# Supplementary material for: Key genes of Taohong Siwu decoction in treating coronary heart disease based on network pharmacology and Mendelian randomization
Source: Medicine (Baltimore). 2026 Jan 2;105(1):e46856. doi: 10.1097/MD.0000000000046856 (PMC12778108; doi:10.1097/MD.0000000000046856)
Supplement: Supplementary file 1 [file medi-105-e46856-s001.xlsx]

## Sheet: Supplementary Table S1
gene
LMNA
APOE
PKHD1
SCN5A
ACE
NKX2-5
PRKAG2
NPC1
APOB
VWF
PKD1
GAA
ABCA1
AGL
IL6
TNF
LDLR
GATA4
LPL
PSEN1
PON1
TBX5
GBA1
NOS3
GYS1
APP
MFN2
CDKN2B-AS1
MYH7
IL10
H19
CRP
NOD2
TTN
TRPM4
NOTCH1
GLA
APOA1
GBE1
SMPD1
TGFB1
AARS1
MYBPC3
JAG1
APOC3
NPPB
FBN1
TNNT2
LPA
COL1A1
GATA6
CD36
MYH6
MIR21
GJA1
NAGLU
SQSTM1
IL1B
SLC17A5
MTHFR
ENG
MMP3
TERT
DSP
AGT
PTEN
LOC106627981
ABCA4
PRKN
NPPA
IFNG
KCNQ1
MYL2
TNNI3
INS
SBF2
G6PC1
NEFL
ABCG8
RYR2
ABCG5
DNM2
RPL36A-HNRNPH2
CYBA
CBS
VCP
EDN1
MAPT
FIG4
CDKN2A
CYBB
PSEN2
AGTR1
MED25
RYR1
MIR17
PYGM
TP53
PPARG
SERPINE1
HLA-DRB1
JUP
BSCL2
LAMP2
HFE
GALC
CETP
TTR
PMP22
MIR126
MMP9
TLR4
MIR155
ADIPOQ
MPO
CCL2
BMPR2
CX3CR1
MEF2A
TBX20
PCSK9
ALB
DES
TAB2
F2
PINK1
MIR145
LIPA
BDNF-AS
LIPC
CHDS1
CACNA1C
CDKN2B
ACTA2
HBB
STAT3
GAS5
PSAP
DMD
ELN
REN
ATP7A
TTN-AS1
ACTC1
KCNH2
SOD1
SMAD2
ESR1
HAND2
TNFRSF11B
PTPN11
COL1A2
BRAF
ICAM1
ATP2A2
CXCL8
MIR210
EDNRB
HSPB1
SLC37A4
LRP5
PIK3CA
PKP2
TBX1
CHDS8
ADRB1
VEGFA
SELE
TRPV4
SELP
CTLA4
F7
NOS2
CHDS3
CHDS2
PARK7
ITGB3
F8
SMAD6
IRS1
MHRT
HMOX1
LRP6
CLCN1
TNFRSF1A
MIR146A
HAND1
MARS1
MIR140
CHDS4
LOC110121269
MMP1
HLA-DQB1
HNRNPUL2-BSCL2
ENPP1
LCAT
NCF2
HMGCR
FLNA
SMAD3
CHDS9
ABCC8
IL18
ABL1
GJA5
HLA-B
CFH
IL1A
PEX6
FLNC
ZIC3
PHKA2
NR2F2
COL4A1
NPC2
TPM1
IL1RN
PLAT
MIR221
MME
MIR222
TLR2
COL2A1
F9
IL4
MIR214
F10
SERPINA1
STXBP2
ABCC9
KCNJ5
SMAD4
VHL
PNPLA2
ABCC6
MIR208A
TGFBR2
CTNNB1
MEG3
MALAT1
COL3A1
LOC126805877
NKX2-6
ADRB2
MIR320A
F3
TGFB2
CYP27A1
ABCA3
TSC2
FAS
APOA5
POLG
F5
CST3
MEFV
SOCS1
GATA5
CLCN5
MYH11
IGF1
CFTR
MAPK1
MT-ND1
PON2
KCNE1
MIR195
LEP
MIR133B
MMP2
DSG2
THBD
APOA2
CELA2A
VCAM1
BDNF
CAV3
EMD
KNG1
IL2
MIR499A
AR
ADAM17
MIAT
FABP3
NCF1
EGFR
LDLR-AS1
SERPINC1
IL17A
GDNF
PTPN22
KDR
GNE
CCR5
HTT
KIT
EDN3
HOTTIP
AKT1
LTA
TBX4
MIR34A
GDF1
LITAF
FCGR2A
MIR22
HCN4
MBL2
UMOD
ECE1
LDB3
PYGL
HIF1A
MIR223
PLN
HP
GFAP
MIR125A
MT-ATP6
GATA3
TNFRSF11A
MIR182
NF1
ZFPM2
GPT
MIR23A
PECAM1
LOC129931597
OLR1
MYH9
MIR92B
MIR143
PPARA
NLRP3
BMP2
KRAS
HOTAIR
POMGNT1
PTGS2
SEC63
SCN1B
FGF23
CD40LG
TUG1
KALRN
ITCH
RAF1
SMARCA4
SOS1
ACTA1
FN1
AFF4
DYNC2H1
ACE2
GP1BA
MIR494
MIR29A
MTR
CASQ2
MB
NCF4
KCNJ2
EDNRA
FLT4
ATXN3
CAV1
ADAMTS13
RBM20
PRKCSH
BAG3
TGFBR1
AGER
RETN
IL23R
SPP1
HLA-DQA1
ATM
CASP3
RNF213
WDPCP
JAK2
CLN3
WT1
MIR196A2
PHYH
DTNA
TARDBP
NODAL
MIR132
FBN2
SPG11
CD40
ANK2
TRIM2
SGCD
EPO
SORL1
HRAS
TF
KCNE2
CXCL12
NAGA
ABCB1
SOD2-OT1
HSPB8
PHOX2B
NFKB1
SOD2
MMACHC
COMT
GLB1
ACTN2
PITX2
ADM
TMEM43
SURF1
CERNA3
MIR30A
MT-ND5
VCL
IDUA
KCNA5
HBA1
SBF2-AS1
UCHL1
MECP2
MT-TL1
PLA2G7
GUCY1A1
COL5A1
MIR142
HS3ST1
LINC01672
IGF2-AS
SFTPC
PLA2G6
NR4A2
PROM1
G6PD
ALDH2
HSPD1
C3
MYPN
ITPKC
ALMS1
CXCR4
RBP4
ERBB2
F13A1
GNB3
BRCA2
BMP6
GNAS
KCNQ1OT1
CD4
TMX2-CTNND1
P2RY12
COL4A4
BCL2
SLC25A4
HNF1B
PLG
GYG1
ATXN2
FGF2
TG
NDP
CYP2C19
COG2
TIMP1
MTTP
SCO2
COL4A2
TAFAZZIN
FLNC-AS1
TGFB3
PTCH1
TSC1
MEF2C
LAMA2
PRKAR1A
SLC22A5
MIR122
MAPK14
MT-CYB
FGA
KCNJ11
IL2RA
BRCA1
MAP2K1
CP
CLU
GJD2-DT
CCL5
CAT
BMP4
RERE
SDHB
NPY
LOX
PIK3C2A
HSPG2
APC
LDLRAP1
ITGAM
CSRP3
NRAS
HTR2A
VDR
ACVRL1
MIR146B
MIR150
PLXND1
TCAP
FGFR1
LOC126859827
STAT1
F11
ANGPT2
NHLRC1
ELANE
MYO5B
IL13
IFT140
MT-CO1
NR3C2
IL1R1
F12
LOC126861898
ANKRD1
PRKG1
MIR486-1
MTOR
FLT1
FOXP3
POLGARF
PEX7
LGALS3
HLA-A
HNRNPA2B1
C4A
IL12B
PPARGC1A
PGR-AS1
DOCK6
NIPSNAP3B

## Sheet: Supplementary Table S2
SYMBOL	ENSEMBL
ERBB2	eqtl-a-ENSG00000141736
FLT4	eqtl-a-ENSG00000037280
EGFR	eqtl-a-ENSG00000146648
KDR	eqtl-a-ENSG00000128052
AKT1	eqtl-a-ENSG00000142208
BRAF	eqtl-a-ENSG00000157764
TNNT2	eqtl-a-ENSG00000118194
TNNI3	eqtl-a-ENSG00000129991
PTGS2	eqtl-a-ENSG00000073756
ESR1	eqtl-a-ENSG00000091831
ALDH2	eqtl-a-ENSG00000111275
NFKB1	eqtl-a-ENSG00000109320
KCNA5	eqtl-a-ENSG00000130037
PON1	eqtl-a-ENSG00000005421
AR	eqtl-a-ENSG00000169083
TTR	eqtl-a-ENSG00000118271
TERT	eqtl-a-ENSG00000164362
LGALS3	eqtl-a-ENSG00000131981
ABCB1	eqtl-a-ENSG00000085563
VEGFA	eqtl-a-ENSG00000112715
FGF2	eqtl-a-ENSG00000138685
F10	eqtl-a-ENSG00000126218
SERPINE1	eqtl-a-ENSG00000106366
HRAS	eqtl-a-ENSG00000174775
HRAS	eqtl-a-ENSG00000276536
MMP1	eqtl-a-ENSG00000196611
MMP3	eqtl-a-ENSG00000149968
MMP9	eqtl-a-ENSG00000100985
ADAM17	eqtl-a-ENSG00000151694
ABL1	eqtl-a-ENSG00000097007
FGFR1	eqtl-a-ENSG00000077782
MME	eqtl-a-ENSG00000196549
GAA	eqtl-a-ENSG00000171298
GAA	eqtl-a-ENSG00000291507
PSEN2	eqtl-a-ENSG00000143801
PSEN1	eqtl-a-ENSG00000080815
ECE1	eqtl-a-ENSG00000117298
AGTR1	eqtl-a-ENSG00000144891
EDNRA	eqtl-a-ENSG00000151617
CFTR	eqtl-a-ENSG00000001626
APP	eqtl-a-ENSG00000142192
NOS2	eqtl-a-ENSG00000007171
MMP2	eqtl-a-ENSG00000087245
KIT	eqtl-a-ENSG00000157404
MAPT	eqtl-a-ENSG00000186868
MAPT	eqtl-a-ENSG00000276155
MAPT	eqtl-a-ENSG00000277956
TNF	eqtl-a-ENSG00000232810
TNF	eqtl-a-ENSG00000204490
TNF	eqtl-a-ENSG00000228321
TNF	eqtl-a-ENSG00000228849
TNF	eqtl-a-ENSG00000228978
TNF	eqtl-a-ENSG00000223952
TNF	eqtl-a-ENSG00000230108
TNF	eqtl-a-ENSG00000206439
IL2	eqtl-a-ENSG00000109471
MAPK14	eqtl-a-ENSG00000112062
POLG	eqtl-a-ENSG00000140521
CASP3	eqtl-a-ENSG00000164305
SELP	eqtl-a-ENSG00000174175
PTPN22	eqtl-a-ENSG00000134242
ITGB3	eqtl-a-ENSG00000259207
PIK3CA	eqtl-a-ENSG00000121879
HMGCR	eqtl-a-ENSG00000113161
CYP2C19	eqtl-a-ENSG00000165841
G6PD	eqtl-a-ENSG00000160211
VDR	eqtl-a-ENSG00000111424
FABP3	eqtl-a-ENSG00000121769
PTPN11	eqtl-a-ENSG00000179295
PPARA	eqtl-a-ENSG00000186951
HIF1A	eqtl-a-ENSG00000100644
PYGL	eqtl-a-ENSG00000100504
F11	eqtl-a-ENSG00000088926
PPARG	eqtl-a-ENSG00000132170
NR3C2	eqtl-a-ENSG00000151623
ICAM1	eqtl-a-ENSG00000090339
NRAS	eqtl-a-ENSG00000213281
F3	eqtl-a-ENSG00000117525
MAP2K1	eqtl-a-ENSG00000169032
NLRP3	eqtl-a-ENSG00000162711
F2	eqtl-a-ENSG00000180210
RAF1	eqtl-a-ENSG00000132155
CETP	eqtl-a-ENSG00000087237
FLT1	eqtl-a-ENSG00000102755
JAK2	eqtl-a-ENSG00000096968
RBP4	eqtl-a-ENSG00000138207
MAPK1	eqtl-a-ENSG00000100030
STAT3	eqtl-a-ENSG00000168610
PLA2G7	eqtl-a-ENSG00000146070
F13A1	eqtl-a-ENSG00000124491
KCNH2	eqtl-a-ENSG00000055118
SELE	eqtl-a-ENSG00000007908
PYGM	eqtl-a-ENSG00000068976
UCHL1	eqtl-a-ENSG00000154277
ELANE	eqtl-a-ENSG00000197561
ELANE	eqtl-a-ENSG00000277571
GYS1	eqtl-a-ENSG00000104812
ACE	eqtl-a-ENSG00000159640
TGFBR1	eqtl-a-ENSG00000106799
MPO	eqtl-a-ENSG00000005381
BCL2	eqtl-a-ENSG00000171791
ADRB2	eqtl-a-ENSG00000169252
MTOR	eqtl-a-ENSG00000198793
LIPC	eqtl-a-ENSG00000166035
IL1B	eqtl-a-ENSG00000125538
HLA-DRB1	eqtl-a-ENSG00000196126
HLA-DRB1	eqtl-a-ENSG00000229074
HLA-DRB1	eqtl-a-ENSG00000206240
HLA-DRB1	eqtl-a-ENSG00000236884
HLA-DRB1	eqtl-a-ENSG00000228080
HLA-DRB1	eqtl-a-ENSG00000206306
KNG1	eqtl-a-ENSG00000113889
SCN5A	eqtl-a-ENSG00000183873
KCNJ11	eqtl-a-ENSG00000187486
HTR2A	eqtl-a-ENSG00000102468
VCAM1	eqtl-a-ENSG00000162692
ATM	eqtl-a-ENSG00000149311
F9	eqtl-a-ENSG00000101981
P2RY12	eqtl-a-ENSG00000169313
PLG	eqtl-a-ENSG00000122194
TRPV4	eqtl-a-ENSG00000111199
STAT1	eqtl-a-ENSG00000115415
TP53	eqtl-a-ENSG00000141510
ACE2	eqtl-a-ENSG00000130234
EDNRB	eqtl-a-ENSG00000136160
REN	eqtl-a-ENSG00000143839
CTNNB1	eqtl-a-ENSG00000168036
COMT	eqtl-a-ENSG00000093010
VCP	eqtl-a-ENSG00000165280
PLAT	eqtl-a-ENSG00000104368
KCNE1	eqtl-a-ENSG00000180509
KCNQ1	eqtl-a-ENSG00000053918
KCNQ1	eqtl-a-ENSG00000282076
SLC37A4	eqtl-a-ENSG00000137700
SLC37A4	eqtl-a-ENSG00000281500
IL6	eqtl-a-ENSG00000136244

## Sheet: SupplementaryTable S3(Target)
Target
GPR35
ERBB2
AKR1B1
CCND1
CDK4
PDGFRB
FLT4
IGF1R
INSR
EGFR
CA2
CDK2
CCNA1
CCNA2
AURKB
CA7
CA1
GSK3B
SRC
PTK2
KDR
PLK1
CA6
CA12
CA14
CA9
CSNK2A1
MET
CA4
PLK4
CA13
TEK
AKT1
AURKA
CA5A
BACE1
MAP3K8
BRAF
EPHB4
HSPA1A
NUAK1
SQLE
FGR
LYN
GSR
TNNC1
TNNT2
TNNI3
XDH
DAO
PTGS2
ESR1
ESR2
MAOA
HSD17B3
PTPN1
ALOX5
CBR1
CDK5R1
CDK5
CES2
CA5B
SNCA
ACHE
CYP1A2
ALDH2
GRK6
SRD5A1
CA3
KCNA3
MAOB
AKR1C3
AKR1C1
STS
PIM1
ALK
AXL
MIF
ERN1
CNR1
CNR2
NFKB1
KCNA5
APEX1
FYN
LCK
PON1
DYRK1A
BCHE
AR
ALOX15
PFKFB3
NQO1
SHBG
OPRK1
CYP19A1
PDE4D
IKBKB
NTRK2
TTR
CYP1B1
SLC6A3
SLC16A3
SIRT1
TERT
GPR55
LGALS3
LGALS9
HSP90AA1
SSTR2
SSTR4
SSTR1
SSTR3
ABCB1
VEGFA
FGF1
FGF2
HPSE
SLC6A2
ADORA2A
ADORA2B
ADORA3
F10
AMY1A
SERPINE1
EIF4H
PABPC1
HRAS
MMP13
MMP1
MMP7
MMP8
SLC28A3
SLC29A1
FUCA1
GBA
HK2
HK1
HDAC1
MMP3
MMP9
ADAM17
SSTR5
ADK
TOP1
METAP2
PNP
OGA
CHEK1
ABL1
EPHA2
MAP3K9
FGFR1
BTK
MME
CDC25B
GAPDH
GAA
HSPA8
MAPK10
DNMT1
ADA
SLC5A2
MCL1
MAP3K7
PSEN2
PSENEN
NCSTN
APH1A
PSEN1
APH1B
ECE1
MGMT
MARS
IMPDH1
IMPDH2
AGTR1
TK1
AMD1
CDA
MTAP
NAALAD2
TYMP
AHCY
PTAFR
EDNRA
AMPD3
ATIC
ALOX12
GART
SLC28A2
HCAR2
KDM4E
CDK1
HSD17B1
CCNB3
CCNB1
CCNB2
CDK6
ABCG2
ADORA1
PTPRS
FLT3
NOX4
SYK
ABCC1
CFTR
AKR1B10
TNKS2
TNKS
HSD17B2
PARP1
APP
CALM1
ARG1
NOS2
GLO1
MMP2
MMP12
CD38
NAE1
TYR
AHR
ESRRA
KIT
OPRD1
CYP1A1
PIK3CG
MAPT
TOP2A
MYLK
ST6GAL1
SLC22A12
TACR2
PRKDC
MAPK3
PLA2G2A
PLA2G4A
TNF
IL2
RPS6KA3
NQO2
NMUR2
ADRA2A
ADRA2C
FDFT1
MAPK14
NEU2
POLA1
ASNS
HPRT1
P2RY1
FPGS
MGAM
POLD1
EGLN1
POLB
POLG
KDM5A
TYMS
P2RY4
P2RY2
P2RY6
CASP3
ITPR1
NEU4
MAG
FOLR1
SELP
MMP16
MMP14
FOLH1
EIF4E
NPC1L1
AMY2A
KDM4D
KDM4C
CASP6
CASP7
CASP8
CASP1
CASP2
DNMT3B
ANPEP
ERAP2
DHFR
PTPN22
YARS
ADCY10
CAPN1
ITGAV
ITGB3
NEU3
PIK3CA
CMA1
IDO1
SIGMAR1
DRD2
ENPEP
LAP3
P2RY11
ERAP1
ITGB1
ITGA4
HDAC3
HDAC6
HDAC2
HMGCR
CYP51A1
NR1H3
CYP17A1
RORC
SREBF2
CYP2C19
RORA
SERPINA6
SLC6A4
G6PD
NR1I3
CHRM2
VDR
NR1H2
CDC25A
PTGER1
PTGER2
HSD11B1
DHCR7
GLRA1
PPARD
PTPN6
NR3C1
SHH
UGT2B7
HSD11B2
PREP
TBXAS1
PTGER4
MDM4
CCR1
MDM2
CHRM4
ATP12A
PTGIR
PRKCG
PRKCD
PRKCB
PRKCE
PRKCQ
EBP
FABP4
FABP3
FABP5
FABP1
PTGES
PTPN2
PTPN11
ACACB
PTPRF
PLA2G1B
ACP1
HTR2B
GRM2
SCD
BACE2
MGLL
PRKCH
TACR1
PPARA
F2R
AVPR2
AVPR1A
MTNR1A
MTNR1B
CHRM5
IL6ST
HIF1A
SRD5A2
CD81
PTGS1
FFAR1
CSF1R
GPR18
CYP24A1
CHRM3
PYGL
FAAH
FNTA
FNTB
F11
GCGR
CYP11B1
CYP11B2
CYP3A4
CHRM1
C5AR1
OPRL1
OPRM1
GABBR1
OXTR
NPY2R
PPARG
NR3C2
DNM1
CXCR3
ICMT
ITGAL
ICAM1
ITGB2
S1PR3
S1PR1
INCENP
TTK
EPHX1
PRKCA
PPM1A
LGALS7
HSPA5
NRAS
F3
MAP2K1
IGFBP3
VARS
LARS
NADK
SLC5A11
KDM3A
KDM5B
ADRA2B
DRD1
ADRA1D
ADRA1A
CYP2D6
HTR6
HTR1B
AKR1C2
PGR
NLRP3
CTRC
CES1
EPAS1
F2
TAS2R31
PTPN13
PTPRC
MCHR1
ROCK2
ROCK1
LIMK1
LIMK2
RAF1
MAPK8
MAPK9
CCNT1
CETP
LYPLA1
LYPLA2
SOAT1
SOAT2
DCK
GPR119
HRH4
CALCA
ACACA
PDE10A
GNRHR
PIN1
NAAA
LTB4R
NOS1
MAP3K14
PTGFR
PTGER3
PTGDR
CDC7
ALOX5AP
HRH3
GRIN2B
RARG
RARB
RARA
CTSK
RXRA
RXRG
GABRB3
GABRA3
GABRG2
GABRA1
GABRA5
GABRA2
NPY5R
SLC6A9
FLT1
GCK
QPCT
JAK1
ASAH1
PARP2
JAK2
MGAT2
KIF11
RBP4
TBXA2R
AOC3
PDE6D
ITK
SLC6A15
MAP3K5
MAPK1
BRD4
BRD2
BRD3
YES1
BLK
CSK
EPHB2
BMX
EPHA5
EPHA4
TXK
EPHA6
PTK6
EPHB3
EPHA3
TYRO3
COQ8B
EPHA1
RET
PIM2
PIM3
FPR1
HDAC7
CTSV
PDGFRA
HSP90AB1
STAT6
CXCR2
STAT3
DRD3
GSTA1
KCNMA1
PLA2G7
MAP2K2
TACR3
NCOR1
TRPM8
MAPKAPK2
PIK3CD
HDAC11
HDAC10
RPS6KB1
MKNK1
GLI2
THRB
CACNA2D1
CRHR1
EPHX2
TSPO
TRPV1
C3AR1
GRM1
HCRTR2
GRM5
P2RX7
RORB
TGM2
PDE5A
CCKBR
CCNC
CDK8
HCRTR1
LRRK2
THRA
CTSS
CTSL
PDE4B
SCN9A
SLC5A1
CCR2
CCR3
CACNA2D2
PDE4A
PDE4C
TGM1
F13A1
CFD
GLI1
IDH1
HTR1A
KCNH2
KCNJ1
HRH1
FASN
G6PC
CHRNA7
SELE
CTSB
SLC19A1
FOLR2
SLC46A1
HDAC8
LDHA
PYGM
CSNK2A2
PTGDR2
ILK
PIK3C2G
SF3B3
PSMB5
GSK3A
UCHL1
GSTP1
GSTM2
CPT1A
GNPAT
AGPAT2
FTO
ELANE
ACLY
CPT1B
GYS1
RPS6KB2
CYP26A1
TMPRSS15
PRSS1
SELL
P4HTM
NEK2
GRB2
SCN10A
ACE
DPP4
CLK4
CLK1
CLK2
TGFBR1
DAPK1
MPG
DRD4
MPO
PIK3R1
PKN1
CXCR1
CAMK2B
NEK6
AKR1C4
AKR1A1
GLS
BCL2
ENPP2
HPGDS
ADRB2
MTOR
NPY1R
HCK
MAPK12
AKT2
RASGRP3
EZH2
LIPC
LIPG
PDE7A
JUN
PPP2CA
RAP1A
LSS
RPS6KA5
BCL2L1
PPP1CC
TTL
F2RL1
PDCD4
LANCL2
GC
IL1B
CAPNS1
CREBBP
TDO2
SMO
BDKRB1
NAMPT
CAPN2
WNT3A
HLA-DRB1
KNG1
GPBAR1
CDK9
SCN5A
MC4R
CPT2
NR5A1
FKBP1A
NPEPPS
PDE2A
RHOA
KCNJ11
HTR2A
NTRK1
SLC6A5
HTR7
GPR139
PDE1C
PRLHR
CTSH
CYP2C9
PIK3CB
PI4KB
TAAR1
VCAM1
JAK3
FKBP5
ERBB4
TUBB1
TRHR
FPR2
BRD9
DYRK1B
PDPK1
IKBKE
TBK1
PGK1
IRAK4
CCNE2
CCNE1
ALPL
PPP1CA
ATM
F9
SPHK2
MOGAT2
BDKRB2
HDAC4
P2RY12
DAGLA
HDAC9
RXRB
HTR2C
MPI
DGAT2
CDC25C
KCNK3
KCNK9
CAMK2D
CCR8
CALCRL
CHKA
GABRA6
GABRA4
CTSD
NR1I2
HAO1
PLG
SIRT2
NR1H4
SAE1
UBA2
PPM1B
PPP5C
TLR9
PAM
TRPV4
SLC2A1
ADCY1
KLK1
KLK2
PLA2G5
PLA2G10
PGD
STAT1
ODC1
YWHAG
HSD17B14
PGF
CPA1
AMPD2
AMPD1
TP53
CYP26B1
CCR9
CTSA
LTA4H
ITGB7
ACE2
P2RX3
EDNRB
LDHB
KDM4A
HAO2
TKT
FBP1
BCL2L2
BCL2A1
GRM8
SLC13A5
GABRB2
REN
IGFBP5
EP300
CTNNB1
GLRA2
GRIK1
CPB1
CPB2
DCTPP1
GRIK2
GRIK3
DGAT1
ITGA2
PLEC
IDE
ITGA5
PARP10
COMT
WEE1
GRM3
RPA1
MKNK2
TNK2
PRCP
UTS2R
TRPA1
GALR1
GALR2
LIPE
TNNI3K
NCOR2
MC1R
MC3R
VCP
EIF2AK2
PLAT
KLK5
PER2
TYK2
CCKAR
GPR88
KCNE1
KCNQ1
WNT3
MMEL1
BCAT2
AGTR2
NTSR1
OXER1
PDF
KDM6B
NR4A1
SORT1
ATP2A1
ADAMTS5
DHODH
PCSK7
PTGES2
SLC10A2
KCNQ2
KCNQ3
PGA5
PLK2
PDE1B
GSTM1
IARS
VAV1
ADAMTS4
ELAVL1
PTPRG
SLC37A4
PDE9A
ENGASE
TREH
CAMKK2
SI
PTP4A2
PTP4A1
CTSE
PTP4A3
IL6
GLUL
SLC10A1
SLC22A6
HSF1
S1PR2

## Sheet: Supplementary Table 4
Drug	Ingredients	Target
Honghua	6-Hydroxykaempferol	AKR1B1
Honghua	6-Hydroxykaempferol	NOX4
Honghua	6-Hydroxykaempferol	XDH
Honghua	6-Hydroxykaempferol	FLT3
Honghua	6-Hydroxykaempferol	CA2
Honghua	6-Hydroxykaempferol	ALOX5
Honghua	6-Hydroxykaempferol	CA7
Honghua	6-Hydroxykaempferol	HSD17B2
Honghua	6-Hydroxykaempferol	ABCC1
Honghua	6-Hydroxykaempferol	CA12
Honghua	6-Hydroxykaempferol	ABCB1
Honghua	6-Hydroxykaempferol	CYP1B1
Honghua	6-Hydroxykaempferol	ABCG2
Honghua	6-Hydroxykaempferol	PFKFB3
Honghua	6-Hydroxykaempferol	ADORA1
Honghua	6-Hydroxykaempferol	ADORA2A
Honghua	6-Hydroxykaempferol	CA4
Honghua	6-Hydroxykaempferol	PIM1
Honghua	6-Hydroxykaempferol	PTPRS
Honghua	6-Hydroxykaempferol	GPR35
Honghua	6-Hydroxykaempferol	DAPK1
Honghua	6-Hydroxykaempferol	ESR2
Honghua	6-Hydroxykaempferol	MPG
Honghua	6-Hydroxykaempferol	SLC22A12
Honghua	6-Hydroxykaempferol	TYR
Honghua	6-Hydroxykaempferol	HSD17B1
Honghua	6-Hydroxykaempferol	AHR
Honghua	6-Hydroxykaempferol	ESRRA
Honghua	6-Hydroxykaempferol	AVPR2
Honghua	6-Hydroxykaempferol	MAOA
Honghua	6-Hydroxykaempferol	IGF1R
Honghua	6-Hydroxykaempferol	CYP19A1
Honghua	6-Hydroxykaempferol	EGFR
Honghua	6-Hydroxykaempferol	F2
Honghua	6-Hydroxykaempferol	AURKB
Honghua	6-Hydroxykaempferol	DRD4
Honghua	6-Hydroxykaempferol	GLO1
Honghua	6-Hydroxykaempferol	MPO
Honghua	6-Hydroxykaempferol	PIK3R1
Honghua	6-Hydroxykaempferol	PYGL
Honghua	6-Hydroxykaempferol	CA1
Honghua	6-Hydroxykaempferol	GSK3B
Honghua	6-Hydroxykaempferol	SRC
Honghua	6-Hydroxykaempferol	PTK2
Honghua	6-Hydroxykaempferol	KDR
Honghua	6-Hydroxykaempferol	MMP13
Honghua	6-Hydroxykaempferol	MMP3
Honghua	6-Hydroxykaempferol	CA3
Honghua	6-Hydroxykaempferol	ALOX15
Honghua	6-Hydroxykaempferol	PLK1
Honghua	6-Hydroxykaempferol	CA6
Honghua	6-Hydroxykaempferol	CDK1
Honghua	6-Hydroxykaempferol	MMP9
Honghua	6-Hydroxykaempferol	MMP2
Honghua	6-Hydroxykaempferol	PKN1
Honghua	6-Hydroxykaempferol	CA14
Honghua	6-Hydroxykaempferol	CA9
Honghua	6-Hydroxykaempferol	CSNK2A1
Honghua	6-Hydroxykaempferol	ALOX12
Honghua	6-Hydroxykaempferol	MET
Honghua	6-Hydroxykaempferol	NEK2
Honghua	6-Hydroxykaempferol	CXCR1
Honghua	6-Hydroxykaempferol	CAMK2B
Honghua	6-Hydroxykaempferol	ALK
Honghua	6-Hydroxykaempferol	AKT1
Honghua	6-Hydroxykaempferol	NEK6
Honghua	6-Hydroxykaempferol	PLA2G1B
Honghua	6-Hydroxykaempferol	CA5A
Honghua	6-Hydroxykaempferol	BACE1
Honghua	6-Hydroxykaempferol	AXL
Honghua	6-Hydroxykaempferol	NUAK1
Honghua	6-Hydroxykaempferol	AKR1C2
Honghua	6-Hydroxykaempferol	AKR1C1
Honghua	6-Hydroxykaempferol	AKR1C3
Honghua	6-Hydroxykaempferol	AKR1C4
Honghua	6-Hydroxykaempferol	CA13
Honghua	6-Hydroxykaempferol	AKR1A1
Honghua	6-Hydroxykaempferol	AMY1A
Honghua	6-Hydroxykaempferol	GRK6
Honghua	6-Hydroxykaempferol	ACHE
Honghua	6-Hydroxykaempferol	TERT
Honghua	6-Hydroxykaempferol	MAPT
Honghua	6-Hydroxykaempferol	KDM4E
Honghua	6-Hydroxykaempferol	TOP2A
Honghua	6-Hydroxykaempferol	INSR
Honghua	6-Hydroxykaempferol	MYLK
Honghua	6-Hydroxykaempferol	SYK
Honghua	6-Hydroxykaempferol	PIK3CG
Honghua	6-Hydroxykaempferol	APEX1
Honghua	6-Hydroxykaempferol	CDK5R1
Honghua	6-Hydroxykaempferol	CCNB3
Honghua	6-Hydroxykaempferol	ARG1
Honghua	6-Hydroxykaempferol	CDK6
Honghua	6-Hydroxykaempferol	CDK2
Honghua	6-Hydroxykaempferol	TTR
Honghua	6-Hydroxykaempferol	AKR1B10
Honghua	6-Hydroxykaempferol	TNKS2
Honghua	6-Hydroxykaempferol	TNKS
Honghua	6-Hydroxykaempferol	ESR1
Honghua	6-Hydroxykaempferol	APP
Honghua	6-Hydroxykaempferol	CDK1
Honghua	6-Hydroxykaempferol	CCNB1
Honghua	6-Hydroxykaempferol	CCNB2
Honghua	6-Hydroxykaempferol	CDK5
Honghua	Flavoxanthin	VDR
Honghua	Flavoxanthin	ALOX5
Honghua	Flavoxanthin	PRKCG
Honghua	Flavoxanthin	PRKCB
Honghua	Flavoxanthin	CHEK1
Honghua	Flavoxanthin	GLS
Honghua	Flavoxanthin	ACHE
Honghua	Flavoxanthin	BCL2
Honghua	Flavoxanthin	SF3B3
Honghua	Flavoxanthin	CHRM5
Honghua	Flavoxanthin	CHRM2
Honghua	Flavoxanthin	ENPP2
Honghua	Flavoxanthin	CHRM4
Honghua	Flavoxanthin	CHRM1
Honghua	Flavoxanthin	CHRM3
Honghua	Flavoxanthin	ADORA3
Honghua	Flavoxanthin	GNRHR
Honghua	Flavoxanthin	IGF1R
Honghua	Flavoxanthin	HPGDS
Honghua	Flavoxanthin	FAAH
Honghua	Flavoxanthin	ADRB2
Honghua	Flavoxanthin	MTOR
Honghua	Flavoxanthin	PIK3CA
Honghua	Flavoxanthin	ERBB2
Honghua	Flavoxanthin	FGFR1
Honghua	Flavoxanthin	NPY1R
Honghua	Flavoxanthin	MAPK14
Honghua	Flavoxanthin	MMP13
Honghua	Flavoxanthin	MMP9
Honghua	Flavoxanthin	MMP2
Honghua	Flavoxanthin	MMP8
Honghua	Flavoxanthin	CYP3A4
Honghua	Flavoxanthin	HCK
Honghua	Flavoxanthin	MAPK12
Honghua	Flavoxanthin	KCNH2
Honghua	Flavoxanthin	AKT2
Honghua	Flavoxanthin	PIK3CG
Honghua	Flavoxanthin	AKT1
Honghua	Flavoxanthin	BRAF
Honghua	Flavoxanthin	ADORA2B
Honghua	Flavoxanthin	EPHX2
Honghua	Flavoxanthin	AURKA
Honghua	Flavoxanthin	RASGRP3
Honghua	Flavoxanthin	EZH2
Honghua	Flavoxanthin	LIPC
Honghua	Flavoxanthin	LIPG
Honghua	Flavoxanthin	PDE4B
Honghua	Flavoxanthin	AURKB
Honghua	Flavoxanthin	PDE7A
Honghua	Flavoxanthin	FLT3
Honghua	Flavoxanthin	AR
Honghua	Flavoxanthin	NR3C2
Honghua	Flavoxanthin	PGR
Honghua	Flavoxanthin	JUN
Honghua	Flavoxanthin	PRKCA
Honghua	Flavoxanthin	CNR2
Honghua	Flavoxanthin	HMGCR
Honghua	Flavoxanthin	HIF1A
Honghua	Flavoxanthin	POLB
Honghua	Flavoxanthin	CXCR1
Honghua	Flavoxanthin	PPP2CA
Honghua	Flavoxanthin	RAP1A
Honghua	Flavoxanthin	PDE4D
Honghua	Flavoxanthin	PTAFR
Honghua	Flavoxanthin	METAP2
Honghua	Flavoxanthin	PTPN1
Honghua	Flavoxanthin	HTR1A
Honghua	Flavoxanthin	DRD2
Honghua	Flavoxanthin	PTPN11
Honghua	Flavoxanthin	LSS
Honghua	Flavoxanthin	PPARG
Honghua	Flavoxanthin	EDNRA
Honghua	Flavoxanthin	ALOX15
Honghua	Flavoxanthin	CNR1
Honghua	Flavoxanthin	OPRD1
Honghua	Flavoxanthin	OPRK1
Honghua	Flavoxanthin	ATP12A
Honghua	Flavoxanthin	RPS6KA5
Honghua	Flavoxanthin	CYP17A1
Honghua	Flavoxanthin	IKBKB
Honghua	Flavoxanthin	BCL2L1
Honghua	Flavoxanthin	PPP1CC
Honghua	Flavoxanthin	CYP19A1
Honghua	Flavoxanthin	PLA2G2A
Honghua	Flavoxanthin	CDC25A
Honghua	Flavoxanthin	TTL
Honghua	Flavoxanthin	PTGS2
Honghua	Flavoxanthin	F2RL1
Honghua	Flavoxanthin	PLA2G1B
Honghua	Flavoxanthin	PDCD4
Honghua	Flavoxanthin	PRKCE
Honghua	Flavoxanthin	LANCL2
Honghua	Flavoxanthin	SLC6A2
Honghua	Flavoxanthin	TACR2
Honghua	Flavoxanthin	SLC6A3
Honghua	Flavoxanthin	ADORA1
Honghua	Flavoxanthin	MAOA
Honghua	Flavoxanthin	TBXA2R
Honghua	Flavoxanthin	GC
Honghua	Flavoxanthin	IL1B
Honghua	Pyrethrin II	GRM5
Honghua	Pyrethrin II	HCRTR2
Honghua	Pyrethrin II	HCRTR1
Honghua	Pyrethrin II	CAPN1
Honghua	Pyrethrin II	MAPK8
Honghua	Pyrethrin II	MAPK10
Honghua	Pyrethrin II	SCN9A
Honghua	Pyrethrin II	PTGER1
Honghua	Pyrethrin II	CFD
Honghua	Pyrethrin II	CAPN1 CAPNS1
Honghua	Pyrethrin II	CTSL
Honghua	Pyrethrin II	CTSS
Honghua	Pyrethrin II	PARP1
Honghua	Pyrethrin II	CTSB
Honghua	Pyrethrin II	PPARG
Honghua	Pyrethrin II	PIM1
Honghua	Pyrethrin II	ELANE
Honghua	Pyrethrin II	PIM2
Honghua	Pyrethrin II	OPRK1
Honghua	Pyrethrin II	DRD4
Honghua	Pyrethrin II	CTSK
Honghua	Pyrethrin II	AKT1
Honghua	Pyrethrin II	ADORA1
Honghua	Pyrethrin II	SLC6A9
Honghua	Pyrethrin II	CMA1
Honghua	Pyrethrin II	CREBBP
Honghua	Pyrethrin II	TDO2
Honghua	Pyrethrin II	MAPK14
Honghua	Pyrethrin II	IDO1
Honghua	Pyrethrin II	SMO
Honghua	Pyrethrin II	PSEN2 PSENEN NCSTN APH1A PSEN1 APH1B
Honghua	Pyrethrin II	C5AR1
Honghua	Pyrethrin II	OPRD1
Honghua	Pyrethrin II	FLT3
Honghua	Pyrethrin II	CDK2 CCNA1 CCNA2
Honghua	Pyrethrin II	JAK2
Honghua	Pyrethrin II	BDKRB1
Honghua	Pyrethrin II	CYP19A1
Honghua	Pyrethrin II	NAMPT
Honghua	Pyrethrin II	CAPN2
Honghua	Pyrethrin II	TACR3
Honghua	Pyrethrin II	WNT3A
Honghua	Pyrethrin II	PYGL
Honghua	Pyrethrin II	TNKS2
Honghua	Pyrethrin II	PTPN1
Honghua	Pyrethrin II	BRD4
Honghua	Pyrethrin II	RPS6KA3
Honghua	Pyrethrin II	PDE10A
Honghua	Pyrethrin II	HLA-DRB1
Honghua	Pyrethrin II	SOAT1
Honghua	Pyrethrin II	BRD2
Honghua	Pyrethrin II	BRD3
Honghua	Pyrethrin II	KNG1
Honghua	Pyrethrin II	GPBAR1
Honghua	Pyrethrin II	PDE4B
Honghua	Pyrethrin II	CDK9
Honghua	Pyrethrin II	NPY5R
Honghua	Pyrethrin II	CPT1A
Honghua	Pyrethrin II	SCN5A
Honghua	Pyrethrin II	KCNH2
Honghua	Pyrethrin II	CHRNA7
Honghua	Pyrethrin II	MC4R
Honghua	Pyrethrin II	CCKBR
Honghua	Pyrethrin II	CPT2
Honghua	Pyrethrin II	NR5A1
Honghua	Pyrethrin II	FKBP1A
Honghua	Pyrethrin II	EPHX2
Honghua	Pyrethrin II	CA12
Honghua	Pyrethrin II	CA9
Honghua	Pyrethrin II	HDAC3
Honghua	Pyrethrin II	OXTR
Honghua	Pyrethrin II	F10
Honghua	Pyrethrin II	HDAC8
Honghua	Pyrethrin II	KCNA5
Honghua	Pyrethrin II	P2RX7
Honghua	Pyrethrin II	TSPO
Honghua	Pyrethrin II	HTR2B
Honghua	Pyrethrin II	MAPKAPK2
Honghua	Pyrethrin II	NPEPPS
Honghua	Pyrethrin II	PDE2A
Honghua	Pyrethrin II	RHOA
Honghua	Pyrethrin II	KCNJ11
Honghua	Pyrethrin II	CDK5R1 CDK5
Honghua	Pyrethrin II	MAOB
Honghua	Pyrethrin II	HTR2A
Honghua	Pyrethrin II	TACR1
Honghua	Pyrethrin II	NTRK1
Honghua	Pyrethrin II	CCR3
Honghua	Pyrethrin II	MAP2K1
Honghua	Pyrethrin II	PPARA
Honghua	Pyrethrin II	MMP3
Honghua	Pyrethrin II	SLC6A5
Honghua	Pyrethrin II	HTR7
Honghua	Pyrethrin II	MMP1
Honghua	Pyrethrin II	HTR6
Honghua	Pyrethrin II	GPR139
Honghua	Pyrethrin II	HRH4
Honghua	Pyrethrin II	PDE1C
Honghua	Pyrethrin II	PRLHR
Honghua	Pyrethrin II	CTSH
Honghua	quercetin	NOX4
Honghua	quercetin	AVPR2
Honghua	quercetin	AKR1B1
Honghua	quercetin	XDH
Honghua	quercetin	MAOA
Honghua	quercetin	IGF1R
Honghua	quercetin	FLT3
Honghua	quercetin	CYP19A1
Honghua	quercetin	EGFR
Honghua	quercetin	F2
Honghua	quercetin	CA2
Honghua	quercetin	PIM1
Honghua	quercetin	ALOX5
Honghua	quercetin	AURKB
Honghua	quercetin	DRD4
Honghua	quercetin	ADORA1
Honghua	quercetin	CA7
Honghua	quercetin	GLO1
Honghua	quercetin	MPO
Honghua	quercetin	PIK3R1
Honghua	quercetin	ADORA2A
Honghua	quercetin	DAPK1
Honghua	quercetin	PYGL
Honghua	quercetin	CA1
Honghua	quercetin	GSK3B
Honghua	quercetin	SRC
Honghua	quercetin	PTK2
Honghua	quercetin	HSD17B2
Honghua	quercetin	KDR
Honghua	quercetin	MMP13
Honghua	quercetin	MMP3
Honghua	quercetin	CA3
Honghua	quercetin	ALOX15
Honghua	quercetin	ABCC1
Honghua	quercetin	PLK1
Honghua	quercetin	CA6
Honghua	quercetin	CDK1
Honghua	quercetin	MMP9
Honghua	quercetin	CA12
Honghua	quercetin	MMP2
Honghua	quercetin	PKN1
Honghua	quercetin	CA14
Honghua	quercetin	CA9
Honghua	quercetin	CSNK2A1
Honghua	quercetin	ALOX12
Honghua	quercetin	MET
Honghua	quercetin	CA4
Honghua	quercetin	NEK2
Honghua	quercetin	CXCR1
Honghua	quercetin	CAMK2B
Honghua	quercetin	ALK
Honghua	quercetin	AKT1
Honghua	quercetin	ABCB1
Honghua	quercetin	NEK6
Honghua	quercetin	PLA2G1B
Honghua	quercetin	CA5A
Honghua	quercetin	BACE1
Honghua	quercetin	CYP1B1
Honghua	quercetin	AXL
Honghua	quercetin	ABCG2
Honghua	quercetin	NUAK1
Honghua	quercetin	AKR1C2
Honghua	quercetin	AKR1C1
Honghua	quercetin	AKR1C3
Honghua	quercetin	AKR1C4
Honghua	quercetin	CA13
Honghua	quercetin	AKR1A1
Honghua	quercetin	GPR35
Honghua	quercetin	MAPT
Honghua	quercetin	KDM4E
Honghua	quercetin	TOP2A
Honghua	quercetin	INSR
Honghua	quercetin	ACHE
Honghua	quercetin	MYLK
Honghua	quercetin	SYK
Honghua	quercetin	PIK3CG
Honghua	quercetin	APEX1
Honghua	quercetin	PTPRS
Honghua	quercetin	ESR2
Honghua	quercetin	MPG
Honghua	quercetin	SLC22A12
Honghua	quercetin	CDK5R1 CDK5
Honghua	quercetin	CCNB3 CDK1 CCNB1 CCNB2
Honghua	quercetin	ARG1
Honghua	quercetin	CDK6
Honghua	quercetin	CDK2
Honghua	quercetin	TYR
Honghua	quercetin	HSD17B1
Honghua	quercetin	AHR
Honghua	quercetin	ESRRA
Honghua	quercetin	APP
Honghua	quercetin	PARP1
Honghua	quercetin	TTR
Honghua	quercetin	MMP12
Honghua	quercetin	CD38
Honghua	quercetin	AKR1B10
Honghua	quercetin	TNKS2
Honghua	quercetin	TNKS
Honghua	quercetin	TOP1
Honghua	quercetin	TERT
Honghua	quercetagetin	PIM1
Honghua	quercetagetin	AKR1B1
Honghua	quercetagetin	MAPT
Honghua	quercetagetin	KDM4E
Honghua	quercetagetin	GPR35
Honghua	quercetagetin	TOP2A
Honghua	quercetagetin	XDH
Honghua	quercetagetin	FLT3
Honghua	quercetagetin	INSR
Honghua	quercetagetin	ACHE
Honghua	quercetagetin	GLO1
Honghua	quercetagetin	MYLK
Honghua	quercetagetin	SYK
Honghua	quercetagetin	ABCC1
Honghua	quercetagetin	PIK3CG
Honghua	quercetagetin	BACE1
Honghua	quercetagetin	APEX1
Honghua	quercetagetin	DAPK1
Honghua	quercetagetin	NOX4
Honghua	quercetagetin	AVPR2
Honghua	quercetagetin	MAOA
Honghua	quercetagetin	IGF1R
Honghua	quercetagetin	CYP19A1
Honghua	quercetagetin	EGFR
Honghua	quercetagetin	F2
Honghua	quercetagetin	CA2
Honghua	quercetagetin	ALOX5
Honghua	quercetagetin	AURKB
Honghua	quercetagetin	DRD4
Honghua	quercetagetin	ADORA1
Honghua	quercetagetin	CA7
Honghua	quercetagetin	MPO
Honghua	quercetagetin	PIK3R1
Honghua	quercetagetin	ADORA2A
Honghua	quercetagetin	PYGL
Honghua	quercetagetin	CA1
Honghua	quercetagetin	GSK3B
Honghua	quercetagetin	SRC
Honghua	quercetagetin	PTK2
Honghua	quercetagetin	HSD17B2
Honghua	quercetagetin	KDR
Honghua	quercetagetin	MMP13
Honghua	quercetagetin	MMP3
Honghua	quercetagetin	CA3
Honghua	quercetagetin	ALOX15
Honghua	quercetagetin	PLK1
Honghua	quercetagetin	CA6
Honghua	quercetagetin	CDK1
Honghua	quercetagetin	MMP9
Honghua	quercetagetin	CA12
Honghua	quercetagetin	MMP2
Honghua	quercetagetin	PKN1
Honghua	quercetagetin	CA14
Honghua	quercetagetin	CA9
Honghua	quercetagetin	CSNK2A1
Honghua	quercetagetin	ALOX12
Honghua	quercetagetin	MET
Honghua	quercetagetin	CA4
Honghua	quercetagetin	NEK2
Honghua	quercetagetin	CXCR1
Honghua	quercetagetin	CAMK2B
Honghua	quercetagetin	ALK
Honghua	quercetagetin	AKT1
Honghua	quercetagetin	ABCB1
Honghua	quercetagetin	NEK6
Honghua	quercetagetin	PLA2G1B
Honghua	quercetagetin	CA5A
Honghua	quercetagetin	CYP1B1
Honghua	quercetagetin	AXL
Honghua	quercetagetin	ABCG2
Honghua	quercetagetin	NUAK1
Honghua	quercetagetin	AKR1C2
Honghua	quercetagetin	AKR1C1
Honghua	quercetagetin	AKR1C3
Honghua	quercetagetin	AKR1C4
Honghua	quercetagetin	CA13
Honghua	quercetagetin	AKR1A1
Honghua	quercetagetin	PTPRS
Honghua	quercetagetin	PFKFB3
Honghua	quercetagetin	CDK5R1 CDK5
Honghua	quercetagetin	CCNB3 CDK1 CCNB1 CCNB2
Honghua	quercetagetin	ARG1
Honghua	quercetagetin	ESR2
Honghua	quercetagetin	MPG
Honghua	quercetagetin	SLC22A12
Honghua	quercetagetin	CDK6
Honghua	quercetagetin	CDK2
Honghua	quercetagetin	TYR
Honghua	quercetagetin	HSD17B1
Honghua	quercetagetin	AHR
Honghua	quercetagetin	ESRRA
Honghua	quercetagetin	TERT
Honghua	quercetagetin	BCHE
Honghua	quercetagetin	ADORA3
Honghua	quercetagetin	ST6GAL1
Honghua	quercetagetin	APP
Honghua	quercetagetin	AMY1A
Honghua	quercetagetin	GRK6
Honghua	quercetagetin	PARP1
Honghua	quercetagetin	TTR
Honghua	Stigmasterol	CYP51A1
Honghua	Stigmasterol	HMGCR
Honghua	Stigmasterol	NR1H3
Honghua	Stigmasterol	NPC1L1
Honghua	Stigmasterol	CYP17A1
Honghua	Stigmasterol	AR
Honghua	Stigmasterol	SREBF2
Honghua	Stigmasterol	CYP19A1
Honghua	Stigmasterol	RORC
Honghua	Stigmasterol	ESR1
Honghua	Stigmasterol	ESR2
Honghua	Stigmasterol	SHBG
Honghua	Stigmasterol	SLC6A2
Honghua	Stigmasterol	SERPINA6
Honghua	Stigmasterol	PTPN1
Honghua	Stigmasterol	CHRM2
Honghua	Stigmasterol	RORA
Honghua	Stigmasterol	BCHE
Honghua	Stigmasterol	SLC6A4
Honghua	Stigmasterol	ACHE
Honghua	Stigmasterol	CYP2C19
Honghua	Stigmasterol	G6PD
Honghua	Stigmasterol	CDC25A
Honghua	Stigmasterol	CES2
Honghua	Stigmasterol	NR1H2
Honghua	Stigmasterol	VDR
Honghua	Stigmasterol	PTGER1
Honghua	Stigmasterol	PTGER2
Honghua	Stigmasterol	HSD11B1
Honghua	Stigmasterol	PPARD
Honghua	Stigmasterol	GLRA1
Honghua	Stigmasterol	SQLE
Honghua	Stigmasterol	NR1I3
Honghua	Stigmasterol	DHCR7
Honghua	Stigmasterol	PTPN6
Honghua	Stigmasterol	NR3C1
Honghua	Stigmasterol	TBXAS1
Honghua	Stigmasterol	GCGR
Honghua	Stigmasterol	NOS2
Honghua	Stigmasterol	HSD11B2
Honghua	Stigmasterol	POLB
Honghua	Stigmasterol	PREP
Honghua	Stigmasterol	MDM4
Honghua	Stigmasterol	MDM2
Honghua	Stigmasterol	DRD2
Honghua	Stigmasterol	PTPN2
Honghua	Stigmasterol	PTGER4
Honghua	Stigmasterol	IDO1
Honghua	Stigmasterol	ATP12A
Honghua	Stigmasterol	CCR1
Honghua	Stigmasterol	SIGMAR1
Honghua	Stigmasterol	PTGES
Honghua	Stigmasterol	PTGIR
Honghua	Stigmasterol	AVPR1A
Honghua	Stigmasterol	PRKCD
Honghua	Stigmasterol	DHCR7 EBP
Honghua	Stigmasterol	FABP4
Honghua	Stigmasterol	FABP3
Honghua	Stigmasterol	FABP5
Honghua	Stigmasterol	FABP1
Honghua	Stigmasterol	MGLL
Honghua	Stigmasterol	CDC25B
Honghua	Stigmasterol	MAPK3
Honghua	Stigmasterol	PTPN11
Honghua	Stigmasterol	AKR1B10
Honghua	Stigmasterol	CHRM4
Honghua	Stigmasterol	CNR1
Honghua	Stigmasterol	TACR1
Honghua	Stigmasterol	CYP11B1
Honghua	Stigmasterol	CYP11B2
Honghua	Stigmasterol	CYP3A4
Honghua	Stigmasterol	PTPRF
Honghua	Stigmasterol	PLA2G1B
Honghua	Stigmasterol	ACP1
Honghua	Stigmasterol	BACE2
Honghua	Stigmasterol	MAPK14
Honghua	Stigmasterol	APP
Honghua	Stigmasterol	IL6ST
Honghua	Stigmasterol	SCD
Honghua	Stigmasterol	ACACB
Honghua	Stigmasterol	CHRM1
Honghua	Stigmasterol	C5AR1
Honghua	Stigmasterol	CHRM3
Honghua	Stigmasterol	OPRL1
Honghua	Stigmasterol	OPRM1
Honghua	Stigmasterol	PRKCG
Honghua	Stigmasterol	PRKCE
Honghua	Stigmasterol	PRKCQ
Honghua	Stigmasterol	GABBR1
Honghua	Stigmasterol	OXTR
Honghua	Stigmasterol	HTR2B
Honghua	Stigmasterol	PTAFR
Honghua	Stigmasterol	GRM2
Honghua	Stigmasterol	IGF1R
Honghua	Stigmasterol	SRC
Honghua	Stigmasterol	KDR
Honghua	Stigmasterol	F11
Honghua	Stigmasterol	NPY2R
Honghua	Stigmasterol	ALK
Honghua	Stigmasterol	TOP2A
Honghua	lignan	NR3C1
Honghua	lignan	PDE5A
Honghua	lignan	SYK
Honghua	lignan	CYP2C9
Honghua	lignan	CYP2C19
Honghua	lignan	TRPV1
Honghua	lignan	MTOR
Honghua	lignan	PIK3CA
Honghua	lignan	RORC
Honghua	lignan	PDE7A
Honghua	lignan	CYP3A4
Honghua	lignan	CHRM2
Honghua	lignan	BRD2
Honghua	lignan	CFD
Honghua	lignan	CDK2
Honghua	lignan	ABL1
Honghua	lignan	ADORA3
Honghua	lignan	ICAM1
Honghua	lignan	PIK3CD
Honghua	lignan	PRKDC
Honghua	lignan	PIK3CB
Honghua	lignan	HCK
Honghua	lignan	PIK3CG
Honghua	lignan	PI4KB
Honghua	lignan	SELE
Honghua	lignan	BRAF
Honghua	lignan	NAMPT
Honghua	lignan	PFKFB3
Honghua	lignan	TAAR1
Honghua	lignan	GABRA2 GABRB3 GABRG2
Honghua	lignan	MAPK8
Honghua	lignan	PLK1
Honghua	lignan	NTRK1
Honghua	lignan	VCAM1
Honghua	lignan	TTK
Honghua	lignan	CDK5R1 CDK5
Honghua	lignan	AURKB
Honghua	lignan	PTK2
Honghua	lignan	CMA1
Honghua	lignan	SCN10A
Honghua	lignan	JAK3
Honghua	lignan	PIM2
Honghua	lignan	FKBP5
Honghua	lignan	JAK1
Honghua	lignan	JAK2
Honghua	lignan	ERBB4
Honghua	lignan	KNG1
Honghua	lignan	TUBB1
Honghua	lignan	TGM2
Honghua	lignan	TRHR
Honghua	lignan	MAPK3
Honghua	lignan	CAPN1
Honghua	lignan	TGFBR1
Honghua	lignan	FNTA FNTB
Honghua	lignan	FPR1
Honghua	lignan	FPR2
Honghua	lignan	NR5A1
Honghua	lignan	PDE10A
Honghua	lignan	BRD4
Honghua	lignan	IKBKB
Honghua	lignan	DYRK1A
Honghua	lignan	MAPK10
Honghua	lignan	PDE2A
Honghua	lignan	BRD9
Honghua	lignan	DYRK1B
Honghua	lignan	PDPK1
Honghua	lignan	GSK3B
Honghua	lignan	MMP9
Honghua	lignan	CDK4
Honghua	lignan	MMP1
Honghua	lignan	RPS6KB1
Honghua	lignan	MMP8
Honghua	lignan	BACE2
Honghua	lignan	IKBKE
Honghua	lignan	TBK1
Honghua	lignan	RAF1
Honghua	lignan	F10
Honghua	lignan	PGK1
Honghua	lignan	IRAK4
Honghua	lignan	HCRTR1
Honghua	lignan	LRRK2
Honghua	lignan	MKNK1
Honghua	lignan	CDC7
Honghua	lignan	MAP3K7
Honghua	lignan	MAP2K1
Honghua	lignan	CCND1 CDK4
Honghua	lignan	SSTR3
Honghua	lignan	CCNE2 CDK2 CCNE1
Honghua	lignan	CCNB3 CDK1 CCNB1 CCNB2
Honghua	lignan	NOS2
Honghua	lignan	ALPL
Honghua	lignan	PDGFRB
Honghua	lignan	PPP1CA
Honghua	lignan	RPS6KA3
Honghua	lignan	ATM
Honghua	lignan	AGPAT2
Honghua	lignan	SMO
Honghua	lignan	CSF1R
Honghua	lignan	F9
Honghua	lignan	GSK3A
Honghua	Phytofluene	NR3C1
Honghua	Phytofluene	PDE5A
Honghua	Phytofluene	SYK
Honghua	Phytofluene	CYP2C9
Honghua	Phytofluene	CYP2C19
Honghua	Phytofluene	TRPV1
Honghua	Phytofluene	MTOR
Honghua	Phytofluene	PIK3CA
Honghua	Phytofluene	RORC
Honghua	Phytofluene	PDE7A
Honghua	Phytofluene	CYP3A4
Honghua	Phytofluene	CHRM2
Honghua	Phytofluene	BRD2
Honghua	Phytofluene	CFD
Honghua	Phytofluene	CDK2
Honghua	Phytofluene	ABL1
Honghua	Phytofluene	ADORA3
Honghua	Phytofluene	ICAM1
Honghua	Phytofluene	PIK3CD
Honghua	Phytofluene	PRKDC
Honghua	Phytofluene	PIK3CB
Honghua	Phytofluene	HCK
Honghua	Phytofluene	PIK3CG
Honghua	Phytofluene	PI4KB
Honghua	Phytofluene	SELE
Honghua	Phytofluene	BRAF
Honghua	Phytofluene	NAMPT
Honghua	Phytofluene	PFKFB3
Honghua	Phytofluene	TAAR1
Honghua	Phytofluene	GABRA2 GABRB3 GABRG2
Honghua	Phytofluene	MAPK8
Honghua	Phytofluene	PLK1
Honghua	Phytofluene	NTRK1
Honghua	Phytofluene	VCAM1
Honghua	Phytofluene	TTK
Honghua	Phytofluene	CDK5R1 CDK5
Honghua	Phytofluene	AURKB
Honghua	Phytofluene	PTK2
Honghua	Phytofluene	CMA1
Honghua	Phytofluene	SCN10A
Honghua	Phytofluene	JAK3
Honghua	Phytofluene	PIM2
Honghua	Phytofluene	FKBP5
Honghua	Phytofluene	JAK1
Honghua	Phytofluene	JAK2
Honghua	Phytofluene	ERBB4
Honghua	Phytofluene	KNG1
Honghua	Phytofluene	TUBB1
Honghua	Phytofluene	TGM2
Honghua	Phytofluene	TRHR
Honghua	Phytofluene	MAPK3
Honghua	Phytofluene	CAPN1
Honghua	Phytofluene	TGFBR1
Honghua	Phytofluene	FNTA FNTB
Honghua	Phytofluene	FPR1
Honghua	Phytofluene	FPR2
Honghua	Phytofluene	NR5A1
Honghua	Phytofluene	PDE10A
Honghua	Phytofluene	BRD4
Honghua	Phytofluene	IKBKB
Honghua	Phytofluene	DYRK1A
Honghua	Phytofluene	MAPK10
Honghua	Phytofluene	PDE2A
Honghua	Phytofluene	BRD9
Honghua	Phytofluene	DYRK1B
Honghua	Phytofluene	PDPK1
Honghua	Phytofluene	GSK3B
Honghua	Phytofluene	MMP9
Honghua	Phytofluene	CDK4
Honghua	Phytofluene	MMP1
Honghua	Phytofluene	RPS6KB1
Honghua	Phytofluene	MMP8
Honghua	Phytofluene	BACE2
Honghua	Phytofluene	IKBKE
Honghua	Phytofluene	TBK1
Honghua	Phytofluene	RAF1
Honghua	Phytofluene	F10
Honghua	Phytofluene	PGK1
Honghua	Phytofluene	IRAK4
Honghua	Phytofluene	HCRTR1
Honghua	Phytofluene	LRRK2
Honghua	Phytofluene	MKNK1
Honghua	Phytofluene	CDC7
Honghua	Phytofluene	MAP3K7
Honghua	Phytofluene	MAP2K1
Honghua	Phytofluene	CCND1 CDK4
Honghua	Phytofluene	SSTR3
Honghua	Phytofluene	CCNE2 CDK2 CCNE1
Honghua	Phytofluene	CCNB3 CDK1 CCNB1 CCNB2
Honghua	Phytofluene	NOS2
Honghua	Phytofluene	ALPL
Honghua	Phytofluene	PDGFRB
Honghua	Phytofluene	PPP1CA
Honghua	Phytofluene	RPS6KA3
Honghua	Phytofluene	ATM
Honghua	Phytofluene	AGPAT2
Honghua	Phytofluene	SMO
Honghua	Phytofluene	CSF1R
Honghua	Phytofluene	F9
Honghua	Phytofluene	GSK3A
Honghua	kaempferol	NOX4
Honghua	kaempferol	AKR1B1
Honghua	kaempferol	XDH
Honghua	kaempferol	TYR
Honghua	kaempferol	FLT3
Honghua	kaempferol	CA2
Honghua	kaempferol	ALOX5
Honghua	kaempferol	CA7
Honghua	kaempferol	HSD17B2
Honghua	kaempferol	ABCC1
Honghua	kaempferol	HSD17B1
Honghua	kaempferol	AHR
Honghua	kaempferol	CA12
Honghua	kaempferol	ESRRA
Honghua	kaempferol	ABCB1
Honghua	kaempferol	CYP1B1
Honghua	kaempferol	ABCG2
Honghua	kaempferol	ADORA1
Honghua	kaempferol	CA4
Honghua	kaempferol	ACHE
Honghua	kaempferol	MAOA
Honghua	kaempferol	GLO1
Honghua	kaempferol	SYK
Honghua	kaempferol	GSK3B
Honghua	kaempferol	MMP9
Honghua	kaempferol	MMP2
Honghua	kaempferol	ALOX15
Honghua	kaempferol	ALOX12
Honghua	kaempferol	PTPRS
Honghua	kaempferol	ADORA2A
Honghua	kaempferol	CDK5R1 CDK5
Honghua	kaempferol	CCNB3 CDK1 CCNB1 CCNB2
Honghua	kaempferol	ARG1
Honghua	kaempferol	GPR35
Honghua	kaempferol	ESR2
Honghua	kaempferol	DAPK1
Honghua	kaempferol	MPG
Honghua	kaempferol	SLC22A12
Honghua	kaempferol	TTR
Honghua	kaempferol	AKR1B10
Honghua	kaempferol	TNKS2
Honghua	kaempferol	TNKS
Honghua	kaempferol	CDK6
Honghua	kaempferol	CDK2
Honghua	kaempferol	CYP19A1
Honghua	kaempferol	CSNK2A1
Honghua	kaempferol	EGFR
Honghua	kaempferol	AVPR2
Honghua	kaempferol	IGF1R
Honghua	kaempferol	F2
Honghua	kaempferol	PIM1
Honghua	kaempferol	AURKB
Honghua	kaempferol	DRD4
Honghua	kaempferol	MPO
Honghua	kaempferol	PIK3R1
Honghua	kaempferol	PYGL
Honghua	kaempferol	CA1
Honghua	kaempferol	SRC
Honghua	kaempferol	PTK2
Honghua	kaempferol	KDR
Honghua	kaempferol	MMP13
Honghua	kaempferol	MMP3
Honghua	kaempferol	CA3
Honghua	kaempferol	PLK1
Honghua	kaempferol	CA6
Honghua	kaempferol	CDK1
Honghua	kaempferol	PKN1
Honghua	kaempferol	CA14
Honghua	kaempferol	CA9
Honghua	kaempferol	MET
Honghua	kaempferol	NEK2
Honghua	kaempferol	CXCR1
Honghua	kaempferol	CAMK2B
Honghua	kaempferol	ALK
Honghua	kaempferol	AKT1
Honghua	kaempferol	NEK6
Honghua	kaempferol	PLA2G1B
Honghua	kaempferol	CA5A
Honghua	kaempferol	BACE1
Honghua	kaempferol	AXL
Honghua	kaempferol	NUAK1
Honghua	kaempferol	AKR1C2
Honghua	kaempferol	AKR1C1
Honghua	kaempferol	AKR1C3
Honghua	kaempferol	AKR1C4
Honghua	kaempferol	CA13
Honghua	kaempferol	AKR1A1
Honghua	kaempferol	APP
Honghua	kaempferol	PARP1
Honghua	kaempferol	MMP12
Honghua	kaempferol	CD38
Honghua	kaempferol	TOP1
Honghua	kaempferol	ESR1
Honghua	kaempferol	PTGS2
Honghua	kaempferol	CFTR
Honghua	kaempferol	PFKFB3
Honghua	kaempferol	AMY1A
Honghua	kaempferol	GRK6
Honghua	kaempferol	TERT
Honghua	kaempferol	MAPT
Honghua	Baicalin	AKR1B1
Honghua	Baicalin	ADORA1
Honghua	Baicalin	TNF
Honghua	Baicalin	IL2
Honghua	Baicalin	XDH
Honghua	Baicalin	PTGS2
Honghua	Baicalin	RPS6KA3
Honghua	Baicalin	EGFR
Honghua	Baicalin	ACHE
Honghua	Baicalin	NQO2
Honghua	Baicalin	NMUR2
Honghua	Baicalin	ADRA2A
Honghua	Baicalin	ADRA2C
Honghua	Baicalin	NOX4
Honghua	Baicalin	ALDH2
Honghua	Baicalin	CA2
Honghua	Baicalin	CA12
Honghua	Baicalin	FDFT1
Honghua	Baicalin	MAPK14
Honghua	Baicalin	IMPDH2
Honghua	Baicalin	NEU2
Honghua	Baicalin	POLA1
Honghua	Baicalin	CA13
Honghua	Baicalin	ASNS
Honghua	Baicalin	HPRT1
Honghua	Baicalin	CD38
Honghua	Baicalin	P2RY1
Honghua	Baicalin	FPGS
Honghua	Baicalin	MGAM
Honghua	Baicalin	ALOX5
Honghua	Baicalin	GAA
Honghua	Baicalin	FGF2
Honghua	Baicalin	CA1
Honghua	Baicalin	CA9
Honghua	Baicalin	HK2
Honghua	Baicalin	HK1
Honghua	Baicalin	POLD1
Honghua	Baicalin	EGLN1
Honghua	Baicalin	POLB
Honghua	Baicalin	POLG
Honghua	Baicalin	KDM5A
Honghua	Baicalin	TYMS
Honghua	Baicalin	P2RY4
Honghua	Baicalin	P2RY2
Honghua	Baicalin	P2RY6
Honghua	Baicalin	KCNA3
Honghua	Baicalin	CASP3
Honghua	Baicalin	ITPR1
Honghua	Baicalin	NEU4
Honghua	Baicalin	MAG
Honghua	Baicalin	FOLR1
Honghua	Baicalin	GART
Honghua	Baicalin	SELP
Honghua	Baicalin	MMP16
Honghua	Baicalin	MMP1
Honghua	Baicalin	MMP14
Honghua	Baicalin	MMP8
Honghua	Baicalin	FOLH1
Honghua	Baicalin	EIF4E
Honghua	Baicalin	NPC1L1
Honghua	Baicalin	AMY2A
Honghua	Baicalin	KDM4D
Honghua	Baicalin	KDM4C
Honghua	Baicalin	ABCB1
Honghua	Baicalin	CASP6
Honghua	Baicalin	CASP7
Honghua	Baicalin	CASP8
Honghua	Baicalin	CASP1
Honghua	Baicalin	CASP2
Honghua	Baicalin	DNMT1
Honghua	Baicalin	F10
Honghua	Baicalin	DNMT3B
Honghua	Baicalin	ANPEP
Honghua	Baicalin	ERAP2
Honghua	Baicalin	DHFR
Honghua	Baicalin	PTPN22
Honghua	Baicalin	YARS
Honghua	Baicalin	SQLE
Honghua	Baicalin	ADCY10
Honghua	Baicalin	CA7
Honghua	Baicalin	CA4
Honghua	Baicalin	CAPN1
Honghua	Baicalin	ITGAV ITGB3
Honghua	Baicalin	NEU3
Honghua	Baicalin	PIK3CA
Honghua	Baicalin	ATIC
Honghua	Baicalin	CMA1
Honghua	Baicalin	IDO1
Honghua	Baicalin	SIGMAR1
Honghua	Baicalin	DRD2
Honghua	Baicalin	ENPEP
Honghua	Baicalin	LAP3
Honghua	Baicalin	P2RY11
Honghua	Baicalin	NAALAD2
Honghua	Baicalin	ERAP1
Honghua	Baicalin	ITGB1 ITGA4
Honghua	Baicalin	ADORA2B
Honghua	Baicalin	HDAC3
Honghua	Baicalin	HDAC6
Honghua	Baicalin	HDAC2
Honghua	Phytoene	ADORA1
Honghua	Phytoene	ADORA2A
Honghua	Phytoene	ADORA3
Honghua	Phytoene	SPHK2
Honghua	Phytoene	RBP4
Honghua	Phytoene	PPARA
Honghua	Phytoene	DNM1
Honghua	Phytoene	MOGAT2
Honghua	Phytoene	ENPP2
Honghua	Phytoene	TACR3
Honghua	Phytoene	BDKRB2
Honghua	Phytoene	HDAC1
Honghua	Phytoene	HDAC4
Honghua	Phytoene	NPY5R
Honghua	Phytoene	TOP2A
Honghua	Phytoene	AR
Honghua	Phytoene	RARA
Honghua	Phytoene	ESR1
Honghua	Phytoene	ESR2
Honghua	Phytoene	TRPV1
Honghua	Phytoene	VDR
Honghua	Phytoene	HDAC3
Honghua	Phytoene	HDAC2
Honghua	Phytoene	BDKRB1
Honghua	Phytoene	CDC25B
Honghua	Phytoene	CYP19A1
Honghua	Phytoene	P2RY12
Honghua	Phytoene	PTGS2
Honghua	Phytoene	CTSK
Honghua	Phytoene	GLS
Honghua	Phytoene	CNR1
Honghua	Phytoene	DAGLA
Honghua	Phytoene	ATIC
Honghua	Phytoene	MMP1
Honghua	Phytoene	MMP2
Honghua	Phytoene	MMP14
Honghua	Phytoene	HDAC6
Honghua	Phytoene	HDAC8
Honghua	Phytoene	HDAC9
Honghua	Phytoene	HDAC10
Honghua	Phytoene	TSPO
Honghua	Phytoene	RORC
Honghua	Phytoene	HTR2B
Honghua	Phytoene	RXRB
Honghua	Phytoene	ADRA2B
Honghua	Phytoene	RARG
Honghua	Phytoene	RXRG
Honghua	Phytoene	RARB
Honghua	Phytoene	RXRA
Honghua	Phytoene	MAPK14
Honghua	Phytoene	RORB
Honghua	Phytoene	MAPK1
Honghua	Phytoene	RORA
Honghua	Phytoene	HTR2A
Honghua	Phytoene	HTR2C
Honghua	Phytoene	SLC6A4
Honghua	Phytoene	HTR7
Honghua	Phytoene	BACE1
Honghua	Phytoene	PLA2G2A
Honghua	Phytoene	ACHE
Honghua	Phytoene	LTB4R
Honghua	Phytoene	SQLE
Honghua	Phytoene	CDC25A
Honghua	Phytoene	GLRA1
Honghua	Phytoene	CES1
Honghua	Phytoene	MPI
Honghua	Phytoene	CES2
Honghua	Phytoene	CNR2
Honghua	Phytoene	ALOX5
Honghua	Phytoene	SLC6A2
Honghua	Phytoene	GC
Honghua	Phytoene	NR1H3
Honghua	Phytoene	GLI2
Honghua	Phytoene	GLI1
Honghua	Phytoene	FYN
Honghua	Phytoene	PTPN1
Honghua	CLR	AR
Honghua	CLR	CYP17A1
Honghua	CLR	HSD11B1
Honghua	CLR	PGR
Honghua	CLR	NR3C1
Honghua	CLR	CES2
Honghua	CLR	CYP19A1
Honghua	CLR	HSD17B2
Honghua	CLR	NR3C2
Honghua	CLR	FNTA FNTB
Honghua	CLR	HSD11B2
Honghua	CLR	AKR1C3
Honghua	CLR	PTGES
Honghua	CLR	CYP2C19
Honghua	CLR	SHBG
Honghua	CLR	AKR1C2
Honghua	CLR	AKR1C1
Honghua	CLR	ALOX5
Honghua	CLR	HMGCR
Honghua	CLR	PREP
Honghua	CLR	PRSS1
Honghua	CLR	F2
Honghua	CLR	CTRC
Honghua	CLR	EPAS1
Honghua	CLR	NOS2
Honghua	CLR	PTPN1
Honghua	CLR	PLA2G2A
Honghua	CLR	GSK3B
Honghua	CLR	TAS2R31
Honghua	CLR	FAAH
Honghua	CLR	SERPINA6
Honghua	CLR	ATP12A
Honghua	CLR	PTGS2
Honghua	CLR	AKR1B10
Honghua	CLR	SRD5A2
Honghua	CLR	NPC1L1
Honghua	CLR	PRKCH
Honghua	CLR	MGAT2
Honghua	CLR	DGAT2
Honghua	CLR	CNR1
Honghua	CLR	NLRP3
Honghua	CLR	CNR2
Honghua	CLR	PRKCD
Honghua	CLR	PRKCQ
Honghua	CLR	MAPK14
Honghua	CLR	ADORA3
Honghua	CLR	PTPN2
Honghua	CLR	MAPK3
Honghua	CLR	CDC25C
Honghua	CLR	PDE4A
Honghua	CLR	CDC25A
Honghua	CLR	ABCB1
Honghua	CLR	NPY5R
Honghua	CLR	CCKBR
Honghua	CLR	CFD
Honghua	CLR	ACACB
Honghua	CLR	DPP4
Honghua	CLR	S1PR3
Honghua	CLR	IDH1
Honghua	CLR	PSEN2 PSENEN NCSTN APH1A PSEN1 APH1B
Honghua	CLR	C5AR1
Honghua	CLR	TACR1
Honghua	CLR	TACR3
Honghua	CLR	CES1
Honghua	CLR	AVPR2
Honghua	CLR	OXTR
Honghua	CLR	KCNK3
Honghua	CLR	KCNK9
Honghua	CLR	CAMK2D
Honghua	CLR	CCR8
Honghua	CLR	CXCR3
Honghua	CLR	ALOX5AP
Honghua	CLR	PSMB5
Honghua	CLR	SIGMAR1
Honghua	CLR	NAMPT
Honghua	CLR	PLA2G7
Honghua	CLR	CALCRL
Honghua	CLR	MDM2
Honghua	CLR	PDE4B
Honghua	CLR	PDE7A
Honghua	CLR	BACE1
Honghua	CLR	HSP90AA1
Honghua	CLR	HSP90AB1
Honghua	CLR	HTR2A
Honghua	CLR	HTR2C
Honghua	CLR	PTAFR
Honghua	CLR	AVPR1A
Honghua	CLR	MTNR1A
Honghua	CLR	MTNR1B
Honghua	CLR	F10
Honghua	CLR	CTSL
Honghua	CLR	CTSB
Honghua	CLR	SCN5A
Honghua	CLR	PPARG
Honghua	CLR	BCHE
Honghua	CLR	ITK
Honghua	CLR	CAPN1
Honghua	CLR	PRKCA
Honghua	CLR	CTSS
Honghua	CLR	AKT1
Honghua	beta-carotene	RBP4
Honghua	beta-carotene	ADORA1
Honghua	beta-carotene	ADORA2A
Honghua	beta-carotene	ADORA3
Honghua	beta-carotene	AR
Honghua	beta-carotene	CYP19A1
Honghua	beta-carotene	ESR1
Honghua	beta-carotene	ESR2
Honghua	beta-carotene	RORC
Honghua	beta-carotene	HTR2B
Honghua	beta-carotene	RXRB
Honghua	beta-carotene	ADRA2B
Honghua	beta-carotene	RARG
Honghua	beta-carotene	RXRG
Honghua	beta-carotene	RARB
Honghua	beta-carotene	RARA
Honghua	beta-carotene	RXRA
Honghua	beta-carotene	MAPK14
Honghua	beta-carotene	RORB
Honghua	beta-carotene	MAPK1
Honghua	beta-carotene	RORA
Honghua	beta-carotene	VDR
Honghua	beta-carotene	PPARA
Honghua	beta-carotene	CNR2
Honghua	beta-carotene	CDC25A
Honghua	beta-carotene	GLRA1
Honghua	beta-carotene	NR1H3
Honghua	beta-carotene	CHKA
Honghua	beta-carotene	GLS
Honghua	beta-carotene	PTPN1
Honghua	beta-carotene	ALOX5
Honghua	beta-carotene	SLC6A2
Honghua	beta-carotene	GC
Honghua	beta-carotene	TOP2A
Honghua	beta-carotene	TNF
Honghua	beta-carotene	PGR
Honghua	beta-carotene	MCHR1
Honghua	beta-carotene	GABRB3 GABRA3 GABRG2
Honghua	beta-carotene	GABRB3 GABRG2 GABRA1
Honghua	beta-carotene	GABRB3 GABRG2 GABRA5
Honghua	beta-carotene	GABRA2 GABRB3 GABRG2
Honghua	beta-carotene	GABRG2 GABRB3 GABRA6
Honghua	beta-carotene	GABRB3 GABRA4 GABRG2
Honghua	beta-carotene	FAAH
Honghua	beta-carotene	TRPV1
Honghua	beta-carotene	CHRM2
Honghua	beta-carotene	SLC6A4
Honghua	beta-carotene	CYP2C19
Honghua	beta-carotene	LTB4R
Honghua	beta-carotene	NR1I3
Honghua	beta-carotene	PTGS1
Honghua	beta-carotene	PPARG
Honghua	beta-carotene	PRKCA
Honghua	beta-carotene	RASGRP3
Honghua	beta-carotene	NR3C2
Honghua	beta-carotene	NR3C1
Honghua	beta-carotene	SHBG
Honghua	beta-carotene	CES2
Honghua	beta-carotene	BACE1
Honghua	beta-carotene	SREBF2
Honghua	beta-carotene	NPC1L1
Honghua	beta-carotene	CTSD
Honghua	beta-carotene	CYP17A1
Honghua	beta-carotene	HMGCR
Honghua	beta-carotene	CYP51A1
Honghua	beta-carotene	ALOX12
Honghua	beta-carotene	CES1
Honghua	beta-carotene	MPI
Honghua	beta-carotene	SRD5A1
Honghua	beta-carotene	SRD5A2
Honghua	beta-carotene	SERPINA6
Honghua	beta-carotene	SIGMAR1
Honghua	beta-carotene	NR1I2
Honghua	beta-carotene	HSD17B3
Honghua	beta-carotene	FABP1
Honghua	beta-carotene	PTPN2
Honghua	beta-carotene	HAO1
Honghua	beta-carotene	PTPN6
Honghua	beta-carotene	LSS
Honghua	beta-carotene	ACHE
Honghua	beta-carotene	BCHE
Honghua	poriferast-5-en-3beta-ol	HMGCR
Honghua	poriferast-5-en-3beta-ol	CYP51A1
Honghua	poriferast-5-en-3beta-ol	AR
Honghua	poriferast-5-en-3beta-ol	NPC1L1
Honghua	poriferast-5-en-3beta-ol	NR1H3
Honghua	poriferast-5-en-3beta-ol	CYP17A1
Honghua	poriferast-5-en-3beta-ol	RORC
Honghua	poriferast-5-en-3beta-ol	CYP19A1
Honghua	poriferast-5-en-3beta-ol	ESR2
Honghua	poriferast-5-en-3beta-ol	ESR1
Honghua	poriferast-5-en-3beta-ol	SHBG
Honghua	poriferast-5-en-3beta-ol	SREBF2
Honghua	poriferast-5-en-3beta-ol	CYP2C19
Honghua	poriferast-5-en-3beta-ol	SLC6A2
Honghua	poriferast-5-en-3beta-ol	BCHE
Honghua	poriferast-5-en-3beta-ol	RORA
Honghua	poriferast-5-en-3beta-ol	PTPN1
Honghua	poriferast-5-en-3beta-ol	SERPINA6
Honghua	poriferast-5-en-3beta-ol	SLC6A4
Honghua	poriferast-5-en-3beta-ol	G6PD
Honghua	poriferast-5-en-3beta-ol	NR1I3
Honghua	poriferast-5-en-3beta-ol	CHRM2
Honghua	poriferast-5-en-3beta-ol	ACHE
Honghua	poriferast-5-en-3beta-ol	VDR
Honghua	poriferast-5-en-3beta-ol	CES2
Honghua	poriferast-5-en-3beta-ol	NR1H2
Honghua	poriferast-5-en-3beta-ol	CDC25A
Honghua	poriferast-5-en-3beta-ol	PTGER1
Honghua	poriferast-5-en-3beta-ol	PTGER2
Honghua	poriferast-5-en-3beta-ol	HSD11B1
Honghua	poriferast-5-en-3beta-ol	DHCR7
Honghua	poriferast-5-en-3beta-ol	GLRA1
Honghua	poriferast-5-en-3beta-ol	PPARD
Honghua	poriferast-5-en-3beta-ol	SQLE
Honghua	poriferast-5-en-3beta-ol	PTPN6
Honghua	poriferast-5-en-3beta-ol	FDFT1
Honghua	poriferast-5-en-3beta-ol	NOS2
Honghua	poriferast-5-en-3beta-ol	NR3C1
Honghua	poriferast-5-en-3beta-ol	CDC25B
Honghua	poriferast-5-en-3beta-ol	SHH
Honghua	poriferast-5-en-3beta-ol	UGT2B7
Honghua	poriferast-5-en-3beta-ol	HSD11B2
Honghua	poriferast-5-en-3beta-ol	DRD2
Honghua	poriferast-5-en-3beta-ol	POLB
Honghua	poriferast-5-en-3beta-ol	PREP
Honghua	poriferast-5-en-3beta-ol	TBXAS1
Honghua	poriferast-5-en-3beta-ol	PTGER4
Honghua	poriferast-5-en-3beta-ol	IDO1
Honghua	poriferast-5-en-3beta-ol	MDM4
Honghua	poriferast-5-en-3beta-ol	CCR1
Honghua	poriferast-5-en-3beta-ol	MDM2
Honghua	poriferast-5-en-3beta-ol	SIGMAR1
Honghua	poriferast-5-en-3beta-ol	CHRM4
Honghua	poriferast-5-en-3beta-ol	ATP12A
Honghua	poriferast-5-en-3beta-ol	PTGIR
Honghua	poriferast-5-en-3beta-ol	PRKCG
Honghua	poriferast-5-en-3beta-ol	PRKCD
Honghua	poriferast-5-en-3beta-ol	PRKCB
Honghua	poriferast-5-en-3beta-ol	PRKCE
Honghua	poriferast-5-en-3beta-ol	PRKCQ
Honghua	poriferast-5-en-3beta-ol	DHCR7 EBP
Honghua	poriferast-5-en-3beta-ol	FABP4
Honghua	poriferast-5-en-3beta-ol	FABP3
Honghua	poriferast-5-en-3beta-ol	FABP5
Honghua	poriferast-5-en-3beta-ol	FABP1
Honghua	poriferast-5-en-3beta-ol	PTGES
Honghua	poriferast-5-en-3beta-ol	PTPN2
Honghua	poriferast-5-en-3beta-ol	ADORA3
Honghua	poriferast-5-en-3beta-ol	MAPK3
Honghua	poriferast-5-en-3beta-ol	PTPN11
Honghua	poriferast-5-en-3beta-ol	AKR1B10
Honghua	poriferast-5-en-3beta-ol	KCNA5
Honghua	poriferast-5-en-3beta-ol	ACACB
Honghua	poriferast-5-en-3beta-ol	PTPRF
Honghua	poriferast-5-en-3beta-ol	PLA2G1B
Honghua	poriferast-5-en-3beta-ol	ACP1
Honghua	poriferast-5-en-3beta-ol	BACE1
Honghua	poriferast-5-en-3beta-ol	HTR2B
Honghua	poriferast-5-en-3beta-ol	PTAFR
Honghua	poriferast-5-en-3beta-ol	GRM2
Honghua	poriferast-5-en-3beta-ol	SCD
Honghua	poriferast-5-en-3beta-ol	BACE2
Honghua	poriferast-5-en-3beta-ol	MGLL
Honghua	poriferast-5-en-3beta-ol	PRKCH
Honghua	poriferast-5-en-3beta-ol	TACR1
Honghua	poriferast-5-en-3beta-ol	PPARA
Honghua	poriferast-5-en-3beta-ol	F2R
Honghua	poriferast-5-en-3beta-ol	ALK
Honghua	poriferast-5-en-3beta-ol	IGF1R
Honghua	poriferast-5-en-3beta-ol	SRC
Honghua	poriferast-5-en-3beta-ol	KDR
Honghua	poriferast-5-en-3beta-ol	AGTR1
Honghua	poriferast-5-en-3beta-ol	TOP2A
Honghua	poriferast-5-en-3beta-ol	AVPR2
Honghua	poriferast-5-en-3beta-ol	AVPR1A
Honghua	poriferast-5-en-3beta-ol	MTNR1A
Honghua	poriferast-5-en-3beta-ol	MTNR1B
Honghua	poriferast-5-en-3beta-ol	CHRM5
Honghua	poriferast-5-en-3beta-ol	IL6ST
Honghua	poriferast-5-en-3beta-ol	MAPK14
Honghua	beta-sitosterol	HMGCR
Honghua	beta-sitosterol	CYP51A1
Honghua	beta-sitosterol	AR
Honghua	beta-sitosterol	NPC1L1
Honghua	beta-sitosterol	NR1H3
Honghua	beta-sitosterol	CYP17A1
Honghua	beta-sitosterol	RORC
Honghua	beta-sitosterol	CYP19A1
Honghua	beta-sitosterol	ESR2
Honghua	beta-sitosterol	ESR1
Honghua	beta-sitosterol	SHBG
Honghua	beta-sitosterol	SREBF2
Honghua	beta-sitosterol	CYP2C19
Honghua	beta-sitosterol	SLC6A2
Honghua	beta-sitosterol	BCHE
Honghua	beta-sitosterol	RORA
Honghua	beta-sitosterol	PTPN1
Honghua	beta-sitosterol	SERPINA6
Honghua	beta-sitosterol	SLC6A4
Honghua	beta-sitosterol	G6PD
Honghua	beta-sitosterol	NR1I3
Honghua	beta-sitosterol	CHRM2
Honghua	beta-sitosterol	ACHE
Honghua	beta-sitosterol	VDR
Honghua	beta-sitosterol	CES2
Honghua	beta-sitosterol	NR1H2
Honghua	beta-sitosterol	CDC25A
Honghua	beta-sitosterol	PTGER1
Honghua	beta-sitosterol	PTGER2
Honghua	beta-sitosterol	HSD11B1
Honghua	beta-sitosterol	DHCR7
Honghua	beta-sitosterol	GLRA1
Honghua	beta-sitosterol	PPARD
Honghua	beta-sitosterol	SQLE
Honghua	beta-sitosterol	PTPN6
Honghua	beta-sitosterol	FDFT1
Honghua	beta-sitosterol	NOS2
Honghua	beta-sitosterol	NR3C1
Honghua	beta-sitosterol	CDC25B
Honghua	beta-sitosterol	SHH
Honghua	beta-sitosterol	UGT2B7
Honghua	beta-sitosterol	HSD11B2
Honghua	beta-sitosterol	DRD2
Honghua	beta-sitosterol	POLB
Honghua	beta-sitosterol	PREP
Honghua	beta-sitosterol	TBXAS1
Honghua	beta-sitosterol	PTGER4
Honghua	beta-sitosterol	IDO1
Honghua	beta-sitosterol	MDM4
Honghua	beta-sitosterol	CCR1
Honghua	beta-sitosterol	MDM2
Honghua	beta-sitosterol	SIGMAR1
Honghua	beta-sitosterol	CHRM4
Honghua	beta-sitosterol	ATP12A
Honghua	beta-sitosterol	PTGIR
Honghua	beta-sitosterol	PRKCG
Honghua	beta-sitosterol	PRKCD
Honghua	beta-sitosterol	PRKCB
Honghua	beta-sitosterol	PRKCE
Honghua	beta-sitosterol	PRKCQ
Honghua	beta-sitosterol	DHCR7 EBP
Honghua	beta-sitosterol	FABP4
Honghua	beta-sitosterol	FABP3
Honghua	beta-sitosterol	FABP5
Honghua	beta-sitosterol	FABP1
Honghua	beta-sitosterol	PTGES
Honghua	beta-sitosterol	PTPN2
Honghua	beta-sitosterol	ADORA3
Honghua	beta-sitosterol	MAPK3
Honghua	beta-sitosterol	PTPN11
Honghua	beta-sitosterol	AKR1B10
Honghua	beta-sitosterol	KCNA5
Honghua	beta-sitosterol	ACACB
Honghua	beta-sitosterol	PTPRF
Honghua	beta-sitosterol	PLA2G1B
Honghua	beta-sitosterol	ACP1
Honghua	beta-sitosterol	BACE1
Honghua	beta-sitosterol	HTR2B
Honghua	beta-sitosterol	PTAFR
Honghua	beta-sitosterol	GRM2
Honghua	beta-sitosterol	SCD
Honghua	beta-sitosterol	BACE2
Honghua	beta-sitosterol	MGLL
Honghua	beta-sitosterol	PRKCH
Honghua	beta-sitosterol	TACR1
Honghua	beta-sitosterol	PPARA
Honghua	beta-sitosterol	F2R
Honghua	beta-sitosterol	ALK
Honghua	beta-sitosterol	IGF1R
Honghua	beta-sitosterol	SRC
Honghua	beta-sitosterol	KDR
Honghua	beta-sitosterol	AGTR1
Honghua	beta-sitosterol	TOP2A
Honghua	beta-sitosterol	AVPR2
Honghua	beta-sitosterol	AVPR1A
Honghua	beta-sitosterol	MTNR1A
Honghua	beta-sitosterol	MTNR1B
Honghua	beta-sitosterol	CHRM5
Honghua	beta-sitosterol	IL6ST
Honghua	beta-sitosterol	MAPK14
Honghua	luteolin	NOX4
Honghua	luteolin	AKR1B1
Honghua	luteolin	CDK5R1 CDK5
Honghua	luteolin	XDH
Honghua	luteolin	MAOA
Honghua	luteolin	FLT3
Honghua	luteolin	CA2
Honghua	luteolin	CCNB3 CDK1 CCNB1 CCNB2
Honghua	luteolin	ALOX5
Honghua	luteolin	ADORA1
Honghua	luteolin	CA7
Honghua	luteolin	GLO1
Honghua	luteolin	APP
Honghua	luteolin	SYK
Honghua	luteolin	GSK3B
Honghua	luteolin	PARP1
Honghua	luteolin	TTR
Honghua	luteolin	MMP9
Honghua	luteolin	CA12
Honghua	luteolin	MMP2
Honghua	luteolin	CA4
Honghua	luteolin	MMP12
Honghua	luteolin	CD38
Honghua	luteolin	CYP1B1
Honghua	luteolin	ABCG2
Honghua	luteolin	AKR1B10
Honghua	luteolin	TNKS2
Honghua	luteolin	TNKS
Honghua	luteolin	TOP1
Honghua	luteolin	ARG1
Honghua	luteolin	PTPRS
Honghua	luteolin	ABCC1
Honghua	luteolin	HSD17B1
Honghua	luteolin	ACHE
Honghua	luteolin	CDK6
Honghua	luteolin	ABCB1
Honghua	luteolin	HSD17B2
Honghua	luteolin	CYP19A1
Honghua	luteolin	ESR2
Honghua	luteolin	ADORA2A
Honghua	luteolin	CSNK2A1
Honghua	luteolin	ALOX15
Honghua	luteolin	ALOX12
Honghua	luteolin	ESR1
Honghua	luteolin	PTGS2
Honghua	luteolin	CFTR
Honghua	luteolin	AMY1A
Honghua	luteolin	GRK6
Honghua	luteolin	CA1
Honghua	luteolin	CA9
Honghua	luteolin	CDK2
Honghua	luteolin	TERT
Honghua	luteolin	CDK1
Honghua	luteolin	TYR
Honghua	luteolin	AHR
Honghua	luteolin	ESRRA
Honghua	luteolin	GPR35
Honghua	luteolin	AVPR2
Honghua	luteolin	IGF1R
Honghua	luteolin	EGFR
Honghua	luteolin	F2
Honghua	luteolin	PIM1
Honghua	luteolin	AURKB
Honghua	luteolin	DRD4
Honghua	luteolin	MPO
Honghua	luteolin	PIK3R1
Honghua	luteolin	DAPK1
Honghua	luteolin	PYGL
Honghua	luteolin	SRC
Honghua	luteolin	PTK2
Honghua	luteolin	KDR
Honghua	luteolin	MMP13
Honghua	luteolin	MMP3
Honghua	luteolin	CA3
Honghua	luteolin	PLK1
Honghua	luteolin	CA6
Honghua	luteolin	PKN1
Honghua	luteolin	CA14
Honghua	luteolin	MET
Honghua	luteolin	NEK2
Honghua	luteolin	CXCR1
Honghua	luteolin	CAMK2B
Honghua	luteolin	ALK
Honghua	luteolin	AKT1
Honghua	luteolin	NEK6
Honghua	luteolin	PLA2G1B
Honghua	luteolin	CA5A
Honghua	luteolin	BACE1
Honghua	luteolin	AXL
Honghua	luteolin	NUAK1
Honghua	luteolin	AKR1C2
Honghua	luteolin	AKR1C1
Honghua	luteolin	AKR1C3
Honghua	luteolin	AKR1C4
Honghua	luteolin	CA13
Honghua	luteolin	AKR1A1
Honghua	luteolin	PFKFB3
Honghua	luteolin	PLG
Honghua	luteolin	KDM4E
Honghua	luteolin	AR
Honghua	lupeol-palmitate	HSD11B1
Honghua	lupeol-palmitate	F2
Honghua	lupeol-palmitate	PRSS1
Honghua	lupeol-palmitate	CTRC
Honghua	lupeol-palmitate	PTPN1
Honghua	lupeol-palmitate	VDR
Honghua	lupeol-palmitate	PREP
Honghua	lupeol-palmitate	CDC25A
Honghua	lupeol-palmitate	PTGES
Honghua	lupeol-palmitate	TOP2A
Honghua	lupeol-palmitate	PTGS2
Honghua	lupeol-palmitate	AR
Honghua	lupeol-palmitate	CYP17A1
Honghua	lupeol-palmitate	HMGCR
Honghua	lupeol-palmitate	CYP19A1
Honghua	lupeol-palmitate	CES2
Honghua	lupeol-palmitate	PGR
Honghua	lupeol-palmitate	HSD17B2
Honghua	lupeol-palmitate	HSD11B2
Honghua	lupeol-palmitate	NR3C2
Honghua	lupeol-palmitate	FAAH
Honghua	lupeol-palmitate	NR3C1
Honghua	lupeol-palmitate	SHBG
Honghua	lupeol-palmitate	CYP2C19
Honghua	lupeol-palmitate	PTPN2
Honghua	lupeol-palmitate	AKR1C3
Honghua	lupeol-palmitate	AKR1C2
Honghua	lupeol-palmitate	AKR1C1
Honghua	lupeol-palmitate	UGT2B7
Honghua	lupeol-palmitate	ACHE
Honghua	lupeol-palmitate	SIRT2
Honghua	lupeol-palmitate	OPRK1
Honghua	lupeol-palmitate	NR1H3
Honghua	lupeol-palmitate	NR1H4
Honghua	lupeol-palmitate	SAE1 UBA2
Honghua	lupeol-palmitate	POLB
Honghua	lupeol-palmitate	AKR1B10
Honghua	lupeol-palmitate	TAS2R31
Honghua	lupeol-palmitate	PRKCA
Honghua	lupeol-palmitate	PRKCD
Honghua	lupeol-palmitate	PRKCQ
Honghua	lupeol-palmitate	ALOX5
Honghua	lupeol-palmitate	ATP12A
Honghua	lupeol-palmitate	CNR1
Honghua	lupeol-palmitate	CNR2
Honghua	lupeol-palmitate	CA2
Honghua	lupeol-palmitate	CA1
Honghua	lupeol-palmitate	HSD17B3
Honghua	lupeol-palmitate	NOS2
Honghua	lupeol-palmitate	FNTA FNTB
Honghua	lupeol-palmitate	EPAS1
Honghua	lupeol-palmitate	SERPINA6
Honghua	lupeol-palmitate	CDC25B
Honghua	lupeol-palmitate	PPM1B
Honghua	lupeol-palmitate	PPP1CC
Honghua	lupeol-palmitate	PPP5C
Honghua	lupeol-palmitate	ESR1
Honghua	lupeol-palmitate	PPP1CA
Honghua	lupeol-palmitate	ESR2
Honghua	lupeol-palmitate	HTR1A
Honghua	lupeol-palmitate	DRD2
Honghua	lupeol-palmitate	NLRP3
Honghua	lupeol-palmitate	PRKCE
Honghua	lupeol-palmitate	PRKCH
Honghua	lupeol-palmitate	PRKCG
Honghua	lupeol-palmitate	CA9
Honghua	lupeol-palmitate	IL1B
Honghua	lupeol-palmitate	ABCB1
Honghua	lupeol-palmitate	TLR9
Honghua	lupeol-palmitate	TBXA2R
Honghua	lupeol-palmitate	GSK3B
Honghua	lupeol-palmitate	MMP1
Honghua	lupeol-palmitate	MMP2
Honghua	lupeol-palmitate	MMP14
Honghua	lupeol-palmitate	PTGER2
Honghua	lupeol-palmitate	PTGIR
Honghua	lupeol-palmitate	PAM
Honghua	lupeol-palmitate	CHRM2
Honghua	lupeol-palmitate	CHRM1
Honghua	lupeol-palmitate	OPRM1
Honghua	lupeol-palmitate	TACR3
Honghua	lupeol-palmitate	TRPV4
Honghua	lupeol-palmitate	IKBKB
Honghua	lupeol-palmitate	SLC2A1
Honghua	lupeol-palmitate	ADCY1
Honghua	lupeol-palmitate	BCL2L1
Honghua	lupeol-palmitate	SRD5A2
Honghua	lupeol-palmitate	CDC25C
Honghua	lupeol-palmitate	PIN1
Honghua	lupeol-palmitate	PTPN6
Honghua	lupeol-palmitate	PPARD
Honghua	lupeol-palmitate	EPHX2
Honghua	lupeol-palmitate	AKT1
Honghua	lupeol-palmitate	HCAR2
Honghua	lupeol-palmitate	CES1
Honghua	lupeol-palmitate	FABP4
Honghua	lupeol-palmitate	PPARG
Honghua	lupeol-palmitate	PPARA
Honghua	lupeol-palmitate	FABP3
Honghua	lupeol-palmitate	FABP5
Honghua	baicalein	KDM4E
Honghua	baicalein	XDH
Honghua	baicalein	ALOX15
Honghua	baicalein	CDK1
Honghua	baicalein	ALOX12
Honghua	baicalein	GRK6
Honghua	baicalein	CYP19A1
Honghua	baicalein	CA7
Honghua	baicalein	CA12
Honghua	baicalein	CA4
Honghua	baicalein	ABCB1
Honghua	baicalein	CYP1B1
Honghua	baicalein	HSD17B1
Honghua	baicalein	AKR1B1
Honghua	baicalein	CDK5R1 CDK5
Honghua	baicalein	CA2
Honghua	baicalein	CCNB3 CDK1 CCNB1 CCNB2
Honghua	baicalein	CDK6
Honghua	baicalein	CA1
Honghua	baicalein	CA9
Honghua	baicalein	ABCG2
Honghua	baicalein	CBR1
Honghua	baicalein	ESR2
Honghua	baicalein	ESR1
Honghua	baicalein	ACHE
Honghua	baicalein	ADORA1
Honghua	baicalein	ADORA2A
Honghua	baicalein	PTGS2
Honghua	baicalein	PTPRS
Honghua	baicalein	AMY1A
Honghua	baicalein	FLT3
Honghua	baicalein	IKBKB
Honghua	baicalein	NTRK2
Honghua	baicalein	AR
Honghua	baicalein	NOX4
Honghua	baicalein	MAOA
Honghua	baicalein	SYK
Honghua	baicalein	GSK3B
Honghua	baicalein	ABCC1
Honghua	baicalein	TTR
Honghua	baicalein	CSNK2A1
Honghua	baicalein	CFTR
Honghua	baicalein	AKR1B10
Honghua	baicalein	TNKS2
Honghua	baicalein	TNKS
Honghua	baicalein	HSD17B2
Honghua	baicalein	BCHE
Honghua	baicalein	ADORA3
Honghua	baicalein	TERT
Honghua	baicalein	LCK
Honghua	baicalein	PFKFB3
Honghua	baicalein	PIM1
Honghua	baicalein	PARP1
Honghua	baicalein	ALOX5
Honghua	baicalein	APP
Honghua	baicalein	CALM1
Honghua	baicalein	ARG1
Honghua	baicalein	NOS2
Honghua	baicalein	GLO1
Honghua	baicalein	MMP9
Honghua	baicalein	MMP2
Honghua	baicalein	MMP12
Honghua	baicalein	CD38
Honghua	baicalein	TOP1
Honghua	baicalein	NAE1
Honghua	baicalein	EGFR
Honghua	baicalein	SRC
Honghua	baicalein	TYR
Honghua	baicalein	AHR
Honghua	baicalein	ESRRA
Honghua	baicalein	KIT
Honghua	baicalein	OPRD1
Honghua	baicalein	CYP1A1
Honghua	baicalein	AURKB
Honghua	baicalein	PIK3CG
Honghua	baicalein	MAPT
Honghua	baicalein	TOP2A
Honghua	baicalein	INSR
Honghua	baicalein	MYLK
Honghua	baicalein	APEX1
Honghua	baicalein	IGF1R
Honghua	baicalein	KDR
Honghua	baicalein	PLK1
Honghua	baicalein	MET
Honghua	baicalein	ALK
Honghua	baicalein	AXL
Honghua	baicalein	PTPN1
Honghua	baicalein	ST6GAL1
Honghua	baicalein	SLC22A12
Honghua	baicalein	GPR35
Honghua	baicalein	FYN
Honghua	baicalein	TACR2
Honghua	baicalein	PRKDC
Honghua	baicalein	MAPK3
Honghua	baicalein	BACE1
Honghua	baicalein	SIRT1
Honghua	baicalein	PLA2G2A
Honghua	baicalein	PLA2G4A
Honghua	baicalein	CA6
Honghua	baicalein	CDK2
Honghua	6-Hydroxynaringenin	CYP19A1
Honghua	6-Hydroxynaringenin	CA7
Honghua	6-Hydroxynaringenin	CA12
Honghua	6-Hydroxynaringenin	CA4
Honghua	6-Hydroxynaringenin	CYP1B1
Honghua	6-Hydroxynaringenin	ESR1
Honghua	6-Hydroxynaringenin	MAOB
Honghua	6-Hydroxynaringenin	PTGS1
Honghua	6-Hydroxynaringenin	HSD17B1
Honghua	6-Hydroxynaringenin	TAS2R31
Honghua	6-Hydroxynaringenin	ESR2
Honghua	6-Hydroxynaringenin	ABCC1
Honghua	6-Hydroxynaringenin	SHBG
Honghua	6-Hydroxynaringenin	CBR1
Honghua	6-Hydroxynaringenin	ABCG2
Honghua	6-Hydroxynaringenin	ADORA1
Honghua	6-Hydroxynaringenin	ADORA3
Honghua	6-Hydroxynaringenin	AKR1C3
Honghua	6-Hydroxynaringenin	PLA2G1B
Honghua	6-Hydroxynaringenin	MMP12
Honghua	6-Hydroxynaringenin	GRM5
Honghua	6-Hydroxynaringenin	CES1
Honghua	6-Hydroxynaringenin	PPARG
Honghua	6-Hydroxynaringenin	CES2
Honghua	6-Hydroxynaringenin	MMP13
Honghua	6-Hydroxynaringenin	KLK1
Honghua	6-Hydroxynaringenin	KLK2
Honghua	6-Hydroxynaringenin	BACE1
Honghua	6-Hydroxynaringenin	SLC5A2
Honghua	6-Hydroxynaringenin	CHRNA7
Honghua	6-Hydroxynaringenin	SRC
Honghua	6-Hydroxynaringenin	POLB
Honghua	6-Hydroxynaringenin	PLA2G2A
Honghua	6-Hydroxynaringenin	PLA2G5
Honghua	6-Hydroxynaringenin	PLA2G10
Honghua	6-Hydroxynaringenin	STS
Honghua	6-Hydroxynaringenin	DYRK1A
Honghua	6-Hydroxynaringenin	MAPT
Honghua	6-Hydroxynaringenin	MAPK14
Honghua	6-Hydroxynaringenin	PGD
Honghua	6-Hydroxynaringenin	BCL2
Honghua	6-Hydroxynaringenin	APP
Honghua	6-Hydroxynaringenin	EDNRA
Honghua	6-Hydroxynaringenin	TERT
Honghua	6-Hydroxynaringenin	CA2
Honghua	6-Hydroxynaringenin	CA1
Honghua	6-Hydroxynaringenin	BCHE
Honghua	6-Hydroxynaringenin	AKT1
Honghua	6-Hydroxynaringenin	CDK5R1 CDK5
Honghua	6-Hydroxynaringenin	CA6
Honghua	6-Hydroxynaringenin	CA13
Honghua	6-Hydroxynaringenin	CA5B
Honghua	6-Hydroxynaringenin	CA5A
Honghua	6-Hydroxynaringenin	RXRA
Honghua	6-Hydroxynaringenin	CA9
Honghua	6-Hydroxynaringenin	ABCB1
Honghua	6-Hydroxynaringenin	MET
Honghua	6-Hydroxynaringenin	KIT
Honghua	6-Hydroxynaringenin	KDR
Honghua	6-Hydroxynaringenin	FGFR1
Honghua	6-Hydroxynaringenin	NOX4
Honghua	6-Hydroxynaringenin	GRM2
Honghua	6-Hydroxynaringenin	ALOX12
Honghua	6-Hydroxynaringenin	HSD17B2
Honghua	6-Hydroxynaringenin	SERPINE1
Honghua	6-Hydroxynaringenin	NQO2
Honghua	6-Hydroxynaringenin	SNCA
Honghua	6-Hydroxynaringenin	DNMT1
Honghua	6-Hydroxynaringenin	MMP2
Honghua	6-Hydroxynaringenin	MMP14
Honghua	6-Hydroxynaringenin	STAT1
Honghua	6-Hydroxynaringenin	SQLE
Honghua	6-Hydroxynaringenin	IGF1R
Honghua	6-Hydroxynaringenin	INSR
Honghua	6-Hydroxynaringenin	FFAR1
Honghua	6-Hydroxynaringenin	CTSB
Honghua	6-Hydroxynaringenin	CLK1
Honghua	6-Hydroxynaringenin	DYRK1B
Honghua	6-Hydroxynaringenin	ACHE
Honghua	6-Hydroxynaringenin	HIF1A
Honghua	6-Hydroxynaringenin	ALOX15
Honghua	6-Hydroxynaringenin	AKR1B1
Honghua	6-Hydroxynaringenin	LTB4R
Honghua	6-Hydroxynaringenin	CA3
Honghua	6-Hydroxynaringenin	MAOA
Honghua	6-Hydroxynaringenin	F2
Honghua	6-Hydroxynaringenin	ODC1
Honghua	6-Hydroxynaringenin	TYMS
Honghua	6-Hydroxynaringenin	F3
Honghua	6-Hydroxynaringenin	SIRT2
Honghua	6-Hydroxynaringenin	YWHAG
Honghua	6-Hydroxynaringenin	HSD17B14
Honghua	6-Hydroxynaringenin	PTGER4
Honghua	6-Hydroxynaringenin	PTGER2
Honghua	6-Hydroxynaringenin	PTGER3
Honghua	6-Hydroxynaringenin	PGF
Honghua	6-Hydroxynaringenin	VEGFA
Honghua	6-Hydroxynaringenin	PTGER1
Honghua	6-Hydroxynaringenin	GLI2
Honghua	6-Hydroxynaringenin	GLI1
Danggui	beta-sitosterol	HMGCR
Danggui	beta-sitosterol	CYP51A1
Danggui	beta-sitosterol	AR
Danggui	beta-sitosterol	NPC1L1
Danggui	beta-sitosterol	NR1H3
Danggui	beta-sitosterol	CYP17A1
Danggui	beta-sitosterol	RORC
Danggui	beta-sitosterol	CYP19A1
Danggui	beta-sitosterol	ESR2
Danggui	beta-sitosterol	ESR1
Danggui	beta-sitosterol	SHBG
Danggui	beta-sitosterol	SREBF2
Danggui	beta-sitosterol	CYP2C19
Danggui	beta-sitosterol	SLC6A2
Danggui	beta-sitosterol	BCHE
Danggui	beta-sitosterol	RORA
Danggui	beta-sitosterol	PTPN1
Danggui	beta-sitosterol	SERPINA6
Danggui	beta-sitosterol	SLC6A4
Danggui	beta-sitosterol	G6PD
Danggui	beta-sitosterol	NR1I3
Danggui	beta-sitosterol	CHRM2
Danggui	beta-sitosterol	ACHE
Danggui	beta-sitosterol	VDR
Danggui	beta-sitosterol	CES2
Danggui	beta-sitosterol	NR1H2
Danggui	beta-sitosterol	CDC25A
Danggui	beta-sitosterol	PTGER1
Danggui	beta-sitosterol	PTGER2
Danggui	beta-sitosterol	HSD11B1
Danggui	beta-sitosterol	DHCR7
Danggui	beta-sitosterol	GLRA1
Danggui	beta-sitosterol	PPARD
Danggui	beta-sitosterol	SQLE
Danggui	beta-sitosterol	PTPN6
Danggui	beta-sitosterol	FDFT1
Danggui	beta-sitosterol	NOS2
Danggui	beta-sitosterol	NR3C1
Danggui	beta-sitosterol	CDC25B
Danggui	beta-sitosterol	SHH
Danggui	beta-sitosterol	UGT2B7
Danggui	beta-sitosterol	HSD11B2
Danggui	beta-sitosterol	DRD2
Danggui	beta-sitosterol	POLB
Danggui	beta-sitosterol	PREP
Danggui	beta-sitosterol	TBXAS1
Danggui	beta-sitosterol	PTGER4
Danggui	beta-sitosterol	IDO1
Danggui	beta-sitosterol	MDM4
Danggui	beta-sitosterol	CCR1
Danggui	beta-sitosterol	MDM2
Danggui	beta-sitosterol	SIGMAR1
Danggui	beta-sitosterol	CHRM4
Danggui	beta-sitosterol	ATP12A
Danggui	beta-sitosterol	PTGIR
Danggui	beta-sitosterol	PRKCG
Danggui	beta-sitosterol	PRKCD
Danggui	beta-sitosterol	PRKCB
Danggui	beta-sitosterol	PRKCE
Danggui	beta-sitosterol	PRKCQ
Danggui	beta-sitosterol	DHCR7 EBP
Danggui	beta-sitosterol	FABP4
Danggui	beta-sitosterol	FABP3
Danggui	beta-sitosterol	FABP5
Danggui	beta-sitosterol	FABP1
Danggui	beta-sitosterol	PTGES
Danggui	beta-sitosterol	PTPN2
Danggui	beta-sitosterol	ADORA3
Danggui	beta-sitosterol	MAPK3
Danggui	beta-sitosterol	PTPN11
Danggui	beta-sitosterol	AKR1B10
Danggui	beta-sitosterol	KCNA5
Danggui	beta-sitosterol	ACACB
Danggui	beta-sitosterol	PTPRF
Danggui	beta-sitosterol	PLA2G1B
Danggui	beta-sitosterol	ACP1
Danggui	beta-sitosterol	BACE1
Danggui	beta-sitosterol	HTR2B
Danggui	beta-sitosterol	PTAFR
Danggui	beta-sitosterol	GRM2
Danggui	beta-sitosterol	SCD
Danggui	beta-sitosterol	BACE2
Danggui	beta-sitosterol	MGLL
Danggui	beta-sitosterol	PRKCH
Danggui	beta-sitosterol	TACR1
Danggui	beta-sitosterol	PPARA
Danggui	beta-sitosterol	F2R
Danggui	beta-sitosterol	ALK
Danggui	beta-sitosterol	IGF1R
Danggui	beta-sitosterol	SRC
Danggui	beta-sitosterol	KDR
Danggui	beta-sitosterol	AGTR1
Danggui	beta-sitosterol	TOP2A
Danggui	beta-sitosterol	AVPR2
Danggui	beta-sitosterol	AVPR1A
Danggui	beta-sitosterol	MTNR1A
Danggui	beta-sitosterol	MTNR1B
Danggui	beta-sitosterol	CHRM5
Danggui	beta-sitosterol	IL6ST
Danggui	beta-sitosterol	MAPK14
Danggui	Stigmasterol	CYP51A1
Danggui	Stigmasterol	HMGCR
Danggui	Stigmasterol	NR1H3
Danggui	Stigmasterol	NPC1L1
Danggui	Stigmasterol	CYP17A1
Danggui	Stigmasterol	AR
Danggui	Stigmasterol	SREBF2
Danggui	Stigmasterol	CYP19A1
Danggui	Stigmasterol	RORC
Danggui	Stigmasterol	ESR1
Danggui	Stigmasterol	ESR2
Danggui	Stigmasterol	SHBG
Danggui	Stigmasterol	SLC6A2
Danggui	Stigmasterol	SERPINA6
Danggui	Stigmasterol	PTPN1
Danggui	Stigmasterol	CHRM2
Danggui	Stigmasterol	RORA
Danggui	Stigmasterol	BCHE
Danggui	Stigmasterol	SLC6A4
Danggui	Stigmasterol	ACHE
Danggui	Stigmasterol	CYP2C19
Danggui	Stigmasterol	G6PD
Danggui	Stigmasterol	CDC25A
Danggui	Stigmasterol	CES2
Danggui	Stigmasterol	NR1H2
Danggui	Stigmasterol	VDR
Danggui	Stigmasterol	PTGER1
Danggui	Stigmasterol	PTGER2
Danggui	Stigmasterol	HSD11B1
Danggui	Stigmasterol	PPARD
Danggui	Stigmasterol	GLRA1
Danggui	Stigmasterol	SQLE
Danggui	Stigmasterol	NR1I3
Danggui	Stigmasterol	DHCR7
Danggui	Stigmasterol	PTPN6
Danggui	Stigmasterol	NR3C1
Danggui	Stigmasterol	TBXAS1
Danggui	Stigmasterol	GCGR
[truncated: 3,862 more rows]

## Sheet: Supplementary Table S5
	ONTOLOGY	ID	Description	GeneRatio	BgRatio	pvalue	p.adjust	qvalue	geneID	Count
GO:0050673	BP	GO:0050673	epithelial cell proliferation	33/117	480/18870	1.56e-25	6.35e-22	2.82e-22	ERBB2/FLT4/EGFR/KDR/AKT1/ESR1/AR/VEGFA/FGF2/HRAS/ADAM17/FGFR1/PSEN1/AGTR1/KIT/TNF/ITGB3/VDR/HIF1A/PPARG/NRAS/F3/MAP2K1/RAF1/FLT1/MAPK1/STAT3/TGFBR1/SCN5A/STAT1/EDNRB/CTNNB1/IL6	33
GO:0042060	BP	GO:0042060	wound healing	30/117	423/18870	1.41e-23	2.88e-20	1.28e-20	ERBB2/KDR/VEGFA/FGF2/F10/SERPINE1/HRAS/ADAM17/TNF/MAPK14/SELP/ITGB3/PIK3CA/PPARA/HIF1A/F11/PPARG/F3/F2/RAF1/JAK2/F13A1/TGFBR1/MTOR/KNG1/F9/P2RY12/PLG/PLAT/IL6	30
GO:0043410	BP	GO:0043410	positive regulation of MAPK cascade	31/117	474/18870	2.59e-23	3.52e-20	1.56e-20	ERBB2/FLT4/EGFR/KDR/BRAF/AR/VEGFA/FGF2/HRAS/ABL1/FGFR1/APP/KIT/TNF/PTPN22/ITGB3/PTPN11/ICAM1/MAP2K1/RAF1/FLT1/JAK2/ELANE/TGFBR1/ADRB2/IL1B/HLA-DRB1/HTR2A/TRPV4/CTNNB1/IL6	31
GO:0051347	BP	GO:0051347	positive regulation of transferase activity	28/117	414/18870	1.91e-21	1.95e-18	8.66e-19	ERBB2/FLT4/EGFR/KDR/AKT1/VEGFA/FGF2/HRAS/ADAM17/ABL1/FGFR1/AGTR1/KIT/MAPT/TNF/ITGB3/MAP2K1/F2/FLT1/JAK2/MAPK1/ELANE/ACE/ADRB2/IL1B/HLA-DRB1/P2RY12/CTNNB1	28
GO:0032496	BP	GO:0032496	response to lipopolysaccharide	26/117	348/18870	5.11e-21	4.16e-18	1.85e-18	AKT1/PTGS2/NFKB1/SERPINE1/MMP3/MMP9/ADAM17/ABL1/NOS2/TNF/MAPK14/CASP3/SELP/PTPN22/NLRP3/JAK2/MAPK1/SELE/ELANE/ACE/MPO/IL1B/VCAM1/EDNRB/REN/IL6	26
GO:0002237	BP	GO:0002237	response to molecule of bacterial origin	26/117	369/18870	2.24e-20	1.52e-17	6.77e-18	AKT1/PTGS2/NFKB1/SERPINE1/MMP3/MMP9/ADAM17/ABL1/NOS2/TNF/MAPK14/CASP3/SELP/PTPN22/NLRP3/JAK2/MAPK1/SELE/ELANE/ACE/MPO/IL1B/VCAM1/EDNRB/REN/IL6	26
GO:0033674	BP	GO:0033674	positive regulation of kinase activity	25/117	337/18870	3.79e-20	2.21e-17	9.8e-18	ERBB2/FLT4/EGFR/KDR/AKT1/VEGFA/FGF2/HRAS/ADAM17/ABL1/FGFR1/KIT/MAPT/TNF/ITGB3/MAP2K1/F2/FLT1/JAK2/ELANE/ACE/ADRB2/IL1B/HLA-DRB1/P2RY12	25
GO:0036293	BP	GO:0036293	response to decreased oxygen levels	24/117	315/18870	1.25e-19	6.35e-17	2.82e-17	AKT1/PTGS2/KCNA5/TERT/VEGFA/ADAM17/PSEN2/EDNRA/NOS2/MMP2/TNF/CASP3/PPARA/HIF1A/PPARG/ACE/BCL2/MTOR/KCNJ11/VCAM1/ATM/TRPV4/TP53/PLAT	24
GO:0050679	BP	GO:0050679	positive regulation of epithelial cell proliferation	21/117	218/18870	2.31e-19	1.05e-16	4.66e-17	ERBB2/FLT4/EGFR/KDR/AKT1/AR/VEGFA/FGF2/HRAS/ADAM17/FGFR1/AGTR1/TNF/ITGB3/HIF1A/NRAS/F3/STAT3/TGFBR1/SCN5A/CTNNB1	21
GO:0050678	BP	GO:0050678	regulation of epithelial cell proliferation	26/117	407/18870	2.61e-19	1.06e-16	4.73e-17	ERBB2/FLT4/EGFR/KDR/AKT1/AR/VEGFA/FGF2/HRAS/ADAM17/FGFR1/AGTR1/TNF/ITGB3/VDR/HIF1A/PPARG/NRAS/F3/FLT1/STAT3/TGFBR1/SCN5A/STAT1/EDNRB/CTNNB1	26
GO:0001666	BP	GO:0001666	response to hypoxia	23/117	298/18870	5.84e-19	2.16e-16	9.61e-17	PTGS2/KCNA5/TERT/VEGFA/ADAM17/PSEN2/EDNRA/NOS2/MMP2/TNF/CASP3/PPARA/HIF1A/PPARG/ACE/BCL2/MTOR/KCNJ11/VCAM1/ATM/TRPV4/TP53/PLAT	23
GO:0050727	BP	GO:0050727	regulation of inflammatory response	26/117	425/18870	7.65e-19	2.6e-16	1.16e-16	PTGS2/ESR1/NFKB1/SERPINE1/MMP3/MMP9/AGTR1/APP/TNF/IL2/MAPK14/PPARA/PPARG/NLRP3/JAK2/STAT3/PLA2G7/SELE/ELANE/IL1B/HLA-DRB1/ATM/TRPV4/ACE2/EDNRB/IL6	26
GO:0070482	BP	GO:0070482	response to oxygen levels	24/117	343/18870	9.07e-19	2.84e-16	1.26e-16	AKT1/PTGS2/KCNA5/TERT/VEGFA/ADAM17/PSEN2/EDNRA/NOS2/MMP2/TNF/CASP3/PPARA/HIF1A/PPARG/ACE/BCL2/MTOR/KCNJ11/VCAM1/ATM/TRPV4/TP53/PLAT	24
GO:1900274	BP	GO:1900274	regulation of phospholipase C activity	12/117	39/18870	6.15e-18	1.79e-15	7.96e-16	EGFR/ESR1/FGF2/HRAS/ABL1/FGFR1/EDNRA/KIT/FLT1/SELE/HTR2A/P2RY12	12
GO:1901653	BP	GO:1901653	cellular response to peptide	24/117	374/18870	6.68e-18	1.82e-15	8.07e-16	AKT1/NFKB1/HRAS/PSEN1/AGTR1/EDNRA/APP/TNF/PTPN22/ITGB3/PIK3CA/PTPN11/PPARG/ICAM1/RAF1/JAK2/MAPK1/STAT3/ADRB2/MTOR/IL1B/VCAM1/STAT1/TP53	24
GO:0050900	BP	GO:0050900	leukocyte migration	24/117	396/18870	2.47e-17	6.3e-15	2.8e-15	AKT1/LGALS3/VEGFA/SERPINE1/ADAM17/ABL1/APP/MMP2/KIT/TNF/SELP/ITGB3/ICAM1/FLT1/MAPK1/PLA2G7/SELE/ELANE/IL1B/VCAM1/P2RY12/TRPV4/EDNRB/IL6	24
GO:0048732	BP	GO:0048732	gland development	25/117	443/18870	2.66e-17	6.37e-15	2.83e-15	EGFR/AKT1/BRAF/ESR1/NFKB1/AR/VEGFA/FGF2/ABL1/PSEN1/EDNRA/MMP2/TNF/PIK3CA/VDR/HIF1A/MAP2K1/RAF1/JAK2/MAPK1/TGFBR1/BCL2/ATM/CTNNB1/IL6	25
GO:0018108	BP	GO:0018108	peptidyl-tyrosine phosphorylation	21/117	276/18870	3.06e-17	6.9e-15	3.07e-15	ERBB2/FLT4/EGFR/KDR/VEGFA/ADAM17/ABL1/FGFR1/APP/KIT/TNF/IL2/ITGB3/PTPN11/FLT1/JAK2/ACE/MTOR/HTR2A/TP53/IL6	21
GO:0010517	BP	GO:0010517	regulation of phospholipase activity	13/117	59/18870	3.22e-17	6.9e-15	3.07e-15	EGFR/ESR1/FGF2/HRAS/ABL1/FGFR1/AGTR1/EDNRA/KIT/FLT1/SELE/HTR2A/P2RY12	13
GO:0018212	BP	GO:0018212	peptidyl-tyrosine modification	21/117	278/18870	3.54e-17	7.22e-15	3.21e-15	ERBB2/FLT4/EGFR/KDR/VEGFA/ADAM17/ABL1/FGFR1/APP/KIT/TNF/IL2/ITGB3/PTPN11/FLT1/JAK2/ACE/MTOR/HTR2A/TP53/IL6	21
GO:0050878	BP	GO:0050878	regulation of body fluid levels	23/117	365/18870	5.27e-17	1.02e-14	4.54e-15	VEGFA/F10/SERPINE1/CFTR/MAPK14/SELP/ITGB3/PIK3CA/VDR/HIF1A/F11/F3/F2/JAK2/F13A1/KNG1/F9/P2RY12/PLG/TRPV4/EDNRB/PLAT/IL6	23
GO:0033002	BP	GO:0033002	muscle cell proliferation	20/117	247/18870	5.53e-17	1.02e-14	4.55e-15	AKT1/PTGS2/TERT/FGF2/MMP9/ABL1/MMP2/TNF/MAPK14/ITGB3/PIK3CA/PPARG/JAK2/RBP4/ELANE/TGFBR1/STAT1/ACE2/CTNNB1/IL6	20
GO:0001936	BP	GO:0001936	regulation of endothelial cell proliferation	18/117	181/18870	5.84e-17	1.04e-14	4.6e-15	FLT4/KDR/AKT1/VEGFA/FGF2/ADAM17/FGFR1/AGTR1/TNF/ITGB3/HIF1A/PPARG/NRAS/F3/FLT1/STAT3/TGFBR1/STAT1	18
GO:0006935	BP	GO:0006935	chemotaxis	25/117	468/18870	9.65e-17	1.64e-14	7.29e-15	KDR/LGALS3/VEGFA/FGF2/SERPINE1/HRAS/ADAM17/FGFR1/AGTR1/MMP2/KIT/MAPK14/ITGB3/F3/MAP2K1/FLT1/MAPK1/PLA2G7/ELANE/IL1B/VCAM1/P2RY12/TRPV4/EDNRB/IL6	25
GO:0042330	BP	GO:0042330	taxis	25/117	470/18870	1.07e-16	1.74e-14	7.73e-15	KDR/LGALS3/VEGFA/FGF2/SERPINE1/HRAS/ADAM17/FGFR1/AGTR1/MMP2/KIT/MAPK14/ITGB3/F3/MAP2K1/FLT1/MAPK1/PLA2G7/ELANE/IL1B/VCAM1/P2RY12/TRPV4/EDNRB/IL6	25
GO:0070371	BP	GO:0070371	ERK1 and ERK2 cascade	22/117	336/18870	1.21e-16	1.9e-14	8.44e-15	ERBB2/FLT4/EGFR/KDR/BRAF/FGF2/HRAS/ABL1/APP/TNF/PTPN22/ITGB3/HMGCR/PTPN11/ICAM1/MAP2K1/MAPK1/IL1B/HLA-DRB1/HTR2A/TRPV4/ACE2	22
GO:0010518	BP	GO:0010518	positive regulation of phospholipase activity	12/117	49/18870	1.38e-16	2.08e-14	9.25e-15	EGFR/ESR1/FGF2/HRAS/FGFR1/AGTR1/EDNRA/KIT/FLT1/SELE/HTR2A/P2RY12	12
GO:0010863	BP	GO:0010863	positive regulation of phospholipase C activity	11/117	37/18870	2.4e-16	3.5e-14	1.56e-14	EGFR/ESR1/FGF2/HRAS/FGFR1/EDNRA/KIT/FLT1/SELE/HTR2A/P2RY12	11
GO:0022407	BP	GO:0022407	regulation of cell-cell adhesion	25/117	493/18870	3.25e-16	4.57e-14	2.03e-14	ERBB2/AKT1/LGALS3/VEGFA/ABL1/TNF/IL2/MAPK14/CASP3/SELP/PTPN22/PIK3CA/PTPN11/PPARA/NLRP3/JAK2/SELE/ELANE/MTOR/IL1B/HLA-DRB1/VCAM1/PLG/TRPV4/IL6	25
GO:0006979	BP	GO:0006979	response to oxidative stress	23/117	400/18870	3.89e-16	5.17e-14	2.3e-14	EGFR/AKT1/PTGS2/KCNA5/MMP3/MMP9/ABL1/PSEN1/EDNRA/APP/MMP2/MAPT/CASP3/G6PD/HIF1A/JAK2/MAPK1/MPO/BCL2/ATM/STAT1/TP53/IL6	23
GO:0070372	BP	GO:0070372	regulation of ERK1 and ERK2 cascade	21/117	313/18870	3.93e-16	5.17e-14	2.3e-14	ERBB2/FLT4/EGFR/KDR/BRAF/FGF2/HRAS/ABL1/APP/TNF/PTPN22/ITGB3/HMGCR/PTPN11/ICAM1/MAP2K1/IL1B/HLA-DRB1/HTR2A/TRPV4/ACE2	21
GO:0001935	BP	GO:0001935	endothelial cell proliferation	18/117	202/18870	4.17e-16	5.31e-14	2.36e-14	FLT4/KDR/AKT1/VEGFA/FGF2/ADAM17/FGFR1/AGTR1/TNF/ITGB3/HIF1A/PPARG/NRAS/F3/FLT1/STAT3/TGFBR1/STAT1	18
GO:0001819	BP	GO:0001819	positive regulation of cytokine production	25/117	499/18870	4.31e-16	5.32e-14	2.36e-14	FLT4/PTGS2/SERPINE1/HRAS/ADAM17/ABL1/PSEN1/APP/NOS2/KIT/TNF/IL2/MAPK14/PTPN22/PTPN11/HIF1A/F3/NLRP3/JAK2/STAT3/ELANE/IL1B/TRPV4/STAT1/IL6	25
GO:0062197	BP	GO:0062197	cellular response to chemical stress	21/117	317/18870	5.08e-16	6.09e-14	2.71e-14	EGFR/AKT1/PTGS2/MMP3/MMP9/ABL1/EDNRA/MMP2/MAPT/CASP3/PIK3CA/G6PD/HIF1A/NLRP3/MAPK1/MPO/MTOR/ATM/TRPV4/TP53/IL6	21
GO:0002687	BP	GO:0002687	positive regulation of leukocyte migration	16/117	149/18870	1.02e-15	1.19e-13	5.3e-14	LGALS3/VEGFA/SERPINE1/ADAM17/ABL1/APP/TNF/SELP/ITGB3/ICAM1/MAPK1/PLA2G7/SELE/P2RY12/TRPV4/IL6	16
GO:0009612	BP	GO:0009612	response to mechanical stimulus	18/117	213/18870	1.07e-15	1.21e-13	5.37e-14	PTGS2/NFKB1/KCNA5/FGF2/MMP2/KIT/TNF/MAPK14/ITGB3/PIK3CA/RAF1/MPO/IL1B/HTR2A/TRPV4/STAT1/CTNNB1/KCNQ1	18
GO:0043491	BP	GO:0043491	phosphatidylinositol 3-kinase/protein kinase B signal transduction	20/117	290/18870	1.25e-15	1.37e-13	6.11e-14	ERBB2/EGFR/KDR/AKT1/FGF2/F10/FGFR1/KIT/TNF/SELP/PIK3CA/PPARA/F3/FLT1/JAK2/STAT3/TGFBR1/MTOR/HTR2A/P2RY12	20
GO:0060191	BP	GO:0060191	regulation of lipase activity	13/117	78/18870	1.59e-15	1.7e-13	7.57e-14	EGFR/ESR1/FGF2/HRAS/ABL1/FGFR1/AGTR1/EDNRA/KIT/FLT1/SELE/HTR2A/P2RY12	13
GO:0043434	BP	GO:0043434	response to peptide hormone	23/117	430/18870	1.86e-15	1.94e-13	8.62e-14	AKT1/BRAF/PTGS2/NFKB1/HRAS/AGTR1/EDNRA/MAPK14/ITGB3/PIK3CA/PTPN11/PPARA/PPARG/RAF1/JAK2/MAPK1/STAT3/MTOR/IL1B/TRPV4/STAT1/EDNRB/KCNQ1	23
GO:0060193	BP	GO:0060193	positive regulation of lipase activity	12/117	60/18870	1.97e-15	2.01e-13	8.94e-14	EGFR/ESR1/FGF2/HRAS/FGFR1/AGTR1/EDNRA/KIT/FLT1/SELE/HTR2A/P2RY12	12
GO:1903522	BP	GO:1903522	regulation of blood circulation	19/117	258/18870	2.06e-15	2.01e-13	8.95e-14	TNNT2/TNNI3/PTGS2/KCNA5/ABL1/GAA/ECE1/AGTR1/EDNRA/MMP2/TNF/KCNH2/ACE/SCN5A/HTR2A/ACE2/EDNRB/KCNE1/KCNQ1	19
GO:0045785	BP	GO:0045785	positive regulation of cell adhesion	24/117	482/18870	2.08e-15	2.01e-13	8.95e-14	ERBB2/KDR/AKT1/BRAF/VEGFA/ABL1/TNF/IL2/SELP/PTPN22/ITGB3/PIK3CA/PTPN11/NLRP3/JAK2/SELE/ELANE/MTOR/IL1B/HLA-DRB1/VCAM1/ATM/P2RY12/IL6	24
GO:0009410	BP	GO:0009410	response to xenobiotic stimulus	23/117	434/18870	2.26e-15	2.11e-13	9.37e-14	BRAF/PTGS2/ABCB1/ADAM17/ABL1/NOS2/MMP2/TNF/CASP3/ITGB3/CYP2C19/KCNH2/UCHL1/ACE/BCL2/IL1B/KCNJ11/HTR2A/STAT1/TP53/REN/CTNNB1/KCNQ1	23
GO:0023061	BP	GO:0023061	signal release	24/117	484/18870	2.28e-15	2.11e-13	9.37e-14	BRAF/PTGS2/KCNA5/PSEN1/AGTR1/CFTR/NOS2/TNF/PTPN11/HIF1A/PPARG/F2/RAF1/JAK2/RBP4/IL1B/HLA-DRB1/KCNJ11/HTR2A/TRPV4/EDNRB/REN/KCNQ1/IL6	24
GO:0050817	BP	GO:0050817	coagulation	18/117	229/18870	3.82e-15	3.46e-13	1.54e-13	F10/SERPINE1/PSEN1/MAPK14/SELP/ITGB3/PIK3CA/F11/F3/F2/JAK2/F13A1/KNG1/F9/P2RY12/PLG/PLAT/IL6	18
GO:0001667	BP	GO:0001667	ameboidal-type cell migration	24/117	497/18870	4.1e-15	3.58e-13	1.59e-13	FLT4/KDR/AKT1/BRAF/PTGS2/VEGFA/FGF2/MMP9/ADAM17/ABL1/FGFR1/EDNRA/KIT/TNF/ITGB3/PIK3CA/PTPN11/HIF1A/PPARG/TGFBR1/MTOR/P2RY12/PLG/EDNRB	24
GO:0002685	BP	GO:0002685	regulation of leukocyte migration	18/117	230/18870	4.13e-15	3.58e-13	1.59e-13	AKT1/LGALS3/VEGFA/SERPINE1/ADAM17/ABL1/APP/TNF/SELP/ITGB3/ICAM1/MAPK1/PLA2G7/SELE/ELANE/P2RY12/TRPV4/IL6	18
GO:0003012	BP	GO:0003012	muscle system process	23/117	452/18870	5.41e-15	4.59e-13	2.04e-13	TNNT2/TNNI3/PTGS2/KCNA5/GAA/EDNRA/KIT/TNF/PIK3CA/G6PD/PPARA/PPARG/KCNH2/ADRB2/MTOR/IL1B/SCN5A/HTR2A/TRPV4/ACE2/EDNRB/KCNE1/KCNQ1	23
GO:2000628	BP	GO:2000628	regulation of miRNA metabolic process	13/117	86/18870	6.02e-15	5.01e-13	2.23e-13	EGFR/ESR1/NFKB1/AR/TERT/FGF2/HRAS/TNF/PPARA/HIF1A/PPARG/STAT3/TP53	13
GO:0001938	BP	GO:0001938	positive regulation of endothelial cell proliferation	14/117	111/18870	7.1e-15	5.79e-13	2.57e-13	FLT4/KDR/AKT1/VEGFA/FGF2/ADAM17/FGFR1/AGTR1/ITGB3/HIF1A/NRAS/F3/STAT3/TGFBR1	14
GO:0071902	BP	GO:0071902	positive regulation of protein serine/threonine kinase activity	15/117	140/18870	8.77e-15	7.01e-13	3.12e-13	ERBB2/EGFR/AKT1/VEGFA/FGF2/HRAS/ADAM17/FGFR1/KIT/TNF/MAP2K1/FLT1/ELANE/ADRB2/IL1B	15
GO:0048660	BP	GO:0048660	regulation of smooth muscle cell proliferation	16/117	171/18870	9.26e-15	7.26e-13	3.23e-13	AKT1/PTGS2/TERT/FGF2/MMP9/MMP2/TNF/ITGB3/PIK3CA/PPARG/JAK2/ELANE/STAT1/ACE2/CTNNB1/IL6	16
GO:0045860	BP	GO:0045860	positive regulation of protein kinase activity	19/117	282/18870	1.05e-14	8.07e-13	3.59e-13	ERBB2/EGFR/AKT1/VEGFA/FGF2/HRAS/ADAM17/ABL1/FGFR1/KIT/TNF/ITGB3/MAP2K1/FLT1/JAK2/ELANE/ACE/ADRB2/IL1B	19
GO:0007159	BP	GO:0007159	leukocyte cell-cell adhesion	22/117	419/18870	1.19e-14	9.02e-13	4.01e-13	ERBB2/AKT1/LGALS3/ABL1/TNF/IL2/CASP3/SELP/PTPN22/PIK3CA/PTPN11/PPARA/ICAM1/NLRP3/JAK2/SELE/ELANE/MTOR/IL1B/HLA-DRB1/VCAM1/IL6	22
GO:0071900	BP	GO:0071900	regulation of protein serine/threonine kinase activity	19/117	285/18870	1.27e-14	9.43e-13	4.19e-13	ERBB2/EGFR/AKT1/VEGFA/FGF2/HRAS/ADAM17/ABL1/FGFR1/KIT/TNF/PTPN22/PPARG/MAP2K1/FLT1/UCHL1/ELANE/ADRB2/IL1B	19
GO:0048659	BP	GO:0048659	smooth muscle cell proliferation	16/117	175/18870	1.34e-14	9.59e-13	4.26e-13	AKT1/PTGS2/TERT/FGF2/MMP9/MMP2/TNF/ITGB3/PIK3CA/PPARG/JAK2/ELANE/STAT1/ACE2/CTNNB1/IL6	16
GO:1904019	BP	GO:1904019	epithelial cell apoptotic process	15/117	144/18870	1.34e-14	9.59e-13	4.26e-13	KDR/BRAF/ESR1/TERT/SERPINE1/ABL1/EDNRA/TNF/CASP3/ITGB3/PPARA/ICAM1/JAK2/BCL2/IL6	15
GO:0045834	BP	GO:0045834	positive regulation of lipid metabolic process	15/117	145/18870	1.49e-14	1.05e-12	4.65e-13	AKT1/PTGS2/FGF2/KIT/MAPT/TNF/FABP3/PPARA/PPARG/F2/FLT1/MTOR/IL1B/HTR2A/P2RY12	15
GO:0071214	BP	GO:0071214	cellular response to abiotic stimulus	20/117	334/18870	1.85e-14	1.26e-12	5.59e-13	PTGS2/NFKB1/FGF2/HRAS/MMP1/MMP3/MMP9/MME/MMP2/MAPK14/CASP3/ITGB3/PIK3CA/NLRP3/MTOR/IL1B/ATM/TRPV4/TP53/KCNE1	20
GO:0104004	BP	GO:0104004	cellular response to environmental stimulus	20/117	334/18870	1.85e-14	1.26e-12	5.59e-13	PTGS2/NFKB1/FGF2/HRAS/MMP1/MMP3/MMP9/MME/MMP2/MAPK14/CASP3/ITGB3/PIK3CA/NLRP3/MTOR/IL1B/ATM/TRPV4/TP53/KCNE1	20
GO:1903037	BP	GO:1903037	regulation of leukocyte cell-cell adhesion	21/117	382/18870	2.08e-14	1.39e-12	6.18e-13	ERBB2/AKT1/LGALS3/ABL1/TNF/IL2/CASP3/SELP/PTPN22/PIK3CA/PTPN11/PPARA/NLRP3/JAK2/SELE/ELANE/MTOR/IL1B/HLA-DRB1/VCAM1/IL6	21
GO:0034764	BP	GO:0034764	positive regulation of transmembrane transport	17/117	217/18870	2.49e-14	1.63e-12	7.26e-13	AKT1/BRAF/TERT/ABCB1/ABL1/PSEN1/EDNRA/CFTR/MAPK14/G6PD/PTPN11/F2/KCNH2/ADRB2/ACE2/KCNE1/KCNQ1	17
GO:0070374	BP	GO:0070374	positive regulation of ERK1 and ERK2 cascade	17/117	218/18870	2.68e-14	1.74e-12	7.71e-13	FLT4/EGFR/KDR/BRAF/FGF2/HRAS/ABL1/APP/TNF/PTPN22/ITGB3/PTPN11/ICAM1/MAP2K1/HLA-DRB1/HTR2A/TRPV4	17
GO:0048661	BP	GO:0048661	positive regulation of smooth muscle cell proliferation	13/117	98/18870	3.49e-14	2.23e-12	9.89e-13	AKT1/PTGS2/TERT/FGF2/MMP9/MMP2/TNF/ITGB3/PIK3CA/JAK2/ELANE/STAT1/IL6	13
GO:0008217	BP	GO:0008217	regulation of blood pressure	16/117	187/18870	3.81e-14	2.39e-12	1.06e-12	TNNI3/PTGS2/AR/ECE1/AGTR1/EDNRA/NOS2/TNF/PPARA/PPARG/ACE/ADRB2/ACE2/EDNRB/REN/KCNQ1	16
GO:0007596	BP	GO:0007596	blood coagulation	17/117	224/18870	4.2e-14	2.6e-12	1.15e-12	F10/SERPINE1/MAPK14/SELP/ITGB3/PIK3CA/F11/F3/F2/JAK2/F13A1/KNG1/F9/P2RY12/PLG/PLAT/IL6	17
GO:0046879	BP	GO:0046879	hormone secretion	19/117	308/18870	5.19e-14	3.16e-12	1.4e-12	KCNA5/AGTR1/CFTR/NOS2/TNF/PTPN11/HIF1A/PPARG/F2/RAF1/JAK2/RBP4/IL1B/HLA-DRB1/KCNJ11/TRPV4/REN/KCNQ1/IL6	19
GO:0007599	BP	GO:0007599	hemostasis	17/117	231/18870	6.98e-14	4.18e-12	1.86e-12	F10/SERPINE1/MAPK14/SELP/ITGB3/PIK3CA/F11/F3/F2/JAK2/F13A1/KNG1/F9/P2RY12/PLG/PLAT/IL6	17
GO:0043523	BP	GO:0043523	regulation of neuron apoptotic process	17/117	232/18870	7.49e-14	4.42e-12	1.97e-12	KDR/BRAF/TERT/HRAS/ABL1/PSEN1/TNF/CASP3/PIK3CA/G6PD/HIF1A/JAK2/BCL2/HTR2A/ATM/TP53/CTNNB1	17
GO:0010586	BP	GO:0010586	miRNA metabolic process	13/117	105/18870	8.76e-14	5.1e-12	2.27e-12	EGFR/ESR1/NFKB1/AR/TERT/FGF2/HRAS/TNF/PPARA/HIF1A/PPARG/STAT3/TP53	13
GO:0009914	BP	GO:0009914	hormone transport	19/117	319/18870	9.76e-14	5.6e-12	2.49e-12	KCNA5/AGTR1/CFTR/NOS2/TNF/PTPN11/HIF1A/PPARG/F2/RAF1/JAK2/RBP4/IL1B/HLA-DRB1/KCNJ11/TRPV4/REN/KCNQ1/IL6	19
GO:0051402	BP	GO:0051402	neuron apoptotic process	18/117	278/18870	1.11e-13	6.28e-12	2.79e-12	KDR/BRAF/TERT/HRAS/ABL1/PSEN1/APP/TNF/CASP3/PIK3CA/G6PD/HIF1A/JAK2/BCL2/HTR2A/ATM/TP53/CTNNB1	18
GO:0010631	BP	GO:0010631	epithelial cell migration	20/117	372/18870	1.4e-13	7.84e-12	3.48e-12	FLT4/KDR/AKT1/PTGS2/VEGFA/FGF2/MMP9/ADAM17/ABL1/FGFR1/KIT/TNF/ITGB3/PIK3CA/PTPN11/HIF1A/PPARG/TGFBR1/MTOR/PLG	20
GO:0000302	BP	GO:0000302	response to reactive oxygen species	16/117	205/18870	1.6e-13	8.84e-12	3.93e-12	EGFR/AKT1/KCNA5/MMP3/MMP9/ABL1/MMP2/MAPT/CASP3/HIF1A/MAPK1/MPO/BCL2/ATM/STAT1/IL6	16
GO:0090132	BP	GO:0090132	epithelium migration	20/117	375/18870	1.63e-13	8.86e-12	3.94e-12	FLT4/KDR/AKT1/PTGS2/VEGFA/FGF2/MMP9/ADAM17/ABL1/FGFR1/KIT/TNF/ITGB3/PIK3CA/PTPN11/HIF1A/PPARG/TGFBR1/MTOR/PLG	20
GO:0043467	BP	GO:0043467	regulation of generation of precursor metabolites and energy	14/117	139/18870	1.71e-13	9.2e-12	4.09e-12	AKT1/PSEN1/APP/NOS2/TNF/PIK3CA/PPARA/HIF1A/STAT3/MTOR/HTR2A/TRPV4/TP53/VCP	14
GO:0051897	BP	GO:0051897	positive regulation of phosphatidylinositol 3-kinase/protein kinase B signal transduction	15/117	171/18870	1.74e-13	9.21e-12	4.09e-12	EGFR/KDR/FGF2/F10/FGFR1/KIT/TNF/SELP/PIK3CA/F3/FLT1/JAK2/TGFBR1/MTOR/P2RY12	15
GO:2000630	BP	GO:2000630	positive regulation of miRNA metabolic process	11/117	64/18870	1.82e-13	9.5e-12	4.22e-12	EGFR/NFKB1/AR/TERT/FGF2/HRAS/TNF/HIF1A/PPARG/STAT3/TP53	11
GO:0009314	BP	GO:0009314	response to radiation	21/117	428/18870	1.92e-13	9.9e-12	4.4e-12	EGFR/AKT1/BRAF/HRAS/MMP1/MMP3/MMP9/MME/APP/MMP2/KIT/MAPK14/CASP3/HMGCR/HIF1A/ELANE/BCL2/VCAM1/ATM/TP53/KCNE1	21
GO:0090130	BP	GO:0090130	tissue migration	20/117	380/18870	2.09e-13	1.06e-11	4.73e-12	FLT4/KDR/AKT1/PTGS2/VEGFA/FGF2/MMP9/ADAM17/ABL1/FGFR1/KIT/TNF/ITGB3/PIK3CA/PTPN11/HIF1A/PPARG/TGFBR1/MTOR/PLG	20
GO:0048708	BP	GO:0048708	astrocyte differentiation	12/117	87/18870	2.18e-13	1.1e-11	4.87e-12	ABL1/PSEN1/APP/MAPT/TNF/PTPN11/MAP2K1/F2/MAPK1/STAT3/IL1B/IL6	12
GO:0043405	BP	GO:0043405	regulation of MAP kinase activity	14/117	142/18870	2.31e-13	1.13e-11	5.04e-12	ERBB2/EGFR/VEGFA/FGF2/HRAS/FGFR1/KIT/TNF/PTPN22/PPARG/FLT1/UCHL1/ELANE/IL1B	14
GO:1904035	BP	GO:1904035	regulation of epithelial cell apoptotic process	13/117	113/18870	2.31e-13	1.13e-11	5.04e-12	KDR/BRAF/ESR1/TERT/SERPINE1/ABL1/TNF/ITGB3/PPARA/ICAM1/JAK2/BCL2/IL6	13
GO:0042063	BP	GO:0042063	gliogenesis	19/117	338/18870	2.75e-13	1.33e-11	5.93e-12	ERBB2/AKT1/FGF2/ABL1/PSEN1/APP/MAPT/TNF/PTPN11/MAP2K1/F2/MAPK1/STAT3/MTOR/IL1B/P2RY12/TP53/CTNNB1/IL6	19
GO:0010001	BP	GO:0010001	glial cell differentiation	17/117	252/18870	2.9e-13	1.39e-11	6.18e-12	ERBB2/AKT1/FGF2/ABL1/PSEN1/APP/MAPT/TNF/PTPN11/MAP2K1/F2/MAPK1/STAT3/MTOR/IL1B/CTNNB1/IL6	17
GO:0035296	BP	GO:0035296	regulation of tube diameter	14/117	146/18870	3.4e-13	1.59e-11	7.09e-12	PTGS2/KCNA5/ABL1/ECE1/AGTR1/EDNRA/MMP2/TNF/ACE/ADRB2/KNG1/HTR2A/ACE2/EDNRB	14
GO:0097746	BP	GO:0097746	blood vessel diameter maintenance	14/117	146/18870	3.4e-13	1.59e-11	7.09e-12	PTGS2/KCNA5/ABL1/ECE1/AGTR1/EDNRA/MMP2/TNF/ACE/ADRB2/KNG1/HTR2A/ACE2/EDNRB	14
GO:0035150	BP	GO:0035150	regulation of tube size	14/117	147/18870	3.74e-13	1.73e-11	7.7e-12	PTGS2/KCNA5/ABL1/ECE1/AGTR1/EDNRA/MMP2/TNF/ACE/ADRB2/KNG1/HTR2A/ACE2/EDNRB	14
GO:0048538	BP	GO:0048538	thymus development	10/117	49/18870	3.81e-13	1.74e-11	7.75e-12	BRAF/ABL1/PSEN1/MAP2K1/RAF1/MAPK1/TGFBR1/BCL2/ATM/CTNNB1	10
GO:0140747	BP	GO:0140747	regulation of ncRNA transcription	12/117	92/18870	4.34e-13	1.97e-11	8.74e-12	EGFR/ESR1/AR/TERT/FGF2/TNF/PPARA/HIF1A/PPARG/STAT3/MTOR/TP53	12
GO:0048771	BP	GO:0048771	tissue remodeling	15/117	184/18870	5.11e-13	2.27e-11	1.01e-11	FLT4/NFKB1/EDNRA/MMP2/IL2/ITGB3/VDR/HIF1A/PPARG/ACE/ADRB2/PLG/TP53/CTNNB1/IL6	15
GO:1902893	BP	GO:1902893	regulation of miRNA transcription	11/117	70/18870	5.13e-13	2.27e-11	1.01e-11	EGFR/ESR1/AR/TERT/FGF2/TNF/PPARA/HIF1A/PPARG/STAT3/TP53	11
GO:0006936	BP	GO:0006936	muscle contraction	19/117	351/18870	5.38e-13	2.36e-11	1.05e-11	TNNT2/TNNI3/PTGS2/KCNA5/GAA/EDNRA/KIT/TNF/PIK3CA/KCNH2/ADRB2/MTOR/SCN5A/HTR2A/TRPV4/ACE2/EDNRB/KCNE1/KCNQ1	19
GO:0061614	BP	GO:0061614	miRNA transcription	11/117	71/18870	6.04e-13	2.62e-11	1.16e-11	EGFR/ESR1/AR/TERT/FGF2/TNF/PPARA/HIF1A/PPARG/STAT3/TP53	11
GO:0071216	BP	GO:0071216	cellular response to biotic stimulus	17/117	265/18870	6.56e-13	2.82e-11	1.25e-11	AKT1/NFKB1/SERPINE1/MMP3/MMP9/ABL1/NOS2/TNF/MAPK14/PTPN22/NLRP3/JAK2/MAPK1/IL1B/TP53/EDNRB/IL6	17
GO:0071222	BP	GO:0071222	cellular response to lipopolysaccharide	16/117	226/18870	7.27e-13	3.09e-11	1.37e-11	AKT1/NFKB1/SERPINE1/MMP3/MMP9/ABL1/NOS2/TNF/MAPK14/PTPN22/NLRP3/JAK2/MAPK1/IL1B/EDNRB/IL6	16
GO:0003018	BP	GO:0003018	vascular process in circulatory system	17/117	269/18870	8.36e-13	3.51e-11	1.56e-11	PTGS2/KCNA5/ABCB1/VEGFA/ABL1/ECE1/AGTR1/EDNRA/MMP2/TNF/ACE/ADRB2/KNG1/HTR2A/TRPV4/ACE2/EDNRB	17
GO:0048534	BP	GO:0048534	hematopoietic or lymphoid organ development	12/117	98/18870	9.42e-13	3.92e-11	1.74e-11	BRAF/ADAM17/ABL1/PSEN1/MAP2K1/RAF1/MAPK1/TGFBR1/BCL2/ATM/TP53/CTNNB1	12
GO:0070141	BP	GO:0070141	response to UV-A	7/117	14/18870	9.73e-13	4e-11	1.78e-11	EGFR/AKT1/MMP1/MMP3/MMP9/MME/MMP2	7
GO:0050730	BP	GO:0050730	regulation of peptidyl-tyrosine phosphorylation	16/117	231/18870	1.02e-12	4.15e-11	1.84e-11	EGFR/VEGFA/ADAM17/ABL1/APP/KIT/TNF/IL2/ITGB3/PTPN11/JAK2/ACE/MTOR/HTR2A/TP53/IL6	16
GO:0009416	BP	GO:0009416	response to light stimulus	18/117	318/18870	1.1e-12	4.42e-11	1.96e-11	EGFR/AKT1/BRAF/MMP1/MMP3/MMP9/MME/APP/MMP2/KIT/MAPK14/CASP3/HMGCR/HIF1A/ELANE/BCL2/TP53/KCNE1	18
GO:1903039	BP	GO:1903039	positive regulation of leukocyte cell-cell adhesion	17/117	275/18870	1.19e-12	4.77e-11	2.12e-11	AKT1/ABL1/TNF/IL2/SELP/PTPN22/PIK3CA/PTPN11/NLRP3/JAK2/SELE/ELANE/MTOR/IL1B/HLA-DRB1/VCAM1/IL6	17
GO:0060326	BP	GO:0060326	cell chemotaxis	18/117	325/18870	1.58e-12	6.26e-11	2.78e-11	KDR/LGALS3/VEGFA/FGF2/SERPINE1/ADAM17/FGFR1/AGTR1/MMP2/KIT/FLT1/MAPK1/PLA2G7/IL1B/VCAM1/TRPV4/EDNRB/IL6	18
GO:0071219	BP	GO:0071219	cellular response to molecule of bacterial origin	16/117	239/18870	1.72e-12	6.72e-11	2.99e-11	AKT1/NFKB1/SERPINE1/MMP3/MMP9/ABL1/NOS2/TNF/MAPK14/PTPN22/NLRP3/JAK2/MAPK1/IL1B/EDNRB/IL6	16
GO:1903131	BP	GO:1903131	mononuclear cell differentiation	21/117	481/18870	1.81e-12	7.03e-11	3.12e-11	ERBB2/BRAF/VEGFA/ADAM17/ABL1/PSEN1/KIT/IL2/PTPN22/PPARG/NLRP3/STAT3/BCL2/MTOR/IL1B/HLA-DRB1/VCAM1/ATM/TP53/CTNNB1/IL6	21
GO:2001234	BP	GO:2001234	negative regulation of apoptotic signaling pathway	16/117	243/18870	2.21e-12	8.5e-11	3.78e-11	AKT1/PTGS2/AR/TERT/LGALS3/SERPINE1/MMP9/PSEN1/TNF/HIF1A/ICAM1/RAF1/TGFBR1/BCL2/IL1B/CTNNB1	16
GO:0050731	BP	GO:0050731	positive regulation of peptidyl-tyrosine phosphorylation	14/117	168/18870	2.37e-12	9.01e-11	4e-11	VEGFA/ADAM17/ABL1/KIT/TNF/IL2/ITGB3/PTPN11/JAK2/ACE/MTOR/HTR2A/TP53/IL6	14
GO:0062012	BP	GO:0062012	regulation of small molecule metabolic process	18/117	337/18870	2.91e-12	1.1e-10	4.88e-11	AKT1/PTGS2/NFKB1/PSEN1/APP/NOS2/KIT/TNF/FABP3/PPARA/HIF1A/PPARG/STAT3/MTOR/IL1B/HTR2A/TP53/VCP	18
GO:0051896	BP	GO:0051896	regulation of phosphatidylinositol 3-kinase/protein kinase B signal transduction	16/117	248/18870	3.02e-12	1.13e-10	5.02e-11	EGFR/KDR/FGF2/F10/FGFR1/KIT/TNF/SELP/PIK3CA/PPARA/F3/FLT1/JAK2/TGFBR1/MTOR/P2RY12	16
GO:0150076	BP	GO:0150076	neuroinflammatory response	11/117	82/18870	3.12e-12	1.16e-10	5.14e-11	PTGS2/MMP3/MMP9/PSEN1/APP/MAPT/TNF/JAK2/IL1B/ATM/IL6	11
GO:1903034	BP	GO:1903034	regulation of response to wounding	14/117	173/18870	3.53e-12	1.3e-10	5.77e-11	BRAF/FGF2/SERPINE1/HRAS/TNF/F11/F3/MAP2K1/F2/STAT3/MTOR/KNG1/PLG/PLAT	14
GO:0042310	BP	GO:0042310	vasoconstriction	11/117	83/18870	3.58e-12	1.3e-10	5.79e-11	PTGS2/KCNA5/ABL1/ECE1/AGTR1/EDNRA/MMP2/ACE/HTR2A/ACE2/EDNRB	11
GO:0046883	BP	GO:0046883	regulation of hormone secretion	16/117	251/18870	3.62e-12	1.31e-10	5.81e-11	KCNA5/AGTR1/CFTR/NOS2/TNF/PTPN11/HIF1A/PPARG/F2/JAK2/RBP4/IL1B/HLA-DRB1/KCNJ11/REN/IL6	16
GO:0010634	BP	GO:0010634	positive regulation of epithelial cell migration	14/117	176/18870	4.47e-12	1.6e-10	7.1e-11	FLT4/KDR/AKT1/PTGS2/VEGFA/FGF2/MMP9/ADAM17/ABL1/FGFR1/ITGB3/HIF1A/MTOR/PLG	14
GO:2001233	BP	GO:2001233	regulation of apoptotic signaling pathway	19/117	398/18870	4.91e-12	1.74e-10	7.74e-11	AKT1/PTGS2/AR/TERT/LGALS3/SERPINE1/MMP9/FGFR1/PSEN1/TNF/HIF1A/ICAM1/RAF1/JAK2/TGFBR1/BCL2/IL1B/TP53/CTNNB1	19
GO:0045765	BP	GO:0045765	regulation of angiogenesis	18/117	349/18870	5.22e-12	1.84e-10	8.16e-11	ERBB2/KDR/TERT/VEGFA/FGF2/SERPINE1/ABL1/TNF/ITGB3/HIF1A/PPARG/F3/FLT1/STAT3/IL1B/STAT1/CTNNB1/IL6	18
GO:0006869	BP	GO:0006869	lipid transport	20/117	453/18870	5.3e-12	1.84e-10	8.2e-11	AKT1/PTGS2/NFKB1/PON1/ABCB1/AGTR1/CFTR/NOS2/ITGB3/FABP3/PTPN11/PPARA/PPARG/CETP/RBP4/ACE/LIPC/IL1B/REN/KCNQ1	20
GO:0070661	BP	GO:0070661	leukocyte proliferation	18/117	350/18870	5.48e-12	1.89e-10	8.41e-11	ERBB2/LGALS3/ABL1/KIT/IL2/CASP3/PTPN22/JAK2/MAPK1/ACE/BCL2/IL1B/HLA-DRB1/VCAM1/ATM/TP53/CTNNB1/IL6	18
GO:1901342	BP	GO:1901342	regulation of vasculature development	18/117	354/18870	6.62e-12	2.27e-10	1.01e-10	ERBB2/KDR/TERT/VEGFA/FGF2/SERPINE1/ABL1/TNF/ITGB3/HIF1A/PPARG/F3/FLT1/STAT3/IL1B/STAT1/CTNNB1/IL6	18
GO:0043406	BP	GO:0043406	positive regulation of MAP kinase activity	11/117	88/18870	6.91e-12	2.35e-10	1.04e-10	ERBB2/EGFR/VEGFA/FGF2/HRAS/FGFR1/KIT/TNF/FLT1/ELANE/IL1B	11
GO:0062013	BP	GO:0062013	positive regulation of small molecule metabolic process	13/117	147/18870	7.03e-12	2.37e-10	1.05e-10	AKT1/PTGS2/PSEN1/APP/NOS2/TNF/PPARA/HIF1A/PPARG/MTOR/IL1B/HTR2A/VCP	13
GO:1905952	BP	GO:1905952	regulation of lipid localization	14/117	183/18870	7.6e-12	2.54e-10	1.13e-10	AKT1/NFKB1/PON1/AGTR1/TNF/ITGB3/FABP3/PTPN11/PPARA/PPARG/CETP/IL1B/REN/IL6	14
GO:0007162	BP	GO:0007162	negative regulation of cell adhesion	17/117	312/18870	8.99e-12	2.98e-10	1.32e-10	ERBB2/AKT1/LGALS3/VEGFA/SERPINE1/ABL1/MMP2/IL2/CASP3/PTPN22/PTPN11/PPARA/JAK2/HLA-DRB1/KNG1/PLG/TRPV4	17
GO:0048872	BP	GO:0048872	homeostasis of number of cells	17/117	316/18870	1.1e-11	3.62e-10	1.61e-10	AKT1/VEGFA/ADAM17/ABL1/KIT/IL2/MAPK14/CASP3/G6PD/PTPN11/HIF1A/JAK2/STAT3/BCL2/STAT1/KCNQ1/IL6	17
GO:1903829	BP	GO:1903829	positive regulation of protein localization	20/117	476/18870	1.3e-11	4.23e-10	1.88e-10	ERBB2/EGFR/AKT1/PTGS2/TERT/LGALS3/HRAS/PSEN1/CFTR/MAPT/TNF/MAPK14/PIK3CA/HIF1A/PPARG/F2/JAK2/RBP4/IL1B/HLA-DRB1	20
GO:0022409	BP	GO:0022409	positive regulation of cell-cell adhesion	17/117	322/18870	1.48e-11	4.8e-10	2.13e-10	AKT1/ABL1/TNF/IL2/SELP/PTPN22/PIK3CA/PTPN11/NLRP3/JAK2/SELE/ELANE/MTOR/IL1B/HLA-DRB1/VCAM1/IL6	17
GO:0030099	BP	GO:0030099	myeloid cell differentiation	19/117	430/18870	1.88e-11	6.03e-10	2.68e-10	VEGFA/MMP9/PSEN1/APP/KIT/TNF/MAPK14/CASP3/G6PD/PTPN11/HIF1A/PPARG/JAK2/STAT3/MTOR/HLA-DRB1/STAT1/CTNNB1/KCNQ1	19
GO:0050863	BP	GO:0050863	regulation of T cell activation	18/117	381/18870	2.24e-11	7.13e-10	3.17e-10	ERBB2/AKT1/BRAF/LGALS3/ABL1/IL2/CASP3/PTPN22/PIK3CA/PTPN11/NLRP3/JAK2/MTOR/IL1B/HLA-DRB1/VCAM1/CTNNB1/IL6	18
GO:0043542	BP	GO:0043542	endothelial cell migration	16/117	284/18870	2.34e-11	7.34e-10	3.26e-10	FLT4/KDR/AKT1/PTGS2/VEGFA/FGF2/ADAM17/ABL1/FGFR1/TNF/ITGB3/PIK3CA/HIF1A/PPARG/TGFBR1/PLG	16
GO:0030073	BP	GO:0030073	insulin secretion	14/117	199/18870	2.36e-11	7.34e-10	3.26e-10	KCNA5/CFTR/NOS2/TNF/PTPN11/HIF1A/F2/RAF1/JAK2/RBP4/IL1B/HLA-DRB1/KCNJ11/IL6	14
GO:0046777	BP	GO:0046777	protein autophosphorylation	14/117	199/18870	2.36e-11	7.34e-10	3.26e-10	ERBB2/FLT4/EGFR/KDR/AKT1/VEGFA/ABL1/FGFR1/KIT/FLT1/JAK2/ACE/MTOR/ATM	14
GO:0035094	BP	GO:0035094	response to nicotine	9/117	51/18870	2.42e-11	7.49e-10	3.33e-10	NFKB1/MMP2/TNF/CASP3/PPARA/MAPK1/BCL2/VCAM1/KCNQ1	9
GO:0030072	BP	GO:0030072	peptide hormone secretion	15/117	241/18870	2.52e-11	7.73e-10	3.43e-10	KCNA5/CFTR/NOS2/TNF/PTPN11/HIF1A/F2/RAF1/JAK2/RBP4/IL1B/HLA-DRB1/KCNJ11/TRPV4/IL6	15
GO:2001237	BP	GO:2001237	negative regulation of extrinsic apoptotic signaling pathway	11/117	99/18870	2.57e-11	7.82e-10	3.48e-10	AKT1/AR/TERT/LGALS3/SERPINE1/TNF/ICAM1/RAF1/TGFBR1/BCL2/IL1B	11
GO:0010595	BP	GO:0010595	positive regulation of endothelial cell migration	12/117	130/18870	2.83e-11	8.5e-10	3.78e-10	FLT4/KDR/AKT1/PTGS2/VEGFA/FGF2/ADAM17/ABL1/FGFR1/ITGB3/HIF1A/PLG	12
GO:0060047	BP	GO:0060047	heart contraction	15/117	243/18870	2.84e-11	8.5e-10	3.78e-10	TNNT2/TNNI3/KCNA5/GAA/EDNRA/TNF/PIK3CA/KCNH2/ACE/MTOR/SCN5A/ACE2/EDNRB/KCNE1/KCNQ1	15
GO:0007548	BP	GO:0007548	sex differentiation	16/117	288/18870	2.89e-11	8.59e-10	3.82e-10	KDR/ESR1/AR/VEGFA/MMP2/KIT/CASP3/PTPN11/RBP4/ACE/TGFBR1/BCL2/ATM/REN/CTNNB1/KCNE1	16
GO:1902895	BP	GO:1902895	positive regulation of miRNA transcription	9/117	52/18870	2.92e-11	8.61e-10	3.83e-10	EGFR/AR/TERT/FGF2/TNF/HIF1A/PPARG/STAT3/TP53	9
GO:0050796	BP	GO:0050796	regulation of insulin secretion	13/117	165/18870	3.06e-11	8.97e-10	3.99e-10	KCNA5/CFTR/NOS2/TNF/PTPN11/HIF1A/F2/JAK2/RBP4/IL1B/HLA-DRB1/KCNJ11/IL6	13
GO:0016485	BP	GO:0016485	protein processing	15/117	245/18870	3.19e-11	9.28e-10	4.12e-10	SERPINE1/ADAM17/MME/PSEN2/PSEN1/ECE1/CASP3/F11/F3/PLA2G7/ACE/F9/ACE2/REN/PLAT	15
GO:0002790	BP	GO:0002790	peptide secretion	15/117	246/18870	3.38e-11	9.76e-10	4.34e-10	KCNA5/CFTR/NOS2/TNF/PTPN11/HIF1A/F2/RAF1/JAK2/RBP4/IL1B/HLA-DRB1/KCNJ11/TRPV4/IL6	15
GO:1904645	BP	GO:1904645	response to amyloid-beta	9/117	53/18870	3.49e-11	1e-09	4.46e-10	MMP3/MMP9/PSEN1/APP/MMP2/TNF/ICAM1/ADRB2/VCAM1	9
GO:0043536	BP	GO:0043536	positive regulation of blood vessel endothelial cell migration	10/117	76/18870	3.85e-11	1.1e-09	4.87e-10	KDR/AKT1/PTGS2/VEGFA/FGF2/ADAM17/ABL1/FGFR1/HIF1A/PLG	10
GO:0071674	BP	GO:0071674	mononuclear cell migration	14/117	207/18870	4.01e-11	1.13e-09	5.04e-10	AKT1/LGALS3/SERPINE1/ADAM17/ABL1/APP/TNF/ITGB3/ICAM1/FLT1/MAPK1/PLA2G7/TRPV4/IL6	14
GO:0010632	BP	GO:0010632	regulation of epithelial cell migration	16/117	295/18870	4.13e-11	1.15e-09	5.13e-10	FLT4/KDR/AKT1/PTGS2/VEGFA/FGF2/MMP9/ADAM17/ABL1/FGFR1/TNF/ITGB3/HIF1A/PPARG/MTOR/PLG	16
GO:0018105	BP	GO:0018105	peptidyl-serine phosphorylation	16/117	295/18870	4.13e-11	1.15e-09	5.13e-10	EGFR/AKT1/BRAF/PTGS2/VEGFA/APP/TNF/MAPK14/PIK3CA/RAF1/MAPK1/TGFBR1/BCL2/MTOR/ATM/IL6	16
GO:0033138	BP	GO:0033138	positive regulation of peptidyl-serine phosphorylation	11/117	104/18870	4.44e-11	1.23e-09	5.47e-10	EGFR/AKT1/BRAF/PTGS2/VEGFA/APP/TNF/PIK3CA/RAF1/BCL2/IL6	11
GO:0042593	BP	GO:0042593	glucose homeostasis	15/117	251/18870	4.49e-11	1.24e-09	5.49e-10	AKT1/CFTR/PIK3CA/PTPN11/HIF1A/PYGL/PPARG/ICAM1/RAF1/RBP4/STAT3/ACE/HLA-DRB1/TRPV4/IL6	15
GO:0010959	BP	GO:0010959	regulation of metal ion transport	18/117	398/18870	4.59e-11	1.26e-09	5.58e-10	AKT1/PTGS2/KCNA5/LGALS3/ABL1/PSEN2/ITGB3/G6PD/F2/KCNH2/ACE/BCL2/ADRB2/SCN5A/HTR2A/CTNNB1/KCNE1/KCNQ1	18
GO:0033500	BP	GO:0033500	carbohydrate homeostasis	15/117	252/18870	4.75e-11	1.29e-09	5.73e-10	AKT1/CFTR/PIK3CA/PTPN11/HIF1A/PYGL/PPARG/ICAM1/RAF1/RBP4/STAT3/ACE/HLA-DRB1/TRPV4/IL6	15
GO:0098781	BP	GO:0098781	ncRNA transcription	12/117	136/18870	4.84e-11	1.31e-09	5.8e-10	EGFR/ESR1/AR/TERT/FGF2/TNF/PPARA/HIF1A/PPARG/STAT3/MTOR/TP53	12
GO:0003015	BP	GO:0003015	heart process	15/117	255/18870	5.61e-11	1.5e-09	6.65e-10	TNNT2/TNNI3/KCNA5/GAA/EDNRA/TNF/PIK3CA/KCNH2/ACE/MTOR/SCN5A/ACE2/EDNRB/KCNE1/KCNQ1	15
GO:0034599	BP	GO:0034599	cellular response to oxidative stress	15/117	255/18870	5.61e-11	1.5e-09	6.65e-10	EGFR/AKT1/MMP3/MMP9/ABL1/EDNRA/MMP2/MAPT/G6PD/HIF1A/MAPK1/MPO/ATM/TP53/IL6	15
GO:0043270	BP	GO:0043270	positive regulation of monoatomic ion transport	14/117	214/18870	6.25e-11	1.65e-09	7.35e-10	AKT1/LGALS3/ABCB1/ABL1/EDNRA/CFTR/G6PD/F2/KCNH2/ADRB2/SCN5A/P2RY12/KCNE1/KCNQ1	14
GO:0042886	BP	GO:0042886	amide transport	17/117	354/18870	6.56e-11	1.73e-09	7.67e-10	KCNA5/ABCB1/PSEN1/CFTR/NOS2/TNF/PTPN11/HIF1A/F2/RAF1/JAK2/RBP4/IL1B/HLA-DRB1/KCNJ11/TRPV4/IL6	17
GO:0048608	BP	GO:0048608	reproductive structure development	16/117	305/18870	6.79e-11	1.77e-09	7.89e-10	KDR/ESR1/AR/VEGFA/MMP2/KIT/CASP3/PTPN11/RBP4/ACE/TGFBR1/BCL2/ATM/REN/CTNNB1/KCNE1	16
GO:0030217	BP	GO:0030217	T cell differentiation	16/117	307/18870	7.48e-11	1.94e-09	8.63e-10	ERBB2/BRAF/ADAM17/ABL1/KIT/IL2/PTPN22/NLRP3/STAT3/BCL2/MTOR/IL1B/HLA-DRB1/TP53/CTNNB1/IL6	16
GO:0018209	BP	GO:0018209	peptidyl-serine modification	16/117	308/18870	7.85e-11	2.03e-09	9e-10	EGFR/AKT1/BRAF/PTGS2/VEGFA/APP/TNF/MAPK14/PIK3CA/RAF1/MAPK1/TGFBR1/BCL2/MTOR/ATM/IL6	16
GO:0015833	BP	GO:0015833	peptide transport	15/117	262/18870	8.22e-11	2.1e-09	9.33e-10	KCNA5/CFTR/NOS2/TNF/PTPN11/HIF1A/F2/RAF1/JAK2/RBP4/IL1B/HLA-DRB1/KCNJ11/TRPV4/IL6	15
GO:0061458	BP	GO:0061458	reproductive system development	16/117	309/18870	8.24e-11	2.1e-09	9.33e-10	KDR/ESR1/AR/VEGFA/MMP2/KIT/CASP3/PTPN11/RBP4/ACE/TGFBR1/BCL2/ATM/REN/CTNNB1/KCNE1	16
GO:0051341	BP	GO:0051341	regulation of oxidoreductase activity	10/117	82/18870	8.36e-11	2.12e-09	9.4e-10	EGFR/AKT1/NFKB1/TERT/ABL1/AGTR1/TNF/VDR/HIF1A/IL1B	10
GO:0071375	BP	GO:0071375	cellular response to peptide hormone stimulus	16/117	310/18870	8.64e-11	2.17e-09	9.67e-10	AKT1/NFKB1/HRAS/AGTR1/EDNRA/ITGB3/PIK3CA/PTPN11/PPARG/RAF1/JAK2/MAPK1/STAT3/MTOR/IL1B/STAT1	16
GO:0050708	BP	GO:0050708	regulation of protein secretion	15/117	266/18870	1.02e-10	2.54e-09	1.13e-09	KCNA5/CFTR/NOS2/TNF/HMGCR/PTPN11/HIF1A/PPARG/F2/JAK2/RBP4/IL1B/HLA-DRB1/KCNJ11/IL6	15
GO:0050921	BP	GO:0050921	positive regulation of chemotaxis	12/117	145/18870	1.03e-10	2.56e-09	1.14e-09	KDR/VEGFA/FGF2/SERPINE1/ADAM17/FGFR1/F3/MAPK1/PLA2G7/P2RY12/TRPV4/IL6	12
GO:0032943	BP	GO:0032943	mononuclear cell proliferation	16/117	314/18870	1.05e-10	2.58e-09	1.15e-09	ERBB2/LGALS3/ABL1/IL2/CASP3/PTPN22/JAK2/ACE/BCL2/IL1B/HLA-DRB1/VCAM1/ATM/TP53/CTNNB1/IL6	16
GO:0070663	BP	GO:0070663	regulation of leukocyte proliferation	15/117	267/18870	1.07e-10	2.63e-09	1.17e-09	ERBB2/LGALS3/KIT/IL2/CASP3/PTPN22/JAK2/MAPK1/BCL2/IL1B/HLA-DRB1/VCAM1/ATM/CTNNB1/IL6	15
GO:0009306	BP	GO:0009306	protein secretion	17/117	368/18870	1.2e-10	2.93e-09	1.3e-09	KCNA5/CFTR/NOS2/TNF/HMGCR/PTPN11/HIF1A/PPARG/F2/RAF1/JAK2/RBP4/IL1B/HLA-DRB1/KCNJ11/EDNRB/IL6	17
GO:2000377	BP	GO:2000377	regulation of reactive oxygen species metabolic process	12/117	147/18870	1.21e-10	2.93e-09	1.3e-09	MMP3/AGTR1/MAPT/TNF/MAPK14/G6PD/PPARA/HIF1A/F2/BCL2/TP53/ACE2	12
GO:0035592	BP	GO:0035592	establishment of protein localization to extracellular region	17/117	369/18870	1.25e-10	3.02e-09	1.34e-09	KCNA5/CFTR/NOS2/TNF/HMGCR/PTPN11/HIF1A/PPARG/F2/RAF1/JAK2/RBP4/IL1B/HLA-DRB1/KCNJ11/EDNRB/IL6	17
GO:0032102	BP	GO:0032102	negative regulation of response to external stimulus	19/117	481/18870	1.28e-10	3.06e-09	1.36e-09	AKT1/NFKB1/FGF2/SERPINE1/TNF/IL2/MAPK14/PTPN22/PPARA/F11/PPARG/NLRP3/F2/STAT3/ELANE/HLA-DRB1/KNG1/PLG/PLAT	19
GO:0006941	BP	GO:0006941	striated muscle contraction	13/117	186/18870	1.38e-10	3.27e-09	1.45e-09	TNNT2/TNNI3/KCNA5/GAA/TNF/PIK3CA/KCNH2/MTOR/SCN5A/TRPV4/ACE2/KCNE1/KCNQ1	13
GO:0007565	BP	GO:0007565	female pregnancy	13/117	186/18870	1.38e-10	3.27e-09	1.45e-09	AKT1/PTGS2/ESR1/AR/VEGFA/MMP9/MMP2/ITGB3/VDR/ACE/BCL2/IL1B/ACE2	13
GO:0097191	BP	GO:0097191	extrinsic apoptotic signaling pathway	14/117	229/18870	1.54e-10	3.62e-09	1.61e-09	AKT1/AR/TERT/LGALS3/SERPINE1/FGFR1/TNF/IL2/ICAM1/RAF1/JAK2/TGFBR1/BCL2/IL1B	14
GO:0030098	BP	GO:0030098	lymphocyte differentiation	18/117	429/18870	1.56e-10	3.65e-09	1.62e-09	ERBB2/BRAF/ADAM17/ABL1/KIT/IL2/PTPN22/NLRP3/STAT3/BCL2/MTOR/IL1B/HLA-DRB1/VCAM1/ATM/TP53/CTNNB1/IL6	18
GO:0010594	BP	GO:0010594	regulation of endothelial cell migration	14/117	231/18870	1.73e-10	4.02e-09	1.79e-09	FLT4/KDR/AKT1/PTGS2/VEGFA/FGF2/ADAM17/ABL1/FGFR1/TNF/ITGB3/HIF1A/PPARG/PLG	14
GO:0071692	BP	GO:0071692	protein localization to extracellular region	17/117	377/18870	1.74e-10	4.04e-09	1.8e-09	KCNA5/CFTR/NOS2/TNF/HMGCR/PTPN11/HIF1A/PPARG/F2/RAF1/JAK2/RBP4/IL1B/HLA-DRB1/KCNJ11/EDNRB/IL6	17
GO:0009411	BP	GO:0009411	response to UV	12/117	152/18870	1.79e-10	4.11e-09	1.83e-09	EGFR/AKT1/MMP1/MMP3/MMP9/MME/MMP2/MAPK14/CASP3/ELANE/BCL2/TP53	12
GO:0032368	BP	GO:0032368	regulation of lipid transport	12/117	153/18870	1.93e-10	4.39e-09	1.95e-09	AKT1/NFKB1/PON1/AGTR1/ITGB3/FABP3/PTPN11/PPARA/PPARG/CETP/IL1B/REN	12
GO:0043535	BP	GO:0043535	regulation of blood vessel endothelial cell migration	12/117	153/18870	1.93e-10	4.39e-09	1.95e-09	KDR/AKT1/PTGS2/VEGFA/FGF2/ADAM17/ABL1/FGFR1/TNF/HIF1A/PPARG/PLG	12
GO:0048638	BP	GO:0048638	regulation of developmental growth	16/117	328/18870	1.99e-10	4.5e-09	2e-09	AKT1/AR/VEGFA/FGF2/ABL1/APP/MAPT/MAPK14/PIK3CA/G6PD/PPARA/RBP4/STAT3/TGFBR1/BCL2/ADRB2	16
GO:0072593	BP	GO:0072593	reactive oxygen species metabolic process	14/117	234/18870	2.05e-10	4.57e-09	2.03e-09	MMP3/AGTR1/NOS2/MAPT/TNF/MAPK14/G6PD/PPARA/HIF1A/F2/MPO/BCL2/TP53/ACE2	14
GO:0019229	BP	GO:0019229	regulation of vasoconstriction	9/117	64/18870	2.05e-10	4.57e-09	2.03e-09	PTGS2/KCNA5/ABL1/ECE1/AGTR1/MMP2/ACE/HTR2A/ACE2	9
GO:1904036	BP	GO:1904036	negative regulation of epithelial cell apoptotic process	9/117	64/18870	2.05e-10	4.57e-09	2.03e-09	KDR/BRAF/TERT/SERPINE1/ABL1/ITGB3/PPARA/ICAM1/BCL2	9
GO:0031667	BP	GO:0031667	response to nutrient levels	19/117	495/18870	2.07e-10	4.59e-09	2.04e-09	AKT1/PTGS2/TNF/MAPK14/G6PD/VDR/PPARA/PPARG/MAPK1/ACE/MPO/BCL2/ADRB2/MTOR/VCAM1/TRPV4/STAT1/TP53/COMT	19
GO:0016049	BP	GO:0016049	cell growth	19/117	497/18870	2.22e-10	4.89e-09	2.17e-09	ERBB2/EGFR/AKT1/VEGFA/ADAM17/ABL1/AGTR1/EDNRA/APP/MAPT/IL2/G6PD/PPARA/F2/TGFBR1/BCL2/MTOR/TP53/CTNNB1	19
GO:0042391	BP	GO:0042391	regulation of membrane potential	18/117	440/18870	2.35e-10	5.14e-09	2.28e-09	KDR/AKT1/KCNA5/ABL1/PSEN1/CFTR/APP/MAPT/TNF/KCNH2/BCL2/ADRB2/MTOR/SCN5A/KCNJ11/VCP/KCNE1/KCNQ1	18
GO:0048469	BP	GO:0048469	cell maturation	13/117	195/18870	2.48e-10	5.38e-09	2.39e-09	KDR/VEGFA/EDNRA/CFTR/APP/G6PD/HIF1A/PPARG/BCL2/EDNRB/REN/CTNNB1/KCNE1	13
GO:0090276	BP	GO:0090276	regulation of peptide hormone secretion	13/117	195/18870	2.48e-10	5.38e-09	2.39e-09	KCNA5/CFTR/NOS2/TNF/PTPN11/HIF1A/F2/JAK2/RBP4/IL1B/HLA-DRB1/KCNJ11/IL6	13
GO:0050886	BP	GO:0050886	endocrine process	10/117	92/18870	2.67e-10	5.77e-09	2.56e-09	ECE1/AGTR1/PTPN11/PPARG/ACE/IL1B/ACE2/EDNRB/REN/KCNQ1	10
GO:0010720	BP	GO:0010720	positive regulation of cell development	18/117	444/18870	2.71e-10	5.82e-09	2.59e-09	BRAF/VEGFA/FGF2/MME/KIT/MAPT/TNF/IL2/HIF1A/MAP2K1/NLRP3/ACE/BCL2/MTOR/IL1B/HLA-DRB1/CTNNB1/IL6	18
GO:2001236	BP	GO:2001236	regulation of extrinsic apoptotic signaling pathway	12/117	158/18870	2.8e-10	5.94e-09	2.64e-09	AKT1/AR/TERT/LGALS3/SERPINE1/FGFR1/TNF/ICAM1/RAF1/TGFBR1/BCL2/IL1B	12
GO:0045165	BP	GO:0045165	cell fate commitment	15/117	286/18870	2.8e-10	5.94e-09	2.64e-09	KDR/BRAF/AR/FGF2/PSEN1/EDNRA/CASP3/PPARG/STAT3/TGFBR1/BCL2/MTOR/TP53/CTNNB1/IL6	15
GO:0006816	BP	GO:0006816	calcium ion transport	18/117	445/18870	2.81e-10	5.94e-09	2.64e-09	PTGS2/LGALS3/FGF2/ABL1/PSEN2/PSEN1/EDNRA/ITGB3/G6PD/VDR/F2/ACE/BCL2/SCN5A/HTR2A/TRPV4/EDNRB/CTNNB1	18
GO:0050767	BP	GO:0050767	regulation of neurogenesis	17/117	390/18870	2.94e-10	6.18e-09	2.75e-09	BRAF/VEGFA/FGF2/MME/PSEN1/KIT/MAPT/TNF/HIF1A/MAP2K1/F2/ACE/MTOR/IL1B/TP53/CTNNB1/IL6	17
GO:0002791	BP	GO:0002791	regulation of peptide secretion	13/117	198/18870	3e-10	6.27e-09	2.79e-09	KCNA5/CFTR/NOS2/TNF/PTPN11/HIF1A/F2/JAK2/RBP4/IL1B/HLA-DRB1/KCNJ11/IL6	13
GO:0050769	BP	GO:0050769	positive regulation of neurogenesis	14/117	242/18870	3.19e-10	6.6e-09	2.94e-09	BRAF/VEGFA/FGF2/MME/KIT/MAPT/TNF/HIF1A/MAP2K1/ACE/MTOR/IL1B/CTNNB1/IL6	14
GO:0002520	BP	GO:0002520	immune system development	13/117	199/18870	3.19e-10	6.6e-09	2.94e-09	BRAF/ADAM17/ABL1/PSEN1/IL2/MAP2K1/RAF1/MAPK1/TGFBR1/BCL2/ATM/TP53/CTNNB1	13
GO:0071675	BP	GO:0071675	regulation of mononuclear cell migration	11/117	125/18870	3.31e-10	6.81e-09	3.03e-09	AKT1/LGALS3/SERPINE1/ADAM17/ABL1/APP/TNF/ITGB3/MAPK1/PLA2G7/TRPV4	11
GO:0090087	BP	GO:0090087	regulation of peptide transport	13/117	200/18870	3.4e-10	6.96e-09	3.09e-09	KCNA5/CFTR/NOS2/TNF/PTPN11/HIF1A/F2/JAK2/RBP4/IL1B/HLA-DRB1/KCNJ11/IL6	13
GO:0019216	BP	GO:0019216	regulation of lipid metabolic process	16/117	342/18870	3.67e-10	7.45e-09	3.31e-09	AKT1/PTGS2/NFKB1/FGF2/KIT/MAPT/TNF/FABP3/PPARA/PPARG/F2/FLT1/MTOR/IL1B/HTR2A/P2RY12	16
GO:0032768	BP	GO:0032768	regulation of monooxygenase activity	8/117	46/18870	3.68e-10	7.45e-09	3.31e-09	EGFR/AKT1/NFKB1/TERT/TNF/VDR/HIF1A/IL1B	8
GO:0003073	BP	GO:0003073	regulation of systemic arterial blood pressure	10/117	95/18870	3.69e-10	7.45e-09	3.31e-09	TNNI3/AR/ECE1/AGTR1/TNF/ACE/ADRB2/ACE2/EDNRB/REN	10
GO:0048863	BP	GO:0048863	stem cell differentiation	14/117	246/18870	3.95e-10	7.93e-09	3.53e-09	ESR1/FGF2/ABL1/EDNRA/KIT/MAPK14/HIF1A/MAPK1/STAT3/ACE/BCL2/TP53/EDNRB/CTNNB1	14
GO:0048738	BP	GO:0048738	cardiac muscle tissue development	14/117	247/18870	4.17e-10	8.33e-09	3.7e-09	TNNT2/TNNI3/VEGFA/FGF2/ABL1/EDNRA/MAPK14/G6PD/PPARA/RBP4/TGFBR1/MTOR/SCN5A/KCNJ11	14
GO:0051353	BP	GO:0051353	positive regulation of oxidoreductase activity	8/117	47/18870	4.41e-10	8.76e-09	3.89e-09	AKT1/TERT/ABL1/AGTR1/TNF/VDR/HIF1A/IL1B	8
GO:0022408	BP	GO:0022408	negative regulation of cell-cell adhesion	13/117	205/18870	4.61e-10	9.12e-09	4.05e-09	ERBB2/AKT1/LGALS3/VEGFA/ABL1/IL2/CASP3/PTPN22/PPARA/JAK2/HLA-DRB1/PLG/TRPV4	13
GO:0044703	BP	GO:0044703	multi-organism reproductive process	13/117	206/18870	4.89e-10	9.64e-09	4.28e-09	AKT1/PTGS2/ESR1/AR/VEGFA/MMP9/MMP2/ITGB3/VDR/ACE/BCL2/IL1B/ACE2	13
GO:0051960	BP	GO:0051960	regulation of nervous system development	18/117	466/18870	5.9e-10	1.16e-08	5.13e-09	AKT1/BRAF/VEGFA/FGF2/MME/PSEN1/KIT/MAPT/TNF/HIF1A/MAP2K1/F2/ACE/MTOR/IL1B/TP53/CTNNB1/IL6	18
GO:0061041	BP	GO:0061041	regulation of wound healing	11/117	133/18870	6.46e-10	1.26e-08	5.6e-09	FGF2/SERPINE1/HRAS/TNF/F11/F3/F2/MTOR/KNG1/PLG/PLAT	11
GO:0042098	BP	GO:0042098	T cell proliferation	13/117	213/18870	7.38e-10	1.43e-08	6.37e-09	ERBB2/LGALS3/ABL1/IL2/CASP3/PTPN22/JAK2/IL1B/HLA-DRB1/VCAM1/TP53/CTNNB1/IL6	13
GO:0010038	BP	GO:0010038	response to metal ion	16/117	359/18870	7.44e-10	1.44e-08	6.39e-09	EGFR/AKT1/BRAF/TNNT2/PTGS2/TERT/MMP9/KIT/MAPT/CASP3/G6PD/HIF1A/MAPK1/BCL2/SCN5A/VCAM1	16
GO:0046651	BP	GO:0046651	lymphocyte proliferation	15/117	307/18870	7.48e-10	1.44e-08	6.39e-09	ERBB2/LGALS3/ABL1/IL2/CASP3/PTPN22/JAK2/BCL2/IL1B/HLA-DRB1/VCAM1/ATM/TP53/CTNNB1/IL6	15
GO:0002262	BP	GO:0002262	myeloid cell homeostasis	12/117	173/18870	8e-10	1.53e-08	6.8e-09	VEGFA/ADAM17/KIT/MAPK14/CASP3/G6PD/HIF1A/JAK2/STAT3/STAT1/KCNQ1/IL6	12
GO:0019932	BP	GO:0019932	second-messenger-mediated signaling	15/117	310/18870	8.55e-10	1.62e-08	7.22e-09	EGFR/KDR/TNNI3/VEGFA/AGTR1/NOS2/MAPT/TNF/SELP/SELE/MTOR/KCNJ11/VCAM1/P2RY12/EDNRB	15
GO:0071695	BP	GO:0071695	anatomical structure maturation	14/117	261/18870	8.57e-10	1.62e-08	7.22e-09	KDR/VEGFA/EDNRA/CFTR/APP/MMP2/G6PD/HIF1A/PPARG/BCL2/EDNRB/REN/CTNNB1/KCNE1	14
GO:0044706	BP	GO:0044706	multi-multicellular organism process	13/117	216/18870	8.77e-10	1.65e-08	7.35e-09	AKT1/PTGS2/ESR1/AR/VEGFA/MMP9/MMP2/ITGB3/VDR/ACE/BCL2/IL1B/ACE2	13
GO:0043086	BP	GO:0043086	negative regulation of catalytic activity	18/117	480/18870	9.45e-10	1.77e-08	7.89e-09	AKT1/NFKB1/LGALS3/VEGFA/SERPINE1/HRAS/MMP9/ABL1/MAPT/TNF/PTPN22/PPARG/RAF1/UCHL1/IL1B/KNG1/TP53/EDNRB	18
GO:0033135	BP	GO:0033135	regulation of peptidyl-serine phosphorylation	11/117	138/18870	9.59e-10	1.79e-08	7.97e-09	EGFR/AKT1/BRAF/PTGS2/VEGFA/APP/TNF/PIK3CA/RAF1/BCL2/IL6	11
GO:0014706	BP	GO:0014706	striated muscle tissue development	14/117	264/18870	9.94e-10	1.85e-08	8.22e-09	TNNT2/TNNI3/VEGFA/FGF2/ABL1/EDNRA/MAPK14/G6PD/PPARA/RBP4/TGFBR1/MTOR/SCN5A/KCNJ11	14
GO:0060048	BP	GO:0060048	cardiac muscle contraction	11/117	139/18870	1.04e-09	1.92e-08	8.53e-09	TNNT2/TNNI3/KCNA5/GAA/PIK3CA/KCNH2/MTOR/SCN5A/ACE2/KCNE1/KCNQ1	11
GO:0035265	BP	GO:0035265	organ growth	12/117	177/18870	1.04e-09	1.92e-08	8.53e-09	AKT1/ESR1/AR/FGF2/ABL1/MAPK14/G6PD/PTPN11/PPARA/RBP4/TGFBR1/BCL2	12
GO:0050890	BP	GO:0050890	cognition	15/117	317/18870	1.16e-09	2.13e-08	9.48e-09	EGFR/BRAF/PTGS2/ABL1/MME/PSEN1/APP/KIT/MAPT/TNF/CASP3/HMGCR/HIF1A/MAPK1/HTR2A	15
GO:0010827	BP	GO:0010827	regulation of glucose transmembrane transport	9/117	78/18870	1.26e-09	2.3e-08	1.02e-08	AKT1/BRAF/TERT/EDNRA/TNF/MAPK14/PTPN11/ACE/IL1B	9
GO:0032868	BP	GO:0032868	response to insulin	14/117	269/18870	1.27e-09	2.3e-08	1.02e-08	AKT1/HRAS/MAPK14/PIK3CA/PTPN11/PPARA/PPARG/RAF1/MAPK1/MTOR/IL1B/TRPV4/STAT1/KCNQ1	14
GO:0050804	BP	GO:0050804	modulation of chemical synaptic transmission	18/117	489/18870	1.27e-09	2.3e-08	1.02e-08	BRAF/PTGS2/HRAS/ABL1/MME/PSEN1/APP/KIT/MAPT/TNF/HMGCR/JAK2/MAPK1/ACE/ADRB2/IL1B/HTR2A/PLAT	18
GO:0099177	BP	GO:0099177	regulation of trans-synaptic signaling	18/117	490/18870	1.31e-09	2.36e-08	1.05e-08	BRAF/PTGS2/HRAS/ABL1/MME/PSEN1/APP/KIT/MAPT/TNF/HMGCR/JAK2/MAPK1/ACE/ADRB2/IL1B/HTR2A/PLAT	18
GO:0043534	BP	GO:0043534	blood vessel endothelial cell migration	12/117	181/18870	1.34e-09	2.41e-08	1.07e-08	KDR/AKT1/PTGS2/VEGFA/FGF2/ADAM17/ABL1/FGFR1/TNF/HIF1A/PPARG/PLG	12
GO:0072001	BP	GO:0072001	renal system development	15/117	324/18870	1.57e-09	2.8e-08	1.25e-08	VEGFA/FGF2/MMP9/MME/AGTR1/EDNRA/ITGB3/RBP4/ACE/TGFBR1/BCL2/STAT1/EDNRB/REN/CTNNB1	15
GO:0010469	BP	GO:0010469	regulation of signaling receptor activity	10/117	110/18870	1.58e-09	2.82e-08	1.25e-08	SERPINE1/ADAM17/APP/TNF/PPARA/HIF1A/PPARG/JAK2/ADRB2/ACE2	10
GO:0007611	BP	GO:0007611	learning or memory	14/117	274/18870	1.61e-09	2.85e-08	1.27e-08	EGFR/BRAF/PTGS2/ABL1/MME/PSEN1/APP/KIT/MAPT/CASP3/HMGCR/HIF1A/MAPK1/HTR2A	14
GO:0045766	BP	GO:0045766	positive regulation of angiogenesis	12/117	185/18870	1.73e-09	3.03e-08	1.35e-08	KDR/TERT/VEGFA/FGF2/SERPINE1/ABL1/ITGB3/HIF1A/F3/FLT1/STAT3/IL1B	12
GO:1904018	BP	GO:1904018	positive regulation of vasculature development	12/117	185/18870	1.73e-09	3.03e-08	1.35e-08	KDR/TERT/VEGFA/FGF2/SERPINE1/ABL1/ITGB3/HIF1A/F3/FLT1/STAT3/IL1B	12
GO:0051403	BP	GO:0051403	stress-activated MAPK cascade	13/117	230/18870	1.89e-09	3.3e-08	1.47e-08	FLT4/EGFR/NFKB1/VEGFA/HRAS/APP/TNF/MAPK14/PTPN22/MAP2K1/MAPK1/IL1B/TRPV4	13
GO:0050920	BP	GO:0050920	regulation of chemotaxis	13/117	232/18870	2.1e-09	3.65e-08	1.62e-08	KDR/VEGFA/FGF2/SERPINE1/ADAM17/FGFR1/F3/MAPK1/PLA2G7/ELANE/P2RY12/TRPV4/IL6	13
GO:2000352	BP	GO:2000352	negative regulation of endothelial cell apoptotic process	7/117	36/18870	2.11e-09	3.67e-08	1.63e-08	KDR/BRAF/TERT/SERPINE1/ABL1/ITGB3/ICAM1	7
GO:0061900	BP	GO:0061900	glial cell activation	8/117	57/18870	2.2e-09	3.8e-08	1.69e-08	PSEN1/APP/MAPT/TNF/JAK2/IL1B/ATM/IL6	8
GO:0008406	BP	GO:0008406	gonad development	13/117	233/18870	2.21e-09	3.8e-08	1.69e-08	KDR/ESR1/AR/VEGFA/MMP2/KIT/CASP3/ACE/TGFBR1/BCL2/ATM/REN/KCNE1	13
GO:0050729	BP	GO:0050729	positive regulation of inflammatory response	11/117	152/18870	2.68e-09	4.6e-08	2.04e-08	PTGS2/SERPINE1/AGTR1/APP/TNF/IL2/NLRP3/PLA2G7/IL1B/TRPV4/IL6	11
GO:0006006	BP	GO:0006006	glucose metabolic process	12/117	193/18870	2.79e-09	4.76e-08	2.12e-08	AKT1/GAA/TNF/MAPK14/PIK3CA/G6PD/PPARA/RBP4/KCNJ11/TP53/KCNQ1/SLC37A4	12
GO:0031098	BP	GO:0031098	stress-activated protein kinase signaling cascade	13/117	238/18870	2.86e-09	4.8e-08	2.13e-08	FLT4/EGFR/NFKB1/VEGFA/HRAS/APP/TNF/MAPK14/PTPN22/MAP2K1/MAPK1/IL1B/TRPV4	13
GO:0045137	BP	GO:0045137	development of primary sexual characteristics	13/117	238/18870	2.86e-09	4.8e-08	2.13e-08	KDR/ESR1/AR/VEGFA/MMP2/KIT/CASP3/ACE/TGFBR1/BCL2/ATM/REN/KCNE1	13
GO:0050670	BP	GO:0050670	regulation of lymphocyte proliferation	13/117	238/18870	2.86e-09	4.8e-08	2.13e-08	ERBB2/LGALS3/IL2/CASP3/PTPN22/JAK2/BCL2/IL1B/HLA-DRB1/VCAM1/ATM/CTNNB1/IL6	13
GO:0048568	BP	GO:0048568	embryonic organ development	17/117	453/18870	2.86e-09	4.8e-08	2.13e-08	EGFR/KDR/AKT1/VEGFA/PSEN1/ECE1/EDNRA/KIT/TNF/HIF1A/MAP2K1/RBP4/MAPK1/TGFBR1/TP53/CTNNB1/KCNQ1	17
GO:0034765	BP	GO:0034765	regulation of monoatomic ion transmembrane transport	17/117	454/18870	2.96e-09	4.94e-08	2.2e-08	KCNA5/ABCB1/MMP9/ABL1/PSEN2/EDNRA/CFTR/ITGB3/G6PD/F2/KCNH2/BCL2/ADRB2/SCN5A/KCNJ11/KCNE1/KCNQ1	17
GO:0050867	BP	GO:0050867	positive regulation of cell activation	16/117	396/18870	3.05e-09	5.07e-08	2.25e-08	AKT1/ABL1/TNF/IL2/SELP/PTPN22/PIK3CA/PTPN11/NLRP3/JAK2/BCL2/MTOR/IL1B/HLA-DRB1/VCAM1/IL6	16
GO:0052548	BP	GO:0052548	regulation of endopeptidase activity	14/117	288/18870	3.06e-09	5.07e-08	2.25e-08	AKT1/VEGFA/SERPINE1/MMP9/MAPT/TNF/PPARG/F3/NLRP3/RAF1/JAK2/STAT3/KNG1/VCP	14
GO:0034614	BP	GO:0034614	cellular response to reactive oxygen species	11/117	154/18870	3.08e-09	5.09e-08	2.26e-08	EGFR/AKT1/MMP3/MMP9/ABL1/MMP2/MAPT/MAPK1/MPO/ATM/IL6	11
GO:0030595	BP	GO:0030595	leukocyte chemotaxis	13/117	240/18870	3.16e-09	5.2e-08	2.31e-08	LGALS3/VEGFA/SERPINE1/ADAM17/MMP2/KIT/FLT1/MAPK1/PLA2G7/IL1B/TRPV4/EDNRB/IL6	13
GO:0051962	BP	GO:0051962	positive regulation of nervous system development	14/117	290/18870	3.34e-09	5.47e-08	2.43e-08	BRAF/VEGFA/FGF2/MME/KIT/MAPT/TNF/HIF1A/MAP2K1/ACE/MTOR/IL1B/CTNNB1/IL6	14
GO:0032944	BP	GO:0032944	regulation of mononuclear cell proliferation	13/117	242/18870	3.5e-09	5.68e-08	2.52e-08	ERBB2/LGALS3/IL2/CASP3/PTPN22/JAK2/BCL2/IL1B/HLA-DRB1/VCAM1/ATM/CTNNB1/IL6	13
GO:0097529	BP	GO:0097529	myeloid leukocyte migration	13/117	242/18870	3.5e-09	5.68e-08	2.52e-08	LGALS3/VEGFA/SERPINE1/MMP2/KIT/FLT1/MAPK1/PLA2G7/IL1B/P2RY12/TRPV4/EDNRB/IL6	13
GO:0048754	BP	GO:0048754	branching morphogenesis of an epithelial tube	11/117	156/18870	3.53e-09	5.72e-08	2.54e-08	KDR/ESR1/AR/VEGFA/FGF2/ABL1/EDNRA/TNF/VDR/BCL2/CTNNB1	11
GO:0031334	BP	GO:0031334	positive regulation of protein-containing complex assembly	12/117	198/18870	3.73e-09	6.02e-08	2.67e-08	LGALS3/VEGFA/MMP1/MMP3/MAPT/TNF/PTPN22/MTOR/ATM/P2RY12/TP53/VCP	12
GO:0071492	BP	GO:0071492	cellular response to UV-A	5/117	11/18870	3.77e-09	6.05e-08	2.69e-08	MMP1/MMP3/MMP9/MME/MMP2	5
GO:0048010	BP	GO:0048010	vascular endothelial growth factor receptor signaling pathway	8/117	61/18870	3.84e-09	6.11e-08	2.72e-08	FLT4/KDR/VEGFA/MAPK14/ITGB3/HIF1A/FLT1/IL1B	8
GO:2000351	BP	GO:2000351	regulation of endothelial cell apoptotic process	8/117	61/18870	3.84e-09	6.11e-08	2.72e-08	KDR/BRAF/TERT/SERPINE1/ABL1/TNF/ITGB3/ICAM1	8
GO:0009895	BP	GO:0009895	negative regulation of catabolic process	15/117	349/18870	4.31e-09	6.83e-08	3.03e-08	EGFR/AKT1/PSEN1/NOS2/TNF/MAPK14/PTPN22/PIK3CA/HMGCR/PPARA/STAT3/BCL2/MTOR/IL1B/TP53	15
GO:0010742	BP	GO:0010742	macrophage derived foam cell differentiation	7/117	40/18870	4.63e-09	7.31e-08	3.25e-08	NFKB1/AGTR1/ITGB3/PPARA/PPARG/CETP/STAT1	7
GO:0002286	BP	GO:0002286	T cell activation involved in immune response	10/117	123/18870	4.74e-09	7.46e-08	3.32e-08	LGALS3/PSEN1/IL2/ICAM1/NLRP3/STAT3/MTOR/HLA-DRB1/TP53/IL6	10
GO:0051051	BP	GO:0051051	negative regulation of transport	17/117	469/18870	4.81e-09	7.54e-08	3.35e-08	AKT1/BRAF/PTGS2/NFKB1/LGALS3/MMP9/TNF/ITGB3/HMGCR/PTPN11/KCNH2/ACE/BCL2/IL1B/KCNJ11/HTR2A/KCNE1	17
GO:0032757	BP	GO:0032757	positive regulation of interleukin-8 production	8/117	63/18870	5e-09	7.78e-08	3.46e-08	SERPINE1/NOS2/TNF/F3/STAT3/ELANE/IL1B/IL6	8
GO:0043470	BP	GO:0043470	regulation of carbohydrate catabolic process	8/117	63/18870	5e-09	7.78e-08	3.46e-08	PSEN1/APP/PPARA/HIF1A/STAT3/MTOR/HTR2A/TP53	8
GO:0010506	BP	GO:0010506	regulation of autophagy	15/117	355/18870	5.42e-09	8.39e-08	3.73e-08	KDR/AKT1/ABL1/MAPT/CASP3/PTPN22/PIK3CA/HIF1A/STAT3/UCHL1/BCL2/ADRB2/MTOR/ATM/TP53	15
GO:0050870	BP	GO:0050870	positive regulation of T cell activation	13/117	251/18870	5.43e-09	8.39e-08	3.73e-08	AKT1/ABL1/IL2/PTPN22/PIK3CA/PTPN11/NLRP3/JAK2/MTOR/IL1B/HLA-DRB1/VCAM1/IL6	13
GO:0090077	BP	GO:0090077	foam cell differentiation	7/117	41/18870	5.55e-09	8.5e-08	3.78e-08	NFKB1/AGTR1/ITGB3/PPARA/PPARG/CETP/STAT1	7
GO:0150077	BP	GO:0150077	regulation of neuroinflammatory response	7/117	41/18870	5.55e-09	8.5e-08	3.78e-08	PTGS2/MMP3/MMP9/TNF/IL1B/ATM/IL6	7
GO:0016052	BP	GO:0016052	carbohydrate catabolic process	11/117	163/18870	5.61e-09	8.5e-08	3.78e-08	GAA/PSEN1/APP/PPARA/HIF1A/PYGL/STAT3/PYGM/MTOR/HTR2A/TP53	11
GO:0030307	BP	GO:0030307	positive regulation of cell growth	11/117	163/18870	5.61e-09	8.5e-08	3.78e-08	ERBB2/EGFR/AKT1/VEGFA/ADAM17/MAPT/IL2/F2/TGFBR1/BCL2/MTOR	11
GO:0043281	BP	GO:0043281	regulation of cysteine-type endopeptidase activity involved in apoptotic process	11/117	163/18870	5.61e-09	8.5e-08	3.78e-08	AKT1/VEGFA/MMP9/MAPT/TNF/PPARG/F3/NLRP3/RAF1/JAK2/VCP	11
GO:0001558	BP	GO:0001558	regulation of cell growth	16/117	417/18870	6.37e-09	9.58e-08	4.26e-08	ERBB2/EGFR/AKT1/VEGFA/ADAM17/ABL1/AGTR1/MAPT/IL2/G6PD/PPARA/F2/TGFBR1/BCL2/MTOR/TP53	16
GO:0002263	BP	GO:0002263	cell activation involved in immune response	14/117	305/18870	6.37e-09	9.58e-08	4.26e-08	LGALS3/ABL1/PSEN1/APP/KIT/TNF/IL2/ICAM1/NLRP3/STAT3/MTOR/HLA-DRB1/TP53/IL6	14
GO:0046683	BP	GO:0046683	response to organophosphorus	10/117	127/18870	6.47e-09	9.7e-08	4.31e-08	BRAF/PTGS2/CFTR/IL1B/KCNJ11/P2RY12/STAT1/REN/KCNE1/KCNQ1	10
GO:0008016	BP	GO:0008016	regulation of heart contraction	12/117	208/18870	6.51e-09	9.72e-08	4.32e-08	TNNT2/TNNI3/KCNA5/GAA/EDNRA/TNF/KCNH2/SCN5A/ACE2/EDNRB/KCNE1/KCNQ1	12
GO:0009791	BP	GO:0009791	post-embryonic development	9/117	94/18870	6.79e-09	1.01e-07	4.49e-08	KDR/VEGFA/ABL1/PSEN1/JAK2/TGFBR1/BCL2/MTOR/ATM	9
GO:0043254	BP	GO:0043254	regulation of protein-containing complex assembly	16/117	419/18870	6.82e-09	1.01e-07	4.49e-08	LGALS3/VEGFA/MMP1/MMP3/ABL1/MAPT/TNF/SELP/PTPN22/PTPN11/RAF1/MTOR/ATM/P2RY12/TP53/VCP	16
GO:0045927	BP	GO:0045927	positive regulation of growth	13/117	256/18870	6.88e-09	1.02e-07	4.52e-08	ERBB2/EGFR/AKT1/VEGFA/FGF2/ADAM17/MAPT/IL2/MAPK14/F2/TGFBR1/BCL2/MTOR	13
GO:0051222	BP	GO:0051222	positive regulation of protein transport	14/117	308/18870	7.22e-09	1.06e-07	4.72e-08	ERBB2/PTGS2/HRAS/PSEN1/CFTR/TNF/MAPK14/HIF1A/PPARG/F2/JAK2/RBP4/IL1B/HLA-DRB1	14
GO:0019722	BP	GO:0019722	calcium-mediated signaling	12/117	210/18870	7.25e-09	1.06e-07	4.72e-08	KDR/TNNI3/AGTR1/MAPT/TNF/SELP/SELE/MTOR/KCNJ11/VCAM1/P2RY12/EDNRB	12
GO:0061180	BP	GO:0061180	mammary gland epithelium development	8/117	66/18870	7.3e-09	1.06e-07	4.72e-08	AKT1/ESR1/AR/FGF2/VDR/HIF1A/JAK2/MAPK1	8
GO:1905953	BP	GO:1905953	negative regulation of lipid localization	8/117	66/18870	7.3e-09	1.06e-07	4.72e-08	AKT1/NFKB1/TNF/ITGB3/PTPN11/PPARA/PPARG/IL6	8
GO:0034612	BP	GO:0034612	response to tumor necrosis factor	13/117	259/18870	7.91e-09	1.15e-07	5.1e-08	AKT1/PTGS2/NFKB1/ADAM17/TNF/MAPK14/CASP3/JAK2/MAPK1/SELE/VCAM1/STAT1/TP53	13
GO:0048143	BP	GO:0048143	astrocyte activation	6/117	25/18870	8.03e-09	1.16e-07	5.16e-08	PSEN1/APP/MAPT/TNF/IL1B/IL6	6
GO:0072577	BP	GO:0072577	endothelial cell apoptotic process	8/117	67/18870	8.25e-09	1.19e-07	5.28e-08	KDR/BRAF/TERT/SERPINE1/ABL1/TNF/ITGB3/ICAM1	8
GO:0052547	BP	GO:0052547	regulation of peptidase activity	14/117	312/18870	8.5e-09	1.22e-07	5.42e-08	AKT1/VEGFA/SERPINE1/MMP9/MAPT/TNF/PPARG/F3/NLRP3/RAF1/JAK2/STAT3/KNG1/VCP	14
GO:0030218	BP	GO:0030218	erythrocyte differentiation	10/117	131/18870	8.74e-09	1.25e-07	5.56e-08	VEGFA/KIT/MAPK14/CASP3/G6PD/HIF1A/JAK2/STAT3/STAT1/KCNQ1	10
GO:0002064	BP	GO:0002064	epithelial cell development	12/117	214/18870	8.96e-09	1.27e-07	5.65e-08	KDR/AKT1/ESR1/AR/VEGFA/EDNRA/TNF/HIF1A/ICAM1/IL1B/EDNRB/KCNE1	12
GO:0048167	BP	GO:0048167	regulation of synaptic plasticity	12/117	214/18870	8.96e-09	1.27e-07	5.65e-08	BRAF/PTGS2/HRAS/ABL1/MME/PSEN1/APP/KIT/MAPT/HMGCR/MAPK1/ACE	12
GO:1903035	BP	GO:1903035	negative regulation of response to wounding	9/117	97/18870	8.98e-09	1.27e-07	5.65e-08	FGF2/SERPINE1/TNF/F11/F2/STAT3/KNG1/PLG/PLAT	9
GO:0001822	BP	GO:0001822	kidney development	14/117	314/18870	9.22e-09	1.3e-07	5.78e-08	VEGFA/FGF2/MMP9/MME/AGTR1/EDNRA/ITGB3/ACE/TGFBR1/BCL2/STAT1/EDNRB/REN/CTNNB1	14
GO:0030879	BP	GO:0030879	mammary gland development	10/117	133/18870	1.01e-08	1.42e-07	6.32e-08	AKT1/ESR1/NFKB1/AR/VEGFA/FGF2/VDR/HIF1A/JAK2/MAPK1	10
GO:0090218	BP	GO:0090218	positive regulation of lipid kinase activity	6/117	26/18870	1.04e-08	1.46e-07	6.47e-08	FGF2/KIT/MAPT/F2/FLT1/P2RY12	6
GO:0007204	BP	GO:0007204	positive regulation of cytosolic calcium ion concentration	11/117	173/18870	1.05e-08	1.46e-07	6.5e-08	ESR1/ABL1/AGTR1/EDNRA/IL2/JAK2/BCL2/KNG1/HTR2A/TRPV4/EDNRB	11
GO:0060537	BP	GO:0060537	muscle tissue development	16/117	433/18870	1.08e-08	1.51e-07	6.7e-08	TNNT2/TNNI3/VEGFA/FGF2/ABL1/EDNRA/MAPK14/G6PD/PPARA/RBP4/TGFBR1/BCL2/MTOR/SCN5A/KCNJ11/CTNNB1	16
GO:0002696	BP	GO:0002696	positive regulation of leukocyte activation	15/117	380/18870	1.35e-08	1.87e-07	8.32e-08	AKT1/ABL1/TNF/IL2/PTPN22/PIK3CA/PTPN11/NLRP3/JAK2/BCL2/MTOR/IL1B/HLA-DRB1/VCAM1/IL6	15
GO:1904951	BP	GO:1904951	positive regulation of establishment of protein localization	14/117	324/18870	1.37e-08	1.89e-07	8.42e-08	ERBB2/PTGS2/HRAS/PSEN1/CFTR/TNF/MAPK14/HIF1A/PPARG/F2/JAK2/RBP4/IL1B/HLA-DRB1	14
GO:0003044	BP	GO:0003044	regulation of systemic arterial blood pressure mediated by a chemical signal	7/117	47/18870	1.51e-08	2.07e-07	9.18e-08	ECE1/AGTR1/ACE/ADRB2/ACE2/EDNRB/REN	7
GO:0140353	BP	GO:0140353	lipid export from cell	7/117	47/18870	1.51e-08	2.07e-07	9.18e-08	PTGS2/AGTR1/NOS2/PTPN11/IL1B/REN/KCNQ1	7
GO:0032677	BP	GO:0032677	regulation of interleukin-8 production	9/117	103/18870	1.53e-08	2.09e-07	9.29e-08	SERPINE1/NOS2/TNF/PTPN22/F3/STAT3/ELANE/IL1B/IL6	9
GO:0001503	BP	GO:0001503	ossification	16/117	444/18870	1.54e-08	2.1e-07	9.34e-08	EGFR/AKT1/PTGS2/FGF2/MMP2/TNF/MAPK14/VDR/PTPN11/HIF1A/PPARG/MAPK1/BCL2/ADRB2/CTNNB1/IL6	16
GO:0050818	BP	GO:0050818	regulation of coagulation	8/117	73/18870	1.65e-08	2.23e-07	9.92e-08	SERPINE1/PSEN1/F11/F3/F2/KNG1/PLG/PLAT	8
GO:0071677	BP	GO:0071677	positive regulation of mononuclear cell migration	8/117	73/18870	1.65e-08	2.23e-07	9.92e-08	LGALS3/SERPINE1/ADAM17/ABL1/APP/TNF/ITGB3/PLA2G7	8
GO:0034101	BP	GO:0034101	erythrocyte homeostasis	10/117	140/18870	1.66e-08	2.24e-07	9.95e-08	VEGFA/KIT/MAPK14/CASP3/G6PD/HIF1A/JAK2/STAT3/STAT1/KCNQ1	10
GO:0032637	BP	GO:0032637	interleukin-8 production	9/117	104/18870	1.66e-08	2.24e-07	9.95e-08	SERPINE1/NOS2/TNF/PTPN22/F3/STAT3/ELANE/IL1B/IL6	9
GO:0046631	BP	GO:0046631	alpha-beta T cell activation	11/117	181/18870	1.68e-08	2.25e-07	9.99e-08	BRAF/ABL1/IL2/PTPN22/NLRP3/JAK2/STAT3/BCL2/MTOR/HLA-DRB1/IL6	11
GO:0021700	BP	GO:0021700	developmental maturation	14/117	330/18870	1.73e-08	2.3e-07	1.02e-07	KDR/VEGFA/EDNRA/CFTR/APP/MMP2/G6PD/HIF1A/PPARG/BCL2/EDNRB/REN/CTNNB1/KCNE1	14
GO:0051251	BP	GO:0051251	positive regulation of lymphocyte activation	14/117	330/18870	1.73e-08	2.3e-07	1.02e-07	AKT1/ABL1/IL2/PTPN22/PIK3CA/PTPN11/NLRP3/JAK2/BCL2/MTOR/IL1B/HLA-DRB1/VCAM1/IL6	14
GO:0042129	BP	GO:0042129	regulation of T cell proliferation	11/117	182/18870	1.77e-08	2.36e-07	1.05e-07	ERBB2/LGALS3/IL2/CASP3/PTPN22/JAK2/IL1B/HLA-DRB1/VCAM1/CTNNB1/IL6	11
GO:0055074	BP	GO:0055074	calcium ion homeostasis	14/117	331/18870	1.79e-08	2.37e-07	1.06e-07	KDR/TNNI3/FGF2/ABL1/PSEN1/EDNRA/APP/ITGB3/VDR/F2/ELANE/BCL2/HTR2A/TRPV4	14
GO:0002532	BP	GO:0002532	production of molecular mediator involved in inflammatory response	9/117	106/18870	1.97e-08	2.6e-07	1.15e-07	SERPINE1/NOS2/TNF/MAPK14/PPARA/HIF1A/F2/STAT3/IL6	9
GO:0060562	BP	GO:0060562	epithelial tube morphogenesis	14/117	334/18870	2.01e-08	2.64e-07	1.17e-07	KDR/ESR1/AR/VEGFA/FGF2/ABL1/PSEN1/EDNRA/TNF/CASP3/VDR/HIF1A/BCL2/CTNNB1	14
GO:0014074	BP	GO:0014074	response to purine-containing compound	10/117	143/18870	2.03e-08	2.67e-07	1.18e-07	BRAF/PTGS2/CFTR/IL1B/KCNJ11/P2RY12/STAT1/REN/KCNE1/KCNQ1	10
GO:0035924	BP	GO:0035924	cellular response to vascular endothelial growth factor stimulus	8/117	75/18870	2.05e-08	2.67e-07	1.18e-07	FLT4/KDR/AKT1/VEGFA/MAPK14/PIK3CA/FLT1/VCAM1	8
GO:0061045	BP	GO:0061045	negative regulation of wound healing	8/117	75/18870	2.05e-08	2.67e-07	1.18e-07	FGF2/SERPINE1/TNF/F11/F2/KNG1/PLG/PLAT	8
GO:0032770	BP	GO:0032770	positive regulation of monooxygenase activity	6/117	29/18870	2.11e-08	2.74e-07	1.22e-07	AKT1/TERT/TNF/VDR/HIF1A/IL1B	6
GO:0002526	BP	GO:0002526	acute inflammatory response	9/117	107/18870	2.14e-08	2.77e-07	1.23e-07	PTGS2/TNF/F3/NLRP3/F2/ELANE/IL1B/EDNRB/IL6	9
GO:0032872	BP	GO:0032872	regulation of stress-activated MAPK cascade	11/117	186/18870	2.22e-08	2.87e-07	1.27e-07	FLT4/EGFR/VEGFA/HRAS/APP/TNF/PTPN22/MAP2K1/MAPK1/IL1B/TRPV4	11
GO:0019318	BP	GO:0019318	hexose metabolic process	12/117	233/18870	2.31e-08	2.98e-07	1.32e-07	AKT1/GAA/TNF/MAPK14/PIK3CA/G6PD/PPARA/RBP4/KCNJ11/TP53/KCNQ1/SLC37A4	12
GO:0061138	BP	GO:0061138	morphogenesis of a branching epithelium	11/117	187/18870	2.35e-08	3.01e-07	1.34e-07	KDR/ESR1/AR/VEGFA/FGF2/ABL1/EDNRA/TNF/VDR/BCL2/CTNNB1	11
GO:0030324	BP	GO:0030324	lung development	11/117	188/18870	2.48e-08	3.17e-07	1.41e-07	FLT4/KDR/VEGFA/FGF2/MME/TNF/MAP2K1/RBP4/MAPK1/ACE/CTNNB1	11
GO:1903036	BP	GO:1903036	positive regulation of response to wounding	8/117	77/18870	2.53e-08	3.22e-07	1.43e-07	BRAF/SERPINE1/HRAS/F3/F2/MTOR/PLG/PLAT	8
GO:0070302	BP	GO:0070302	regulation of stress-activated protein kinase signaling cascade	11/117	189/18870	2.62e-08	3.32e-07	1.48e-07	FLT4/EGFR/VEGFA/HRAS/APP/TNF/PTPN22/MAP2K1/MAPK1/IL1B/TRPV4	11
GO:0050820	BP	GO:0050820	positive regulation of coagulation	6/117	30/18870	2.63e-08	3.32e-07	1.48e-07	SERPINE1/PSEN1/F3/F2/PLG/PLAT	6
GO:0035264	BP	GO:0035264	multicellular organism growth	10/117	147/18870	2.65e-08	3.34e-07	1.49e-07	AR/APP/PIK3CA/PTPN11/STAT3/BCL2/ADRB2/MTOR/ATM/TP53	10
GO:0030323	BP	GO:0030323	respiratory tube development	11/117	192/18870	3.08e-08	3.87e-07	1.72e-07	FLT4/KDR/VEGFA/FGF2/MME/TNF/MAP2K1/RBP4/MAPK1/ACE/CTNNB1	11
GO:0071466	BP	GO:0071466	cellular response to xenobiotic stimulus	11/117	192/18870	3.08e-08	3.87e-07	1.72e-07	BRAF/ABCB1/NOS2/ITGB3/CYP2C19/KCNH2/UCHL1/IL1B/TP53/REN/KCNQ1	11
GO:0006110	BP	GO:0006110	regulation of glycolytic process	7/117	52/18870	3.12e-08	3.89e-07	1.73e-07	PSEN1/APP/PPARA/HIF1A/STAT3/MTOR/HTR2A	7
GO:0060324	BP	GO:0060324	face development	7/117	52/18870	3.12e-08	3.89e-07	1.73e-07	BRAF/EDNRA/MMP2/PTPN11/MAP2K1/RAF1/MAPK1	7
GO:0042445	BP	GO:0042445	hormone metabolic process	12/117	241/18870	3.36e-08	4.18e-07	1.86e-07	ESR1/NFKB1/MME/ECE1/PTPN11/HIF1A/RBP4/PLA2G7/ACE/ACE2/EDNRB/REN	12
GO:0001890	BP	GO:0001890	placenta development	10/117	151/18870	3.42e-08	4.24e-07	1.89e-07	EGFR/AKT1/PTGS2/MME/MAPK14/VDR/HIF1A/PPARG/MAP2K1/MAPK1	10
GO:0034374	BP	GO:0034374	low-density lipoprotein particle remodeling	5/117	16/18870	3.48e-08	4.3e-07	1.91e-07	AGTR1/CETP/PLA2G7/MPO/LIPC	5
GO:0051235	BP	GO:0051235	maintenance of location	14/117	350/18870	3.61e-08	4.44e-07	1.97e-07	AKT1/NFKB1/FGF2/ABL1/GAA/PSEN1/TNF/ITGB3/PPARA/PPARG/F2/IL1B/HTR2A/IL6	14
GO:2000116	BP	GO:2000116	regulation of cysteine-type endopeptidase activity	11/117	195/18870	3.62e-08	4.44e-07	1.97e-07	AKT1/VEGFA/MMP9/MAPT/TNF/PPARG/F3/NLRP3/RAF1/JAK2/VCP	11
GO:0002534	BP	GO:0002534	cytokine production involved in inflammatory response	8/117	81/18870	3.78e-08	4.59e-07	2.04e-07	NOS2/TNF/MAPK14/PPARA/HIF1A/F2/STAT3/IL6	8
GO:0006970	BP	GO:0006970	response to osmotic stress	8/117	81/18870	3.78e-08	4.59e-07	2.04e-07	PTGS2/ABCB1/TNF/CASP3/NLRP3/MTOR/TRPV4/TP53	8
GO:0045913	BP	GO:0045913	positive regulation of carbohydrate metabolic process	8/117	81/18870	3.78e-08	4.59e-07	2.04e-07	AKT1/NFKB1/PSEN1/APP/PPARA/HIF1A/MTOR/HTR2A	8
GO:1900015	BP	GO:1900015	regulation of cytokine production involved in inflammatory response	8/117	81/18870	3.78e-08	4.59e-07	2.04e-07	NOS2/TNF/MAPK14/PPARA/HIF1A/F2/STAT3/IL6	8
GO:0051091	BP	GO:0051091	positive regulation of DNA-binding transcription factor activity	12/117	244/18870	3.85e-08	4.66e-07	2.07e-07	AKT1/ESR1/AR/APP/KIT/TNF/PPARG/NLRP3/STAT3/IL1B/CTNNB1/IL6	12
GO:0002360	BP	GO:0002360	T cell lineage commitment	6/117	32/18870	3.97e-08	4.78e-07	2.13e-07	BRAF/STAT3/BCL2/MTOR/TP53/IL6	6
GO:0090257	BP	GO:0090257	regulation of muscle system process	12/117	247/18870	4.41e-08	5.3e-07	2.36e-07	TNNT2/TNNI3/PTGS2/KIT/G6PD/PPARA/PPARG/ADRB2/SCN5A/TRPV4/ACE2/KCNQ1	12
GO:1904659	BP	GO:1904659	glucose transmembrane transport	9/117	117/18870	4.68e-08	5.61e-07	2.49e-07	AKT1/BRAF/TERT/EDNRA/TNF/MAPK14/PTPN11/ACE/IL1B	9
GO:0002366	BP	GO:0002366	leukocyte activation involved in immune response	13/117	301/18870	4.69e-08	5.61e-07	2.49e-07	LGALS3/ABL1/PSEN1/KIT/TNF/IL2/ICAM1/NLRP3/STAT3/MTOR/HLA-DRB1/TP53/IL6	13
GO:0010743	BP	GO:0010743	regulation of macrophage derived foam cell differentiation	6/117	33/18870	4.82e-08	5.75e-07	2.56e-07	NFKB1/AGTR1/ITGB3/PPARA/PPARG/CETP	6
GO:0031649	BP	GO:0031649	heat generation	5/117	17/18870	4.9e-08	5.81e-07	2.58e-07	PTGS2/TNF/ADRB2/IL1B/EDNRB	5
GO:0090399	BP	GO:0090399	replicative senescence	5/117	17/18870	4.9e-08	5.81e-07	2.58e-07	TERT/SERPINE1/MME/ATM/TP53	5
GO:0030902	BP	GO:0030902	hindbrain development	10/117	157/18870	4.96e-08	5.86e-07	2.6e-07	FGF2/ABL1/PSEN1/PTPN11/MAP2K1/BCL2/SCN5A/TP53/CTNNB1/KCNE1	10
GO:0034767	BP	GO:0034767	positive regulation of monoatomic ion transmembrane transport	10/117	158/18870	5.27e-08	6.2e-07	2.76e-07	ABCB1/ABL1/EDNRA/CFTR/G6PD/F2/KCNH2/ADRB2/KCNE1/KCNQ1	10
GO:0001541	BP	GO:0001541	ovarian follicle development	7/117	56/18870	5.3e-08	6.21e-07	2.76e-07	KDR/ESR1/VEGFA/MMP2/KIT/BCL2/ATM	7
GO:0043525	BP	GO:0043525	positive regulation of neuron apoptotic process	7/117	56/18870	5.3e-08	6.21e-07	2.76e-07	ABL1/TNF/CASP3/HTR2A/ATM/TP53/CTNNB1	7
GO:0001763	BP	GO:0001763	morphogenesis of a branching structure	11/117	203/18870	5.47e-08	6.38e-07	2.84e-07	KDR/ESR1/AR/VEGFA/FGF2/ABL1/EDNRA/TNF/VDR/BCL2/CTNNB1	11
GO:0008643	BP	GO:0008643	carbohydrate transport	10/117	159/18870	5.59e-08	6.51e-07	2.89e-07	AKT1/BRAF/TERT/EDNRA/TNF/MAPK14/PTPN11/ACE/IL1B/SLC37A4	10
GO:0008645	BP	GO:0008645	hexose transmembrane transport	9/117	120/18870	5.83e-08	6.76e-07	3e-07	AKT1/BRAF/TERT/EDNRA/TNF/MAPK14/PTPN11/ACE/IL1B	9
GO:0046660	BP	GO:0046660	female sex differentiation	9/117	120/18870	5.83e-08	6.76e-07	3e-07	KDR/ESR1/VEGFA/MMP2/KIT/CASP3/RBP4/BCL2/ATM	9
GO:0050851	BP	GO:0050851	antigen receptor-mediated signaling pathway	11/117	205/18870	6.04e-08	6.98e-07	3.1e-07	BRAF/NFKB1/LGALS3/HRAS/ABL1/PSEN1/PTPN22/PIK3CA/MAPK1/BCL2/HLA-DRB1	11
GO:0006874	BP	GO:0006874	intracellular calcium ion homeostasis	13/117	308/18870	6.14e-08	7.05e-07	3.13e-07	TNNI3/FGF2/ABL1/PSEN1/EDNRA/APP/ITGB3/VDR/F2/ELANE/BCL2/HTR2A/TRPV4	13
GO:0015850	BP	GO:0015850	organic hydroxy compound transport	13/117	308/18870	6.14e-08	7.05e-07	3.13e-07	NFKB1/PON1/AGTR1/CFTR/ITGB3/PTPN11/PPARG/CETP/RBP4/LIPC/HTR2A/REN/KCNQ1	13
GO:0071887	BP	GO:0071887	leukocyte apoptotic process	9/117	121/18870	6.27e-08	7.18e-07	3.19e-07	AKT1/LGALS3/ADAM17/IL2/CASP3/HIF1A/BCL2/TP53/IL6	9
GO:0033077	BP	GO:0033077	T cell differentiation in thymus	8/117	87/18870	6.67e-08	7.61e-07	3.38e-07	ERBB2/BRAF/ADAM17/ABL1/BCL2/IL1B/TP53/CTNNB1	8
GO:0022612	BP	GO:0022612	gland morphogenesis	9/117	122/18870	6.73e-08	7.65e-07	3.4e-07	EGFR/ESR1/NFKB1/AR/MMP2/TNF/VDR/BCL2/IL6	9
GO:0038083	BP	GO:0038083	peptidyl-tyrosine autophosphorylation	5/117	18/18870	6.75e-08	7.65e-07	3.4e-07	EGFR/KDR/VEGFA/ABL1/ACE	5
GO:0051917	BP	GO:0051917	regulation of fibrinolysis	5/117	18/18870	6.75e-08	7.65e-07	3.4e-07	SERPINE1/F11/F2/PLG/PLAT	5
GO:0048008	BP	GO:0048008	platelet-derived growth factor receptor signaling pathway	7/117	58/18870	6.81e-08	7.68e-07	3.41e-07	VEGFA/ABL1/ITGB3/PTPN11/F3/JAK2/PLAT	7
GO:0043524	BP	GO:0043524	negative regulation of neuron apoptotic process	10/117	163/18870	7.07e-08	7.96e-07	3.54e-07	KDR/BRAF/TERT/HRAS/PSEN1/PIK3CA/HIF1A/JAK2/BCL2/CTNNB1	10
GO:0015749	BP	GO:0015749	monosaccharide transmembrane transport	9/117	123/18870	7.23e-08	8.12e-07	3.61e-07	AKT1/BRAF/TERT/EDNRA/TNF/MAPK14/PTPN11/ACE/IL1B	9
GO:0038127	BP	GO:0038127	ERBB signaling pathway	9/117	124/18870	7.75e-08	8.66e-07	3.85e-07	ERBB2/EGFR/AKT1/BRAF/MMP9/ABL1/PIK3CA/PTPN11/MAPK1	9
GO:0046632	BP	GO:0046632	alpha-beta T cell differentiation	9/117	124/18870	7.75e-08	8.66e-07	3.85e-07	BRAF/ABL1/IL2/NLRP3/STAT3/BCL2/MTOR/HLA-DRB1/IL6	9
GO:0005996	BP	GO:0005996	monosaccharide metabolic process	12/117	261/18870	8.06e-08	8.98e-07	3.99e-07	AKT1/GAA/TNF/MAPK14/PIK3CA/G6PD/PPARA/RBP4/KCNJ11/TP53/KCNQ1/SLC37A4	12
GO:0048762	BP	GO:0048762	mesenchymal cell differentiation	12/117	262/18870	8.41e-08	9.34e-07	4.15e-07	FGFR1/EDNRA/HIF1A/MAPK1/TGFBR1/BCL2/MTOR/IL1B/STAT1/EDNRB/CTNNB1/IL6	12
GO:0046889	BP	GO:0046889	positive regulation of lipid biosynthetic process	8/117	90/18870	8.71e-08	9.64e-07	4.29e-07	AKT1/PTGS2/TNF/FABP3/PPARA/MTOR/IL1B/HTR2A	8
GO:0002285	BP	GO:0002285	lymphocyte activation involved in immune response	11/117	213/18870	8.92e-08	9.86e-07	4.38e-07	LGALS3/ABL1/PSEN1/IL2/ICAM1/NLRP3/STAT3/MTOR/HLA-DRB1/TP53/IL6	11
GO:0003007	BP	GO:0003007	heart morphogenesis	12/117	264/18870	9.13e-08	1.01e-06	4.47e-07	TNNT2/TNNI3/VEGFA/GAA/PSEN1/EDNRA/HIF1A/RBP4/TGFBR1/MTOR/TP53/CTNNB1	12
GO:0097193	BP	GO:0097193	intrinsic apoptotic signaling pathway	13/117	319/18870	9.24e-08	1.02e-06	4.51e-07	AKT1/PTGS2/HRAS/MMP9/ABL1/TNF/CASP3/HIF1A/JAK2/BCL2/ATM/TP53/CTNNB1	13
GO:0060541	BP	GO:0060541	respiratory system development	11/117	214/18870	9.36e-08	1.03e-06	4.56e-07	FLT4/KDR/VEGFA/FGF2/MME/TNF/MAP2K1/RBP4/MAPK1/ACE/CTNNB1	11
GO:0044403	BP	GO:0044403	biological process involved in symbiotic interaction	13/117	322/18870	1.03e-07	1.13e-06	5e-07	EGFR/AKT1/AGTR1/ITGB3/PPARA/ICAM1/F2/JAK2/ELANE/HLA-DRB1/HTR2A/PLG/ACE2	13
GO:0022617	BP	GO:0022617	extracellular matrix disassembly	7/117	62/18870	1.09e-07	1.19e-06	5.27e-07	MMP1/MMP3/MMP9/MMP2/ELANE/PLG/IL6	7
GO:0090303	BP	GO:0090303	positive regulation of wound healing	7/117	62/18870	1.09e-07	1.19e-06	5.27e-07	SERPINE1/HRAS/F3/F2/MTOR/PLG/PLAT	7
GO:0001990	BP	GO:0001990	regulation of systemic arterial blood pressure by hormone	6/117	38/18870	1.17e-07	1.27e-06	5.65e-07	ECE1/AGTR1/ACE/ACE2/EDNRB/REN	6
GO:0008202	BP	GO:0008202	steroid metabolic process	13/117	327/18870	1.23e-07	1.33e-06	5.91e-07	ESR1/NFKB1/PON1/CFTR/APP/KIT/TNF/HMGCR/CYP2C19/G6PD/CETP/LIPC/EDNRB	13
GO:0048545	BP	GO:0048545	response to steroid hormone	13/117	330/18870	1.37e-07	1.47e-06	6.55e-07	PTGS2/ESR1/AR/TNF/CASP3/PIK3CA/PPARA/NR3C2/JAK2/MAPK1/ACE/BCL2/IL6	13
GO:0043550	BP	GO:0043550	regulation of lipid kinase activity	6/117	39/18870	1.38e-07	1.48e-06	6.57e-07	FGF2/KIT/MAPT/F2/FLT1/P2RY12	6
GO:0140448	BP	GO:0140448	signaling receptor ligand precursor processing	6/117	39/18870	1.38e-07	1.48e-06	6.57e-07	MME/ECE1/PLA2G7/ACE/ACE2/REN	6
GO:0016236	BP	GO:0016236	macroautophagy	13/117	331/18870	1.42e-07	1.52e-06	6.73e-07	KDR/AKT1/GAA/PSEN1/CASP3/PIK3CA/HIF1A/UCHL1/ADRB2/MTOR/ATM/TP53/VCP	13
GO:0050435	BP	GO:0050435	amyloid-beta metabolic process	7/117	65/18870	1.52e-07	1.62e-06	7.19e-07	MME/PSEN2/PSEN1/TNF/CASP3/ACE/REN	7
GO:1905330	BP	GO:1905330	regulation of morphogenesis of an epithelium	7/117	65/18870	1.52e-07	1.62e-06	7.19e-07	ESR1/AR/VEGFA/FGF2/ABL1/TNF/CTNNB1	7
GO:0034219	BP	GO:0034219	carbohydrate transmembrane transport	9/117	136/18870	1.72e-07	1.82e-06	8.11e-07	AKT1/BRAF/TERT/EDNRA/TNF/MAPK14/PTPN11/ACE/IL1B	9
GO:0015980	BP	GO:0015980	energy derivation by oxidation of organic compounds	13/117	337/18870	1.74e-07	1.84e-06	8.19e-07	AKT1/GAA/NOS2/TNF/PIK3CA/HIF1A/PYGL/PYGM/GYS1/MTOR/TRPV4/TP53/VCP	13
GO:0038034	BP	GO:0038034	signal transduction in absence of ligand	7/117	67/18870	1.88e-07	1.98e-06	8.8e-07	AKT1/TERT/FGFR1/TNF/IL2/BCL2/IL1B	7
GO:0097192	BP	GO:0097192	extrinsic apoptotic signaling pathway in absence of ligand	7/117	67/18870	1.88e-07	1.98e-06	8.8e-07	AKT1/TERT/FGFR1/TNF/IL2/BCL2/IL1B	7
GO:0071478	BP	GO:0071478	cellular response to radiation	10/117	181/18870	1.89e-07	1.99e-06	8.82e-07	HRAS/MMP1/MMP3/MMP9/MME/MMP2/MAPK14/ATM/TP53/KCNE1	10
GO:0009743	BP	GO:0009743	response to carbohydrate	11/117	230/18870	1.94e-07	2.03e-06	9.03e-07	PTGS2/CFTR/TNF/CASP3/PIK3CA/HIF1A/ICAM1/RAF1/ACE/IL1B/HLA-DRB1	11
GO:0010888	BP	GO:0010888	negative regulation of lipid storage	5/117	22/18870	2.04e-07	2.12e-06	9.43e-07	TNF/ITGB3/PPARA/PPARG/IL6	5
GO:0045821	BP	GO:0045821	positive regulation of glycolytic process	5/117	22/18870	2.04e-07	2.12e-06	9.43e-07	PSEN1/APP/HIF1A/MTOR/HTR2A	5
GO:0035270	BP	GO:0035270	endocrine system development	9/117	139/18870	2.07e-07	2.16e-06	9.58e-07	AKT1/BRAF/FGF2/EDNRA/MAP2K1/RAF1/MAPK1/TGFBR1/IL6	9
GO:0030193	BP	GO:0030193	regulation of blood coagulation	7/117	68/18870	2.08e-07	2.16e-06	9.61e-07	SERPINE1/F11/F3/F2/KNG1/PLG/PLAT	7
GO:0001659	BP	GO:0001659	temperature homeostasis	10/117	183/18870	2.09e-07	2.17e-06	9.63e-07	PTGS2/VEGFA/ADAM17/TNF/JAK2/STAT3/ADRB2/IL1B/HTR2A/EDNRB	10
GO:0008585	BP	GO:0008585	female gonad development	8/117	101/18870	2.15e-07	2.21e-06	9.81e-07	KDR/ESR1/VEGFA/MMP2/KIT/CASP3/BCL2/ATM	8
GO:0032755	BP	GO:0032755	positive regulation of interleukin-6 production	8/117	101/18870	2.15e-07	2.21e-06	9.81e-07	APP/NOS2/TNF/PTPN11/STAT3/IL1B/TRPV4/IL6	8
GO:0002027	BP	GO:0002027	regulation of heart rate	8/117	102/18870	2.32e-07	2.38e-06	1.06e-06	KCNA5/EDNRA/TNF/KCNH2/SCN5A/EDNRB/KCNE1/KCNQ1	8
GO:0071496	BP	GO:0071496	cellular response to external stimulus	13/117	346/18870	2.36e-07	2.41e-06	1.07e-06	PTGS2/NFKB1/FGF2/ITGB3/VDR/PPARA/MAPK1/BCL2/MTOR/IL1B/VCAM1/TP53/COMT	13
GO:0002573	BP	GO:0002573	myeloid leukocyte differentiation	11/117	235/18870	2.41e-07	2.45e-06	1.09e-06	VEGFA/MMP9/PSEN1/APP/KIT/TNF/MAPK14/PPARG/MTOR/HLA-DRB1/CTNNB1	11
GO:0045861	BP	GO:0045861	negative regulation of proteolysis	11/117	235/18870	2.41e-07	2.45e-06	1.09e-06	AKT1/VEGFA/SERPINE1/MMP9/PSEN1/TNF/F2/RAF1/KNG1/TP53/PLAT	11
GO:0014002	BP	GO:0014002	astrocyte development	6/117	43/18870	2.52e-07	2.56e-06	1.14e-06	PSEN1/APP/MAPT/TNF/IL1B/IL6	6
GO:1904646	BP	GO:1904646	cellular response to amyloid-beta	6/117	43/18870	2.52e-07	2.56e-06	1.14e-06	PSEN1/APP/TNF/ICAM1/ADRB2/VCAM1	6
GO:1900046	BP	GO:1900046	regulation of hemostasis	7/117	70/18870	2.55e-07	2.58e-06	1.15e-06	SERPINE1/F11/F3/F2/KNG1/PLG/PLAT	7
GO:0006109	BP	GO:0006109	regulation of carbohydrate metabolic process	10/117	188/18870	2.69e-07	2.71e-06	1.2e-06	AKT1/NFKB1/PSEN1/APP/PPARA/HIF1A/STAT3/MTOR/HTR2A/TP53	10
GO:0032642	BP	GO:0032642	regulation of chemokine production	8/117	104/18870	2.69e-07	2.71e-06	1.2e-06	ADAM17/APP/TNF/HIF1A/ELANE/IL1B/TRPV4/IL6	8
GO:0050852	BP	GO:0050852	T cell receptor signaling pathway	9/117	144/18870	2.8e-07	2.81e-06	1.25e-06	BRAF/LGALS3/HRAS/ABL1/PSEN1/PTPN22/PIK3CA/MAPK1/HLA-DRB1	9
GO:0070588	BP	GO:0070588	calcium ion transmembrane transport	13/117	352/18870	2.87e-07	2.87e-06	1.28e-06	FGF2/ABL1/PSEN2/PSEN1/EDNRA/ITGB3/G6PD/F2/BCL2/SCN5A/HTR2A/TRPV4/EDNRB	13
GO:0032602	BP	GO:0032602	chemokine production	8/117	105/18870	2.9e-07	2.89e-06	1.28e-06	ADAM17/APP/TNF/HIF1A/ELANE/IL1B/TRPV4/IL6	8
GO:0046545	BP	GO:0046545	development of primary female sexual characteristics	8/117	105/18870	2.9e-07	2.89e-06	1.28e-06	KDR/ESR1/VEGFA/MMP2/KIT/CASP3/BCL2/ATM	8
GO:0032722	BP	GO:0032722	positive regulation of chemokine production	7/117	72/18870	3.1e-07	3.09e-06	1.37e-06	ADAM17/APP/TNF/HIF1A/IL1B/TRPV4/IL6	7
GO:0003081	BP	GO:0003081	regulation of systemic arterial blood pressure by renin-angiotensin	5/117	24/18870	3.25e-07	3.23e-06	1.43e-06	AGTR1/ACE/ACE2/EDNRB/REN	5
GO:0042692	BP	GO:0042692	muscle cell differentiation	14/117	419/18870	3.28e-07	3.25e-06	1.44e-06	AKT1/TNNT2/VEGFA/EDNRA/KIT/MAPK14/CASP3/G6PD/PPARA/UCHL1/BCL2/MTOR/EDNRB/CTNNB1	14
GO:0007173	BP	GO:0007173	epidermal growth factor receptor signaling pathway	8/117	107/18870	3.35e-07	3.31e-06	1.47e-06	ERBB2/EGFR/AKT1/BRAF/MMP9/ABL1/PIK3CA/PTPN11	8
GO:0090287	BP	GO:0090287	regulation of cellular response to growth factor stimulus	13/117	357/18870	3.37e-07	3.32e-06	1.47e-06	KDR/VEGFA/FGF2/ADAM17/ABL1/FGFR1/ITGB3/PPARA/HIF1A/PPARG/IL1B/TP53/CTNNB1	13
GO:0038061	BP	GO:0038061	non-canonical NF-kappaB signal transduction	9/117	148/18870	3.54e-07	3.47e-06	1.54e-06	EGFR/AKT1/NFKB1/APP/TNF/PTPN22/NR3C2/NLRP3/IL1B	9
GO:2001239	BP	GO:2001239	regulation of extrinsic apoptotic signaling pathway in absence of ligand	6/117	46/18870	3.82e-07	3.74e-06	1.66e-06	AKT1/TERT/FGFR1/TNF/BCL2/IL1B	6
GO:0001776	BP	GO:0001776	leukocyte homeostasis	8/117	109/18870	3.87e-07	3.78e-06	1.68e-06	AKT1/ADAM17/ABL1/IL2/CASP3/HIF1A/BCL2/IL6	8
GO:0035994	BP	GO:0035994	response to muscle stretch	5/117	25/18870	4.05e-07	3.95e-06	1.75e-06	NFKB1/MAPK14/PIK3CA/RAF1/CTNNB1	5
GO:0009746	BP	GO:0009746	response to hexose	10/117	198/18870	4.34e-07	4.22e-06	1.88e-06	PTGS2/CFTR/TNF/CASP3/PIK3CA/HIF1A/ICAM1/RAF1/ACE/HLA-DRB1	10
GO:0022411	BP	GO:0022411	cellular component disassembly	15/117	497/18870	4.43e-07	4.3e-06	1.91e-06	MMP1/MMP3/MMP9/MMP2/TNF/PIK3CA/HIF1A/ELANE/TGFBR1/ADRB2/PLG/TRPV4/TP53/VCP/IL6	15
GO:1902074	BP	GO:1902074	response to salt	13/117	366/18870	4.47e-07	4.32e-06	1.92e-06	BRAF/TNNT2/PTGS2/EDNRA/TNF/PIK3CA/G6PD/IL1B/SCN5A/KCNJ11/HTR2A/P2RY12/EDNRB	13
GO:0001660	BP	GO:0001660	fever generation	4/117	11/18870	4.48e-07	4.32e-06	1.92e-06	PTGS2/TNF/IL1B/EDNRB	4
GO:0060020	BP	GO:0060020	Bergmann glial cell differentiation	4/117	11/18870	4.48e-07	4.32e-06	1.92e-06	ABL1/PTPN11/MAP2K1/MAPK1	4
GO:0030183	BP	GO:0030183	B cell differentiation	9/117	153/18870	4.69e-07	4.51e-06	2e-06	ADAM17/ABL1/KIT/IL2/BCL2/VCAM1/ATM/TP53/IL6	9
GO:0016032	BP	GO:0016032	viral process	14/117	432/18870	4.74e-07	4.54e-06	2.02e-06	EGFR/AKT1/AGTR1/TNF/ITGB3/PPARA/ICAM1/BCL2/HLA-DRB1/HTR2A/STAT1/TP53/ACE2/VCP	14
GO:0002764	BP	GO:0002764	immune response-regulating signaling pathway	15/117	500/18870	4.78e-07	4.57e-06	2.03e-06	BRAF/ESR1/NFKB1/LGALS3/HRAS/ABL1/PSEN1/KIT/TNF/PTPN22/PIK3CA/NLRP3/MAPK1/BCL2/HLA-DRB1	15
GO:0032729	BP	GO:0032729	positive regulation of type II interferon production	7/117	77/18870	4.94e-07	4.69e-06	2.09e-06	HRAS/ABL1/TNF/IL2/PTPN22/JAK2/IL1B	7
GO:0032890	BP	GO:0032890	regulation of organic acid transport	7/117	77/18870	4.94e-07	4.69e-06	2.09e-06	AKT1/PSEN1/TNF/FABP3/PPARA/IL1B/ACE2	7
GO:0006953	BP	GO:0006953	acute-phase response	6/117	48/18870	4.95e-07	4.69e-06	2.09e-06	PTGS2/TNF/F2/IL1B/EDNRB/IL6	6
GO:0030195	BP	GO:0030195	negative regulation of blood coagulation	6/117	48/18870	4.95e-07	4.69e-06	2.09e-06	SERPINE1/F11/F2/KNG1/PLG/PLAT	6
GO:0043369	BP	GO:0043369	CD4-positive or CD8-positive	alpha-beta T cell lineage commitment	5/117	26/18870	4.98e-07	4.69e-06	2.09e-06	BRAF/STAT3/BCL2/MTOR/IL6	5
GO:0060333	BP	GO:0060333	type II interferon-mediated signaling pathway	5/117	26/18870	4.98e-07	4.69e-06	2.09e-06	PPARG/RAF1/JAK2/STAT1/TP53	5
GO:1904996	BP	GO:1904996	positive regulation of leukocyte adhesion to vascular endothelial cell	5/117	26/18870	4.98e-07	4.69e-06	2.09e-06	TNF/SELP/SELE/ELANE/IL6	5
GO:0022037	BP	GO:0022037	metencephalon development	8/117	114/18870	5.46e-07	5.13e-06	2.28e-06	ABL1/PSEN1/PTPN11/MAP2K1/BCL2/SCN5A/TP53/KCNE1	8
GO:0001774	BP	GO:0001774	microglial cell activation	6/117	49/18870	5.62e-07	5.2e-06	2.31e-06	APP/MAPT/TNF/JAK2/ATM/IL6	6
GO:0002673	BP	GO:0002673	regulation of acute inflammatory response	6/117	49/18870	5.62e-07	5.2e-06	2.31e-06	PTGS2/TNF/NLRP3/IL1B/EDNRB/IL6	6
GO:0043457	BP	GO:0043457	regulation of cellular respiration	6/117	49/18870	5.62e-07	5.2e-06	2.31e-06	NOS2/TNF/PIK3CA/HIF1A/TRPV4/VCP	6
GO:0061028	BP	GO:0061028	establishment of endothelial barrier	6/117	49/18870	5.62e-07	5.2e-06	2.31e-06	VEGFA/EDNRA/TNF/ICAM1/IL1B/EDNRB	6
GO:1900047	BP	GO:1900047	negative regulation of hemostasis	6/117	49/18870	5.62e-07	5.2e-06	2.31e-06	SERPINE1/F11/F2/KNG1/PLG/PLAT	6
GO:2000378	BP	GO:2000378	negative regulation of reactive oxygen species metabolic process	6/117	49/18870	5.62e-07	5.2e-06	2.31e-06	MMP3/G6PD/PPARA/HIF1A/BCL2/TP53	6
GO:0042730	BP	GO:0042730	fibrinolysis	5/117	27/18870	6.09e-07	5.62e-06	2.5e-06	SERPINE1/F11/F2/PLG/PLAT	5
GO:1904062	BP	GO:1904062	regulation of monoatomic cation transmembrane transport	12/117	315/18870	6.09e-07	5.62e-06	2.5e-06	MMP9/ABL1/PSEN2/EDNRA/ITGB3/G6PD/F2/KCNH2/BCL2/SCN5A/KCNE1/KCNQ1	12
GO:0036294	BP	GO:0036294	cellular response to decreased oxygen levels	9/117	158/18870	6.15e-07	5.66e-06	2.51e-06	AKT1/PTGS2/TERT/VEGFA/HIF1A/PPARG/BCL2/MTOR/TP53	9
GO:0015908	BP	GO:0015908	fatty acid transport	8/117	116/18870	6.24e-07	5.71e-06	2.54e-06	AKT1/PTGS2/NOS2/FABP3/PPARA/PPARG/ACE/IL1B	8
GO:0032869	BP	GO:0032869	cellular response to insulin stimulus	10/117	206/18870	6.25e-07	5.71e-06	2.54e-06	AKT1/HRAS/PIK3CA/PTPN11/PPARG/RAF1/MAPK1/MTOR/IL1B/STAT1	10
GO:0034284	BP	GO:0034284	response to monosaccharide	10/117	206/18870	6.25e-07	5.71e-06	2.54e-06	PTGS2/CFTR/TNF/CASP3/PIK3CA/HIF1A/ICAM1/RAF1/ACE/HLA-DRB1	10
GO:0016241	BP	GO:0016241	regulation of macroautophagy	9/117	159/18870	6.48e-07	5.91e-06	2.63e-06	KDR/AKT1/CASP3/PIK3CA/HIF1A/UCHL1/ADRB2/MTOR/TP53	9
GO:0031650	BP	GO:0031650	regulation of heat generation	4/117	12/18870	6.69e-07	6.08e-06	2.7e-06	PTGS2/TNF/IL1B/EDNRB	4
GO:0007409	BP	GO:0007409	axonogenesis	14/117	448/18870	7.31e-07	6.62e-06	2.94e-06	ERBB2/BRAF/VEGFA/ADAM17/ABL1/PSEN1/ECE1/EDNRA/APP/MAPT/PTPN11/MAP2K1/UCHL1/BCL2	14
GO:0007202	BP	GO:0007202	activation of phospholipase C activity	5/117	28/18870	7.37e-07	6.62e-06	2.94e-06	EGFR/EDNRA/SELE/HTR2A/P2RY12	5
GO:0030194	BP	GO:0030194	positive regulation of blood coagulation	5/117	28/18870	7.37e-07	6.62e-06	2.94e-06	SERPINE1/F3/F2/PLG/PLAT	5
GO:0090594	BP	GO:0090594	inflammatory response to wounding	5/117	28/18870	7.37e-07	6.62e-06	2.94e-06	TNF/HIF1A/PPARG/STAT3/IL6	5
GO:0099623	BP	GO:0099623	regulation of cardiac muscle cell membrane repolarization	5/117	28/18870	7.37e-07	6.62e-06	2.94e-06	KCNA5/KCNH2/SCN5A/KCNE1/KCNQ1	5
GO:1900048	BP	GO:1900048	positive regulation of hemostasis	5/117	28/18870	7.37e-07	6.62e-06	2.94e-06	SERPINE1/F3/F2/PLG/PLAT	5
GO:0030198	BP	GO:0030198	extracellular matrix organization	12/117	321/18870	7.43e-07	6.66e-06	2.96e-06	MMP1/MMP3/MMP9/ABL1/APP/MMP2/TNF/ITGB3/ELANE/TGFBR1/PLG/IL6	12
GO:0032609	BP	GO:0032609	type II interferon production	8/117	119/18870	7.59e-07	6.77e-06	3.01e-06	HRAS/ABL1/TNF/IL2/PTPN22/JAK2/IL1B/HLA-DRB1	8
GO:0032649	BP	GO:0032649	regulation of type II interferon production	8/117	119/18870	7.59e-07	6.77e-06	3.01e-06	HRAS/ABL1/TNF/IL2/PTPN22/JAK2/IL1B/HLA-DRB1	8
GO:0043062	BP	GO:0043062	extracellular structure organization	12/117	322/18870	7.68e-07	6.84e-06	3.04e-06	MMP1/MMP3/MMP9/ABL1/APP/MMP2/TNF/ITGB3/ELANE/TGFBR1/PLG/IL6	12
GO:0045229	BP	GO:0045229	external encapsulating structure organization	12/117	323/18870	7.94e-07	7.03e-06	3.13e-06	MMP1/MMP3/MMP9/ABL1/APP/MMP2/TNF/ITGB3/ELANE/TGFBR1/PLG/IL6	12
GO:0007254	BP	GO:0007254	JNK cascade	9/117	163/18870	7.99e-07	7.03e-06	3.13e-06	FLT4/EGFR/NFKB1/HRAS/APP/TNF/PTPN22/IL1B/TRPV4	9
GO:0002269	BP	GO:0002269	leukocyte activation involved in inflammatory response	6/117	52/18870	8.06e-07	7.03e-06	3.13e-06	APP/MAPT/TNF/JAK2/ATM/IL6	6
GO:0048009	BP	GO:0048009	insulin-like growth factor receptor signaling pathway	6/117	52/18870	8.06e-07	7.03e-06	3.13e-06	AKT1/AR/PIK3CA/MAP2K1/RAF1/MAPK1	6
GO:0050819	BP	GO:0050819	negative regulation of coagulation	6/117	52/18870	8.06e-07	7.03e-06	3.13e-06	SERPINE1/F11/F2/KNG1/PLG/PLAT	6
GO:0060688	BP	GO:0060688	regulation of morphogenesis of a branching structure	6/117	52/18870	8.06e-07	7.03e-06	3.13e-06	ESR1/AR/VEGFA/ABL1/TNF/CTNNB1	6
GO:0101023	BP	GO:0101023	vascular endothelial cell proliferation	6/117	52/18870	8.06e-07	7.03e-06	3.13e-06	FGF2/ADAM17/FGFR1/PPARG/FLT1/STAT3	6
GO:1904707	BP	GO:1904707	positive regulation of vascular associated smooth muscle cell proliferation	6/117	52/18870	8.06e-07	7.03e-06	3.13e-06	TERT/FGF2/MMP9/MMP2/TNF/JAK2	6
GO:1905562	BP	GO:1905562	regulation of vascular endothelial cell proliferation	6/117	52/18870	8.06e-07	7.03e-06	3.13e-06	FGF2/ADAM17/FGFR1/PPARG/FLT1/STAT3	6
GO:0048678	BP	GO:0048678	response to axon injury	7/117	84/18870	8.98e-07	7.82e-06	3.48e-06	BRAF/FGF2/MMP2/MAP2K1/JAK2/BCL2/P2RY12	7
GO:0060485	BP	GO:0060485	mesenchyme development	12/117	327/18870	9.03e-07	7.85e-06	3.49e-06	FGFR1/EDNRA/HIF1A/MAPK1/TGFBR1/BCL2/MTOR/IL1B/STAT1/EDNRB/CTNNB1/IL6	12
GO:0070665	BP	GO:0070665	positive regulation of leukocyte proliferation	9/117	166/18870	9.31e-07	8.07e-06	3.59e-06	KIT/IL2/PTPN22/JAK2/MAPK1/BCL2/IL1B/VCAM1/IL6	9
GO:0051918	BP	GO:0051918	negative regulation of fibrinolysis	4/117	13/18870	9.61e-07	8.32e-06	3.7e-06	SERPINE1/F2/PLG/PLAT	4
GO:0071482	BP	GO:0071482	cellular response to light stimulus	8/117	123/18870	9.76e-07	8.43e-06	3.75e-06	MMP1/MMP3/MMP9/MME/MMP2/MAPK14/TP53/KCNE1	8
GO:0032409	BP	GO:0032409	regulation of transporter activity	11/117	271/18870	9.9e-07	8.53e-06	3.79e-06	PON1/ABCB1/MMP9/EDNRA/CFTR/APP/PPARG/BCL2/ADRB2/ACE2/KCNE1	11
GO:0010883	BP	GO:0010883	regulation of lipid storage	6/117	54/18870	1.01e-06	8.68e-06	3.86e-06	NFKB1/TNF/ITGB3/PPARA/PPARG/IL6	6
GO:0031279	BP	GO:0031279	regulation of cyclase activity	6/117	54/18870	1.01e-06	8.68e-06	3.86e-06	EDNRA/NOS2/MAPK14/RAF1/ADRB2/EDNRB	6
GO:0045446	BP	GO:0045446	endothelial cell differentiation	8/117	124/18870	1.04e-06	8.89e-06	3.95e-06	KDR/VEGFA/EDNRA/TNF/ICAM1/IL1B/EDNRB/CTNNB1	8
GO:0051346	BP	GO:0051346	negative regulation of hydrolase activity	10/117	218/18870	1.05e-06	8.95e-06	3.98e-06	AKT1/LGALS3/VEGFA/SERPINE1/HRAS/MMP9/ABL1/TNF/RAF1/KNG1	10
GO:0150063	BP	GO:0150063	visual system development	13/117	395/18870	1.05e-06	8.98e-06	3.99e-06	EGFR/KDR/VEGFA/FGF2/PSEN1/HIF1A/FLT1/RBP4/STAT3/TGFBR1/BCL2/P2RY12/CTNNB1	13
GO:0010575	BP	GO:0010575	positive regulation of vascular endothelial growth factor production	5/117	30/18870	1.06e-06	9.01e-06	4e-06	FLT4/PTGS2/HIF1A/IL1B/IL6	5
GO:0072089	BP	GO:0072089	stem cell proliferation	8/117	125/18870	1.1e-06	9.37e-06	4.17e-06	KDR/TERT/ABCB1/FGF2/ACE/TGFBR1/TP53/CTNNB1	8
GO:0006937	BP	GO:0006937	regulation of muscle contraction	9/117	170/18870	1.14e-06	9.62e-06	4.28e-06	TNNT2/TNNI3/PTGS2/KIT/ADRB2/SCN5A/TRPV4/ACE2/KCNQ1	9
GO:0009266	BP	GO:0009266	response to temperature stimulus	9/117	171/18870	1.19e-06	1.01e-05	4.47e-06	AKT1/PTGS2/MAPT/ADRB2/MTOR/HTR2A/ATM/TRPV4/VCP	9
GO:0030856	BP	GO:0030856	regulation of epithelial cell differentiation	9/117	171/18870	1.19e-06	1.01e-05	4.47e-06	VEGFA/FGF2/SERPINE1/MMP9/TNF/VDR/IL1B/STAT1/CTNNB1	9
GO:0090596	BP	GO:0090596	sensory organ morphogenesis	11/117	277/18870	1.23e-06	1.03e-05	4.59e-06	KDR/VEGFA/FGF2/EDNRA/HIF1A/RBP4/MAPK1/STAT3/BCL2/CTNNB1/KCNQ1	11
GO:0051384	BP	GO:0051384	response to glucocorticoid	8/117	127/18870	1.24e-06	1.04e-05	4.64e-06	PTGS2/TNF/CASP3/PIK3CA/JAK2/ACE/BCL2/IL6	8
GO:0048880	BP	GO:0048880	sensory system development	13/117	401/18870	1.25e-06	1.04e-05	4.64e-06	EGFR/KDR/VEGFA/FGF2/PSEN1/HIF1A/FLT1/RBP4/STAT3/TGFBR1/BCL2/P2RY12/CTNNB1	13
GO:0030878	BP	GO:0030878	thyroid gland development	5/117	31/18870	1.26e-06	1.05e-05	4.66e-06	BRAF/EDNRA/MAP2K1/RAF1/MAPK1	5
GO:0050999	BP	GO:0050999	regulation of nitric-oxide synthase activity	5/117	31/18870	1.26e-06	1.05e-05	4.66e-06	EGFR/AKT1/TERT/HIF1A/IL1B	5
GO:0060986	BP	GO:0060986	endocrine hormone secretion	6/117	56/18870	1.26e-06	1.05e-05	4.66e-06	AGTR1/PTPN11/PPARG/IL1B/REN/KCNQ1	6
GO:0045931	BP	GO:0045931	positive regulation of mitotic cell cycle	8/117	128/18870	1.32e-06	1.1e-05	4.88e-06	EGFR/AKT1/KCNA5/TERT/ADAM17/ABL1/APP/PTPN11	8
GO:0006096	BP	GO:0006096	glycolytic process	7/117	89/18870	1.33e-06	1.1e-05	4.89e-06	PSEN1/APP/PPARA/HIF1A/STAT3/MTOR/HTR2A	7
GO:0048145	BP	GO:0048145	regulation of fibroblast proliferation	7/117	89/18870	1.33e-06	1.1e-05	4.89e-06	EGFR/ESR1/HRAS/ABL1/ITGB3/TP53/CTNNB1	7
GO:0055017	BP	GO:0055017	cardiac muscle tissue growth	7/117	89/18870	1.33e-06	1.1e-05	4.89e-06	FGF2/ABL1/MAPK14/G6PD/PPARA/RBP4/TGFBR1	7
GO:0010745	BP	GO:0010745	negative regulation of macrophage derived foam cell differentiation	4/117	14/18870	1.34e-06	1.11e-05	4.91e-06	ITGB3/PPARA/PPARG/CETP	4
GO:0046661	BP	GO:0046661	male sex differentiation	9/117	174/18870	1.38e-06	1.13e-05	5.03e-06	ESR1/AR/KIT/ACE/TGFBR1/BCL2/REN/CTNNB1/KCNE1	9
GO:0071453	BP	GO:0071453	cellular response to oxygen levels	9/117	174/18870	1.38e-06	1.13e-05	5.03e-06	AKT1/PTGS2/TERT/VEGFA/HIF1A/PPARG/BCL2/MTOR/TP53	9
GO:0002757	BP	GO:0002757	immune response-activating signaling pathway	14/117	473/18870	1.39e-06	1.14e-05	5.07e-06	BRAF/ESR1/NFKB1/LGALS3/HRAS/ABL1/PSEN1/TNF/PTPN22/PIK3CA/NLRP3/MAPK1/BCL2/HLA-DRB1	14
GO:0010507	BP	GO:0010507	negative regulation of autophagy	7/117	90/18870	1.44e-06	1.17e-05	5.21e-06	AKT1/PTPN22/PIK3CA/STAT3/BCL2/MTOR/TP53	7
GO:0034644	BP	GO:0034644	cellular response to UV	7/117	90/18870	1.44e-06	1.17e-05	5.21e-06	MMP1/MMP3/MMP9/MME/MMP2/MAPK14/TP53	7
GO:0060055	BP	GO:0060055	angiogenesis involved in wound healing	5/117	32/18870	1.48e-06	1.21e-05	5.37e-06	KDR/VEGFA/SERPINE1/TNF/ITGB3	5
GO:0061756	BP	GO:0061756	leukocyte adhesion to vascular endothelial cell	6/117	58/18870	1.55e-06	1.26e-05	5.62e-06	TNF/SELP/SELE/ELANE/VCAM1/IL6	6
GO:0032635	BP	GO:0032635	interleukin-6 production	9/117	177/18870	1.59e-06	1.29e-05	5.72e-06	APP/NOS2/TNF/PTPN22/PTPN11/STAT3/IL1B/TRPV4/IL6	9
GO:0032675	BP	GO:0032675	regulation of interleukin-6 production	9/117	177/18870	1.59e-06	1.29e-05	5.72e-06	APP/NOS2/TNF/PTPN22/PTPN11/STAT3/IL1B/TRPV4/IL6	9
GO:0061448	BP	GO:0061448	connective tissue development	11/117	285/18870	1.62e-06	1.31e-05	5.82e-06	FGF2/HRAS/MAPK14/ITGB3/PIK3CA/PTPN11/HIF1A/PPARG/TGFBR1/TRPV4/CTNNB1	11
GO:0002768	BP	GO:0002768	immune response-regulating cell surface receptor signaling pathway	12/117	346/18870	1.63e-06	1.32e-05	5.85e-06	BRAF/NFKB1/LGALS3/HRAS/ABL1/PSEN1/KIT/PTPN22/PIK3CA/MAPK1/BCL2/HLA-DRB1	12
GO:0046328	BP	GO:0046328	regulation of JNK cascade	8/117	132/18870	1.67e-06	1.34e-05	5.97e-06	FLT4/EGFR/HRAS/APP/TNF/PTPN22/IL1B/TRPV4	8
GO:0046686	BP	GO:0046686	response to cadmium ion	6/117	59/18870	1.72e-06	1.38e-05	6.14e-06	EGFR/AKT1/TERT/MMP9/KIT/MAPK1	6
GO:0060135	BP	GO:0060135	maternal process involved in female pregnancy	6/117	59/18870	1.72e-06	1.38e-05	6.14e-06	AKT1/PTGS2/ESR1/AR/VDR/ACE2	6
GO:0010721	BP	GO:0010721	negative regulation of cell development	11/117	287/18870	1.73e-06	1.39e-05	6.16e-06	ERBB2/VEGFA/PSEN1/TNF/IL2/F2/IL1B/TP53/EDNRB/CTNNB1/IL6	11
GO:0034368	BP	GO:0034368	protein-lipid complex remodeling	5/117	33/18870	1.74e-06	1.39e-05	6.16e-06	AGTR1/CETP/PLA2G7/MPO/LIPC	5
GO:0034369	BP	GO:0034369	plasma lipoprotein particle remodeling	5/117	33/18870	1.74e-06	1.39e-05	6.16e-06	AGTR1/CETP/PLA2G7/MPO/LIPC	5
GO:0015718	BP	GO:0015718	monocarboxylic acid transport	9/117	179/18870	1.74e-06	1.39e-05	6.17e-06	AKT1/PTGS2/NOS2/TNF/FABP3/PPARA/PPARG/ACE/IL1B	9
GO:0002244	BP	GO:0002244	hematopoietic progenitor cell differentiation	8/117	133/18870	1.76e-06	1.4e-05	6.22e-06	KDR/BRAF/ABL1/PSEN1/KIT/ACE/BCL2/TP53	8
GO:0030168	BP	GO:0030168	platelet activation	8/117	133/18870	1.76e-06	1.4e-05	6.22e-06	MAPK14/SELP/ITGB3/PIK3CA/F2/JAK2/P2RY12/IL6	8
GO:0043367	BP	GO:0043367	CD4-positive	alpha-beta T cell differentiation	7/117	93/18870	1.79e-06	1.41e-05	6.28e-06	BRAF/IL2/NLRP3/STAT3/MTOR/HLA-DRB1/IL6	7
GO:1900182	BP	GO:1900182	positive regulation of protein localization to nucleus	7/117	93/18870	1.79e-06	1.41e-05	6.28e-06	AKT1/PTGS2/TERT/PSEN1/MAPK14/F2/JAK2	7
GO:1904705	BP	GO:1904705	regulation of vascular associated smooth muscle cell proliferation	7/117	93/18870	1.79e-06	1.41e-05	6.28e-06	TERT/FGF2/MMP9/MMP2/TNF/PPARG/JAK2	7
GO:2001028	BP	GO:2001028	positive regulation of endothelial cell chemotaxis	4/117	15/18870	1.82e-06	1.43e-05	6.36e-06	KDR/VEGFA/FGF2/FGFR1	4
GO:0048565	BP	GO:0048565	digestive tract development	8/117	134/18870	1.87e-06	1.47e-05	6.52e-06	EGFR/KIT/TNF/HIF1A/BCL2/EDNRB/CTNNB1/KCNQ1	8
GO:0046942	BP	GO:0046942	carboxylic acid transport	12/117	351/18870	1.89e-06	1.48e-05	6.6e-06	AKT1/PTGS2/ABCB1/PSEN1/NOS2/TNF/FABP3/PPARA/PPARG/ACE/IL1B/ACE2	12
GO:0007566	BP	GO:0007566	embryo implantation	6/117	60/18870	1.9e-06	1.49e-05	6.6e-06	PTGS2/VEGFA/MMP9/MMP2/ITGB3/IL1B	6
GO:0046324	BP	GO:0046324	regulation of glucose import	6/117	60/18870	1.9e-06	1.49e-05	6.6e-06	AKT1/TERT/TNF/MAPK14/PTPN11/ACE	6
GO:1905475	BP	GO:1905475	regulation of protein localization to membrane	9/117	181/18870	1.91e-06	1.49e-05	6.62e-06	ERBB2/EGFR/AKT1/AR/LGALS3/HRAS/TNF/PIK3CA/KCNE1	9
GO:1903706	BP	GO:1903706	regulation of hemopoiesis	13/117	417/18870	1.92e-06	1.49e-05	6.64e-06	ERBB2/BRAF/ABL1/TNF/IL2/MAPK14/HIF1A/NLRP3/STAT3/MTOR/HLA-DRB1/STAT1/CTNNB1	13
GO:0019915	BP	GO:0019915	lipid storage	7/117	94/18870	1.93e-06	1.5e-05	6.65e-06	NFKB1/TNF/ITGB3/PPARA/PPARG/IL1B/IL6	7
GO:0015849	BP	GO:0015849	organic acid transport	12/117	352/18870	1.95e-06	1.51e-05	6.72e-06	AKT1/PTGS2/ABCB1/PSEN1/NOS2/TNF/FABP3/PPARA/PPARG/ACE/IL1B/ACE2	12
GO:0030522	BP	GO:0030522	intracellular receptor signaling pathway	12/117	353/18870	2.01e-06	1.55e-05	6.9e-06	ESR1/AR/TNF/PTPN22/VDR/PPARA/PPARG/NR3C2/NLRP3/JAK2/MAPK1/STAT3	12
GO:0050901	BP	GO:0050901	leukocyte tethering or rolling	5/117	34/18870	2.03e-06	1.56e-05	6.95e-06	TNF/SELP/SELE/ELANE/VCAM1	5
GO:0072091	BP	GO:0072091	regulation of stem cell proliferation	7/117	95/18870	2.07e-06	1.59e-05	7.08e-06	KDR/TERT/FGF2/ACE/TGFBR1/TP53/CTNNB1	7
GO:1990874	BP	GO:1990874	vascular associated smooth muscle cell proliferation	7/117	95/18870	2.07e-06	1.59e-05	7.08e-06	TERT/FGF2/MMP9/MMP2/TNF/PPARG/JAK2	7
GO:1905517	BP	GO:1905517	macrophage migration	6/117	61/18870	2.1e-06	1.61e-05	7.16e-06	LGALS3/MMP2/MAPK1/P2RY12/TRPV4/EDNRB	6
GO:0002690	BP	GO:0002690	positive regulation of leukocyte chemotaxis	7/117	96/18870	2.22e-06	1.7e-05	7.57e-06	VEGFA/SERPINE1/ADAM17/MAPK1/PLA2G7/TRPV4/IL6	7
GO:0071356	BP	GO:0071356	cellular response to tumor necrosis factor	10/117	238/18870	2.31e-06	1.77e-05	7.85e-06	AKT1/NFKB1/ADAM17/TNF/MAPK14/JAK2/MAPK1/VCAM1/STAT1/TP53	10
GO:0032731	BP	GO:0032731	positive regulation of interleukin-1 beta production	6/117	62/18870	2.31e-06	1.77e-05	7.85e-06	APP/TNF/NLRP3/JAK2/STAT3/IL6	6
GO:0002446	BP	GO:0002446	neutrophil mediated immunity	5/117	35/18870	2.35e-06	1.78e-05	7.91e-06	ADAM17/F2/ELANE/ACE/IL6	5
GO:0034367	BP	GO:0034367	protein-containing complex remodeling	5/117	35/18870	2.35e-06	1.78e-05	7.91e-06	AGTR1/CETP/PLA2G7/MPO/LIPC	5
GO:0090050	BP	GO:0090050	positive regulation of cell migration involved in sprouting angiogenesis	5/117	35/18870	2.35e-06	1.78e-05	7.91e-06	KDR/PTGS2/VEGFA/FGF2/ABL1	5
GO:1901099	BP	GO:1901099	negative regulation of signal transduction in absence of ligand	5/117	35/18870	2.35e-06	1.78e-05	7.91e-06	AKT1/TERT/TNF/BCL2/IL1B	5
GO:2001240	BP	GO:2001240	negative regulation of extrinsic apoptotic signaling pathway in absence of ligand	5/117	35/18870	2.35e-06	1.78e-05	7.91e-06	AKT1/TERT/TNF/BCL2/IL1B	5
GO:0060419	BP	GO:0060419	heart growth	7/117	97/18870	2.38e-06	1.8e-05	7.99e-06	FGF2/ABL1/MAPK14/G6PD/PPARA/RBP4/TGFBR1	7
GO:0010573	BP	GO:0010573	vascular endothelial growth factor production	6/117	63/18870	2.54e-06	1.92e-05	8.52e-06	FLT4/PTGS2/TNF/HIF1A/IL1B/IL6	6
GO:0097696	BP	GO:0097696	receptor signaling pathway via STAT	9/117	188/18870	2.61e-06	1.97e-05	8.74e-06	KIT/TNF/IL2/PPARG/F2/JAK2/STAT3/STAT1/IL6	9
GO:0007249	BP	GO:0007249	canonical NF-kappaB signal transduction	11/117	300/18870	2.66e-06	2e-05	8.87e-06	AKT1/ESR1/NFKB1/ABL1/EDNRA/TNF/IL1B/HLA-DRB1/STAT1/EDNRB/CTNNB1	11
GO:0001569	BP	GO:0001569	branching involved in blood vessel morphogenesis	5/117	36/18870	2.72e-06	2.03e-05	9.01e-06	KDR/VEGFA/ABL1/EDNRA/CTNNB1	5
GO:0016486	BP	GO:0016486	peptide hormone processing	5/117	36/18870	2.72e-06	2.03e-05	9.01e-06	ECE1/PLA2G7/ACE/ACE2/REN	5
GO:1905332	BP	GO:1905332	positive regulation of morphogenesis of an epithelium	5/117	36/18870	2.72e-06	2.03e-05	9.01e-06	AR/VEGFA/FGF2/ABL1/CTNNB1	5
GO:0046890	BP	GO:0046890	regulation of lipid biosynthetic process	9/117	189/18870	2.73e-06	2.03e-05	9.01e-06	AKT1/PTGS2/NFKB1/TNF/FABP3/PPARA/MTOR/IL1B/HTR2A	9
GO:0046620	BP	GO:0046620	regulation of organ growth	7/117	99/18870	2.73e-06	2.03e-05	9.01e-06	AKT1/FGF2/MAPK14/G6PD/PPARA/RBP4/TGFBR1	7
GO:0001101	BP	GO:0001101	response to acid chemical	8/117	141/18870	2.74e-06	2.03e-05	9.01e-06	EGFR/VEGFA/MMP2/TNF/CASP3/PIK3CA/BCL2/MTOR	8
GO:0046887	BP	GO:0046887	positive regulation of hormone secretion	8/117	141/18870	2.74e-06	2.03e-05	9.01e-06	CFTR/PTPN11/HIF1A/PPARG/F2/JAK2/RBP4/HLA-DRB1	8
GO:0001885	BP	GO:0001885	endothelial cell development	6/117	64/18870	2.79e-06	2.07e-05	9.18e-06	VEGFA/EDNRA/TNF/ICAM1/IL1B/EDNRB	6
GO:0003158	BP	GO:0003158	endothelium development	8/117	143/18870	3.04e-06	2.24e-05	9.96e-06	KDR/VEGFA/EDNRA/TNF/ICAM1/IL1B/EDNRB/CTNNB1	8
GO:1900180	BP	GO:1900180	regulation of protein localization to nucleus	8/117	143/18870	3.04e-06	2.24e-05	9.96e-06	AKT1/PTGS2/TERT/PSEN1/MAPK14/F2/JAK2/MTOR	8
GO:0055021	BP	GO:0055021	regulation of cardiac muscle tissue growth	6/117	65/18870	3.06e-06	2.25e-05	1e-05	FGF2/MAPK14/G6PD/PPARA/RBP4/TGFBR1	6
GO:0042542	BP	GO:0042542	response to hydrogen peroxide	7/117	101/18870	3.13e-06	2.3e-05	1.02e-05	KCNA5/ABL1/MMP2/CASP3/BCL2/STAT1/IL6	7
GO:0001991	BP	GO:0001991	regulation of systemic arterial blood pressure by circulatory renin-angiotensin	4/117	17/18870	3.14e-06	2.3e-05	1.02e-05	ACE/ACE2/EDNRB/REN	4
GO:0034763	BP	GO:0034763	negative regulation of transmembrane transport	8/117	144/18870	3.2e-06	2.34e-05	1.04e-05	AKT1/MMP9/TNF/KCNH2/ACE/BCL2/IL1B/KCNE1	8
GO:0031400	BP	GO:0031400	negative regulation of protein modification process	13/117	437/18870	3.21e-06	2.35e-05	1.04e-05	AKT1/LGALS3/ABL1/PSEN1/MAPT/TNF/IL2/PTPN22/G6PD/PPARG/UCHL1/IL1B/CTNNB1	13
GO:0009755	BP	GO:0009755	hormone-mediated signaling pathway	9/117	193/18870	3.24e-06	2.36e-05	1.05e-05	ESR1/AR/PTPN11/PPARA/PPARG/NR3C2/JAK2/MAPK1/REN	9
GO:0045444	BP	GO:0045444	fat cell differentiation	10/117	248/18870	3.34e-06	2.43e-05	1.08e-05	AKT1/PTGS2/TNF/MAPK14/FABP3/PPARG/ADRB2/HTR2A/TRPV4/IL6	10
GO:0034605	BP	GO:0034605	cellular response to heat	6/117	66/18870	3.35e-06	2.43e-05	1.08e-05	PTGS2/MAPT/MTOR/ATM/TRPV4/VCP	6
GO:0071897	BP	GO:0071897	DNA biosynthetic process	9/117	194/18870	3.38e-06	2.45e-05	1.09e-05	TERT/FGF2/TNF/POLG/MAPK1/ATM/TP53/CTNNB1/VCP	9
GO:0006066	BP	GO:0006066	alcohol metabolic process	12/117	373/18870	3.54e-06	2.56e-05	1.14e-05	ALDH2/NFKB1/PON1/FGF2/CFTR/APP/HMGCR/G6PD/CETP/RBP4/LIPC/EDNRB	12
GO:0001508	BP	GO:0001508	action potential	8/117	146/18870	3.55e-06	2.56e-05	1.14e-05	KCNA5/TNF/KCNH2/MTOR/SCN5A/KCNJ11/KCNE1/KCNQ1	8
GO:0045598	BP	GO:0045598	regulation of fat cell differentiation	8/117	146/18870	3.55e-06	2.56e-05	1.14e-05	AKT1/PTGS2/TNF/MAPK14/PPARG/HTR2A/TRPV4/IL6	8
GO:0055123	BP	GO:0055123	digestive system development	8/117	146/18870	3.55e-06	2.56e-05	1.14e-05	EGFR/KIT/TNF/HIF1A/BCL2/EDNRB/CTNNB1/KCNQ1	8
GO:0009408	BP	GO:0009408	response to heat	7/117	103/18870	3.56e-06	2.56e-05	1.14e-05	AKT1/PTGS2/MAPT/MTOR/ATM/TRPV4/VCP	7
GO:0045429	BP	GO:0045429	positive regulation of nitric oxide biosynthetic process	5/117	38/18870	3.58e-06	2.56e-05	1.14e-05	AKT1/PTGS2/TNF/JAK2/IL1B	5
GO:0060306	BP	GO:0060306	regulation of membrane repolarization	5/117	38/18870	3.58e-06	2.56e-05	1.14e-05	KCNA5/KCNH2/SCN5A/KCNE1/KCNQ1	5
GO:0086091	BP	GO:0086091	regulation of heart rate by cardiac conduction	5/117	38/18870	3.58e-06	2.56e-05	1.14e-05	KCNA5/KCNH2/SCN5A/KCNE1/KCNQ1	5
GO:0051924	BP	GO:0051924	regulation of calcium ion transport	10/117	251/18870	3.72e-06	2.65e-05	1.18e-05	PTGS2/LGALS3/ABL1/PSEN2/ITGB3/G6PD/F2/ACE/BCL2/CTNNB1	10
GO:0015711	BP	GO:0015711	organic anion transport	13/117	443/18870	3.73e-06	2.66e-05	1.18e-05	AKT1/PTGS2/ABCB1/PSEN1/CFTR/NOS2/TNF/FABP3/PPARA/PPARG/ACE/IL1B/ACE2	13
GO:0071456	BP	GO:0071456	cellular response to hypoxia	8/117	147/18870	3.73e-06	2.66e-05	1.18e-05	PTGS2/TERT/VEGFA/HIF1A/PPARG/BCL2/MTOR/TP53	8
GO:1905477	BP	GO:1905477	positive regulation of protein localization to membrane	7/117	104/18870	3.8e-06	2.7e-05	1.2e-05	ERBB2/EGFR/AKT1/LGALS3/HRAS/TNF/PIK3CA	7
GO:0045936	BP	GO:0045936	negative regulation of phosphate metabolic process	12/117	376/18870	3.85e-06	2.73e-05	1.21e-05	AKT1/LGALS3/ABL1/PSEN1/MAPT/TNF/IL2/PTPN22/PPARG/UCHL1/IL1B/TP53	12
GO:0010563	BP	GO:0010563	negative regulation of phosphorus metabolic process	12/117	377/18870	3.95e-06	2.8e-05	1.24e-05	AKT1/LGALS3/ABL1/PSEN1/MAPT/TNF/IL2/PTPN22/PPARG/UCHL1/IL1B/TP53	12
GO:0006919	BP	GO:0006919	activation of cysteine-type endopeptidase activity involved in apoptotic process	6/117	68/18870	4e-06	2.82e-05	1.25e-05	MAPT/TNF/PPARG/F3/JAK2/VCP	6
GO:2000379	BP	GO:2000379	positive regulation of reactive oxygen species metabolic process	6/117	68/18870	4e-06	2.82e-05	1.25e-05	AGTR1/MAPT/MAPK14/F2/TP53/ACE2	6
GO:0030730	BP	GO:0030730	sequestering of triglyceride	4/117	18/18870	4.02e-06	2.83e-05	1.26e-05	TNF/PPARA/PPARG/IL1B	4
GO:0070252	BP	GO:0070252	actin-mediated cell contraction	7/117	105/18870	4.05e-06	2.85e-05	1.27e-05	TNNT2/KCNA5/PIK3CA/KCNH2/SCN5A/KCNE1/KCNQ1	7
GO:0031281	BP	GO:0031281	positive regulation of cyclase activity	5/117	39/18870	4.09e-06	2.86e-05	1.27e-05	EDNRA/NOS2/MAPK14/RAF1/ADRB2	5
GO:0099622	BP	GO:0099622	cardiac muscle cell membrane repolarization	5/117	39/18870	4.09e-06	2.86e-05	1.27e-05	KCNA5/KCNH2/SCN5A/KCNE1/KCNQ1	5
GO:1904407	BP	GO:1904407	positive regulation of nitric oxide metabolic process	5/117	39/18870	4.09e-06	2.86e-05	1.27e-05	AKT1/PTGS2/TNF/JAK2/IL1B	5
GO:0031960	BP	GO:0031960	response to corticosteroid	8/117	149/18870	4.13e-06	2.88e-05	1.28e-05	PTGS2/TNF/CASP3/PIK3CA/JAK2/ACE/BCL2/IL6	8
GO:0097305	BP	GO:0097305	response to alcohol	10/117	254/18870	4.13e-06	2.88e-05	1.28e-05	AKT1/CFTR/TNF/IL2/G6PD/PPARA/ACE/TGFBR1/VCAM1/CTNNB1	10
GO:0002460	BP	GO:0002460	adaptive immune response based on somatic recombination of immune receptors built from immunoglobulin superfamily domains	12/117	380/18870	4.29e-06	2.98e-05	1.33e-05	HRAS/ADAM17/TNF/IL2/ICAM1/NLRP3/JAK2/STAT3/MTOR/IL1B/HLA-DRB1/IL6	12
GO:0032963	BP	GO:0032963	collagen metabolic process	7/117	106/18870	4.32e-06	3e-05	1.33e-05	MMP1/MMP3/MMP9/MMP2/HIF1A/F2/IL6	7
GO:0008584	BP	GO:0008584	male gonad development	8/117	150/18870	4.34e-06	3.01e-05	1.34e-05	ESR1/AR/KIT/ACE/TGFBR1/BCL2/REN/KCNE1	8
GO:1901224	BP	GO:1901224	positive regulation of non-canonical NF-kappaB signal transduction	6/117	69/18870	4.35e-06	3.01e-05	1.34e-05	EGFR/APP/TNF/NR3C2/NLRP3/IL1B	6
GO:0002705	BP	GO:0002705	positive regulation of leukocyte mediated immunity	8/117	151/18870	4.56e-06	3.14e-05	1.4e-05	NOS2/KIT/TNF/IL2/NLRP3/IL1B/HLA-DRB1/IL6	8
GO:0046546	BP	GO:0046546	development of primary male sexual characteristics	8/117	151/18870	4.56e-06	3.14e-05	1.4e-05	ESR1/AR/KIT/ACE/TGFBR1/BCL2/REN/KCNE1	8
GO:0048144	BP	GO:0048144	fibroblast proliferation	7/117	107/18870	4.6e-06	3.16e-05	1.41e-05	EGFR/ESR1/HRAS/ABL1/ITGB3/TP53/CTNNB1	7
GO:0002429	BP	GO:0002429	immune response-activating cell surface receptor signaling pathway	11/117	318/18870	4.65e-06	3.19e-05	1.42e-05	BRAF/NFKB1/LGALS3/HRAS/ABL1/PSEN1/PTPN22/PIK3CA/MAPK1/BCL2/HLA-DRB1	11
GO:0043368	BP	GO:0043368	positive T cell selection	5/117	40/18870	4.65e-06	3.19e-05	1.42e-05	BRAF/STAT3/BCL2/MTOR/IL6	5
GO:0050728	BP	GO:0050728	negative regulation of inflammatory response	9/117	202/18870	4.71e-06	3.22e-05	1.43e-05	NFKB1/IL2/MAPK14/PPARA/PPARG/NLRP3/STAT3/ELANE/HLA-DRB1	9
GO:1903038	BP	GO:1903038	negative regulation of leukocyte cell-cell adhesion	8/117	152/18870	4.79e-06	3.27e-05	1.45e-05	ERBB2/AKT1/LGALS3/IL2/CASP3/PTPN22/PPARA/HLA-DRB1	8
GO:0035930	BP	GO:0035930	corticosteroid hormone secretion	4/117	19/18870	5.06e-06	3.45e-05	1.53e-05	AGTR1/PTPN11/REN/KCNQ1	4
GO:0060977	BP	GO:0060977	coronary vasculature morphogenesis	4/117	19/18870	5.06e-06	3.45e-05	1.53e-05	VEGFA/FGF2/ACE/TGFBR1	4
GO:0031348	BP	GO:0031348	negative regulation of defense response	11/117	321/18870	5.08e-06	3.46e-05	1.54e-05	AKT1/NFKB1/IL2/MAPK14/PTPN22/PPARA/PPARG/NLRP3/STAT3/ELANE/HLA-DRB1	11
GO:0060420	BP	GO:0060420	regulation of heart growth	6/117	71/18870	5.15e-06	3.5e-05	1.55e-05	FGF2/MAPK14/G6PD/PPARA/RBP4/TGFBR1	6
GO:0006939	BP	GO:0006939	smooth muscle contraction	7/117	109/18870	5.2e-06	3.53e-05	1.57e-05	TNNI3/PTGS2/EDNRA/KIT/ADRB2/HTR2A/EDNRB	7
GO:0048246	BP	GO:0048246	macrophage chemotaxis	5/117	41/18870	5.27e-06	3.56e-05	1.58e-05	LGALS3/MMP2/MAPK1/TRPV4/EDNRB	5
GO:1904994	BP	GO:1904994	regulation of leukocyte adhesion to vascular endothelial cell	5/117	41/18870	5.27e-06	3.56e-05	1.58e-05	TNF/SELP/SELE/ELANE/IL6	5
GO:0051098	BP	GO:0051098	regulation of binding	10/117	262/18870	5.43e-06	3.66e-05	1.63e-05	AKT1/PON1/TERT/MMP9/ABL1/PSEN1/APP/PPARG/JAK2/ADRB2	10
GO:0002697	BP	GO:0002697	regulation of immune effector process	12/117	389/18870	5.44e-06	3.66e-05	1.63e-05	LGALS3/NOS2/KIT/TNF/IL2/PTPN22/ICAM1/NLRP3/RBP4/IL1B/HLA-DRB1/IL6	12
GO:0014013	BP	GO:0014013	regulation of gliogenesis	7/117	110/18870	5.52e-06	3.71e-05	1.65e-05	TNF/F2/MTOR/IL1B/TP53/CTNNB1/IL6	7
GO:0090398	BP	GO:0090398	cellular senescence	7/117	110/18870	5.52e-06	3.71e-05	1.65e-05	TERT/HRAS/ABL1/MAPK14/MAP2K1/ATM/TP53	7
GO:0014823	BP	GO:0014823	response to activity	6/117	72/18870	5.59e-06	3.75e-05	1.67e-05	MMP2/TNF/ITGB3/PIK3CA/HIF1A/IL6	6
GO:0001654	BP	GO:0001654	eye development	12/117	391/18870	5.73e-06	3.84e-05	1.7e-05	EGFR/KDR/VEGFA/FGF2/PSEN1/HIF1A/FLT1/RBP4/STAT3/TGFBR1/BCL2/CTNNB1	12
GO:0010950	BP	GO:0010950	positive regulation of endopeptidase activity	8/117	156/18870	5.8e-06	3.87e-05	1.72e-05	MAPT/TNF/PPARG/F3/NLRP3/JAK2/STAT3/VCP	8
GO:0072006	BP	GO:0072006	nephron development	8/117	156/18870	5.8e-06	3.87e-05	1.72e-05	VEGFA/FGF2/EDNRA/ITGB3/BCL2/STAT1/EDNRB/CTNNB1	8
GO:0043280	BP	GO:0043280	positive regulation of cysteine-type endopeptidase activity involved in apoptotic process	7/117	111/18870	5.87e-06	3.91e-05	1.74e-05	MAPT/TNF/PPARG/F3/NLRP3/JAK2/VCP	7
GO:0006809	BP	GO:0006809	nitric oxide biosynthetic process	6/117	73/18870	6.06e-06	4.01e-05	1.78e-05	AKT1/PTGS2/NOS2/TNF/JAK2/IL1B	6
GO:0032732	BP	GO:0032732	positive regulation of interleukin-1 production	6/117	73/18870	6.06e-06	4.01e-05	1.78e-05	APP/TNF/NLRP3/JAK2/STAT3/IL6	6
GO:0042093	BP	GO:0042093	T-helper cell differentiation	6/117	73/18870	6.06e-06	4.01e-05	1.78e-05	IL2/NLRP3/STAT3/MTOR/HLA-DRB1/IL6	6
GO:0051881	BP	GO:0051881	regulation of mitochondrial membrane potential	6/117	73/18870	6.06e-06	4.01e-05	1.78e-05	KDR/AKT1/ABL1/MAPT/BCL2/VCP	6
GO:0060749	BP	GO:0060749	mammary gland alveolus development	4/117	20/18870	6.3e-06	4.15e-05	1.84e-05	ESR1/AR/VEGFA/HIF1A	4
GO:0061377	BP	GO:0061377	mammary gland lobule development	4/117	20/18870	6.3e-06	4.15e-05	1.84e-05	ESR1/AR/VEGFA/HIF1A	4
GO:0097623	BP	GO:0097623	potassium ion export across plasma membrane	4/117	20/18870	6.3e-06	4.15e-05	1.84e-05	KCNA5/KCNH2/KCNE1/KCNQ1	4
GO:0002443	BP	GO:0002443	leukocyte mediated immunity	13/117	466/18870	6.45e-06	4.24e-05	1.88e-05	ADAM17/NOS2/KIT/TNF/IL2/ICAM1/NLRP3/F2/ELANE/ACE/IL1B/HLA-DRB1/IL6	13
GO:0031331	BP	GO:0031331	positive regulation of cellular catabolic process	12/117	396/18870	6.52e-06	4.28e-05	1.9e-05	KDR/PSEN1/APP/TNF/PPARA/HIF1A/ADRB2/MTOR/IL1B/HTR2A/ATM/IL6	12
GO:0045123	BP	GO:0045123	cellular extravasation	6/117	74/18870	6.56e-06	4.3e-05	1.91e-05	TNF/SELP/ICAM1/SELE/ELANE/VCAM1	6
GO:0032355	BP	GO:0032355	response to estradiol	7/117	113/18870	6.6e-06	4.31e-05	1.92e-05	EGFR/PTGS2/ESR1/MMP2/CASP3/STAT3/CTNNB1	7
GO:1901222	BP	GO:1901222	regulation of non-canonical NF-kappaB signal transduction	7/117	113/18870	6.6e-06	4.31e-05	1.92e-05	EGFR/APP/TNF/PTPN22/NR3C2/NLRP3/IL1B	7
GO:0051701	BP	GO:0051701	biological process involved in interaction with host	9/117	211/18870	6.7e-06	4.37e-05	1.94e-05	EGFR/AKT1/AGTR1/ITGB3/PPARA/ICAM1/HLA-DRB1/HTR2A/ACE2	9
GO:0098739	BP	GO:0098739	import across plasma membrane	9/117	212/18870	6.96e-06	4.53e-05	2.02e-05	AKT1/PSEN1/TNF/KCNH2/SCN5A/KCNJ11/TRPV4/ACE2/KCNQ1	9
GO:0002699	BP	GO:0002699	positive regulation of immune effector process	10/117	270/18870	7.08e-06	4.6e-05	2.05e-05	NOS2/KIT/TNF/IL2/PTPN22/NLRP3/RBP4/IL1B/HLA-DRB1/IL6	10
GO:0002294	BP	GO:0002294	CD4-positive	alpha-beta T cell differentiation involved in immune response	6/117	75/18870	7.1e-06	4.61e-05	2.05e-05	IL2/NLRP3/STAT3/MTOR/HLA-DRB1/IL6	6
GO:1901888	BP	GO:1901888	regulation of cell junction assembly	9/117	213/18870	7.23e-06	4.69e-05	2.08e-05	KDR/VEGFA/ABL1/APP/TNF/ACE/IL1B/ACE2/CTNNB1	9
GO:0006509	BP	GO:0006509	membrane protein ectodomain proteolysis	5/117	44/18870	7.53e-06	4.86e-05	2.16e-05	ADAM17/PSEN2/PSEN1/TNF/IL1B	5
GO:0010828	BP	GO:0010828	positive regulation of glucose transmembrane transport	5/117	44/18870	7.53e-06	4.86e-05	2.16e-05	AKT1/BRAF/TERT/MAPK14/PTPN11	5
GO:0048592	BP	GO:0048592	eye morphogenesis	8/117	162/18870	7.66e-06	4.92e-05	2.19e-05	KDR/VEGFA/FGF2/HIF1A/RBP4/STAT3/BCL2/CTNNB1	8
GO:0002287	BP	GO:0002287	alpha-beta T cell activation involved in immune response	6/117	76/18870	7.67e-06	4.92e-05	2.19e-05	IL2/NLRP3/STAT3/MTOR/HLA-DRB1/IL6	6
GO:0002293	BP	GO:0002293	alpha-beta T cell differentiation involved in immune response	6/117	76/18870	7.67e-06	4.92e-05	2.19e-05	IL2/NLRP3/STAT3/MTOR/HLA-DRB1/IL6	6
GO:0086003	BP	GO:0086003	cardiac muscle cell contraction	6/117	76/18870	7.67e-06	4.92e-05	2.19e-05	KCNA5/PIK3CA/KCNH2/SCN5A/KCNE1/KCNQ1	6
GO:0043552	BP	GO:0043552	positive regulation of phosphatidylinositol 3-kinase activity	4/117	21/18870	7.74e-06	4.95e-05	2.2e-05	FGF2/KIT/FLT1/P2RY12	4
GO:0045981	BP	GO:0045981	positive regulation of nucleotide metabolic process	4/117	21/18870	7.74e-06	4.95e-05	2.2e-05	NOS2/PPARA/MTOR/VCP	4
GO:1900544	BP	GO:1900544	positive regulation of purine nucleotide metabolic process	4/117	21/18870	7.74e-06	4.95e-05	2.2e-05	NOS2/PPARA/MTOR/VCP	4
GO:0032386	BP	GO:0032386	regulation of intracellular transport	11/117	336/18870	7.83e-06	5e-05	2.22e-05	ERBB2/PTGS2/HRAS/PSEN1/MAPK14/PTPN11/MAP2K1/JAK2/MAPK1/IL1B/KCNE1	11
GO:0050905	BP	GO:0050905	neuromuscular process	8/117	163/18870	8.01e-06	5.1e-05	2.27e-05	TNNI3/ABL1/GAA/EDNRA/APP/TNF/UCHL1/MTOR	8
GO:0002260	BP	GO:0002260	lymphocyte homeostasis	6/117	77/18870	8.27e-06	5.25e-05	2.33e-05	AKT1/ABL1/IL2/CASP3/HIF1A/BCL2	6
GO:0046323	BP	GO:0046323	glucose import	6/117	77/18870	8.27e-06	5.25e-05	2.33e-05	AKT1/TERT/TNF/MAPK14/PTPN11/ACE	6
GO:0051090	BP	GO:0051090	regulation of DNA-binding transcription factor activity	12/117	406/18870	8.38e-06	5.31e-05	2.36e-05	AKT1/ESR1/AR/APP/KIT/TNF/PPARG/NLRP3/STAT3/IL1B/CTNNB1/IL6	12
GO:1903828	BP	GO:1903828	negative regulation of protein localization	9/117	218/18870	8.72e-06	5.52e-05	2.45e-05	AKT1/MAPT/HMGCR/PTPN11/MTOR/IL1B/KCNJ11/VCP/KCNE1	9
GO:0035051	BP	GO:0035051	cardiocyte differentiation	8/117	165/18870	8.76e-06	5.54e-05	2.46e-05	EGFR/VEGFA/EDNRA/G6PD/PPARA/MAPK1/MTOR/VCAM1	8
GO:0006090	BP	GO:0006090	pyruvate metabolic process	7/117	118/18870	8.79e-06	5.54e-05	2.46e-05	PSEN1/APP/PPARA/HIF1A/STAT3/MTOR/HTR2A	7
GO:0031349	BP	GO:0031349	positive regulation of defense response	13/117	480/18870	8.86e-06	5.58e-05	2.48e-05	PTGS2/ESR1/SERPINE1/AGTR1/APP/TNF/IL2/PTPN22/NLRP3/PLA2G7/IL1B/TRPV4/IL6	13
GO:0046209	BP	GO:0046209	nitric oxide metabolic process	6/117	78/18870	8.92e-06	5.61e-05	2.49e-05	AKT1/PTGS2/NOS2/TNF/JAK2/IL1B	6
GO:0042113	BP	GO:0042113	B cell activation	10/117	278/18870	9.14e-06	5.74e-05	2.55e-05	ADAM17/ABL1/KIT/IL2/CASP3/BCL2/VCAM1/ATM/TP53/IL6	10
GO:0035710	BP	GO:0035710	CD4-positive	alpha-beta T cell activation	7/117	119/18870	9.29e-06	5.82e-05	2.59e-05	BRAF/IL2/NLRP3/STAT3/MTOR/HLA-DRB1/IL6	7
GO:0010810	BP	GO:0010810	regulation of cell-substrate adhesion	9/117	220/18870	9.39e-06	5.88e-05	2.61e-05	KDR/BRAF/VEGFA/SERPINE1/ABL1/ITGB3/JAK2/BCL2/PLG	9
GO:0070849	BP	GO:0070849	response to epidermal growth factor	5/117	46/18870	9.41e-06	5.88e-05	2.61e-05	ERBB2/EGFR/AKT1/PTPN11/MAPK1	5
GO:2001057	BP	GO:2001057	reactive nitrogen species metabolic process	6/117	79/18870	9.6e-06	5.99e-05	2.66e-05	AKT1/PTGS2/NOS2/TNF/JAK2/IL1B	6
GO:0043010	BP	GO:0043010	camera-type eye development	11/117	344/18870	9.77e-06	6.09e-05	2.71e-05	EGFR/KDR/VEGFA/FGF2/PSEN1/HIF1A/FLT1/RBP4/STAT3/TGFBR1/CTNNB1	11
GO:0071346	BP	GO:0071346	cellular response to type II interferon	7/117	120/18870	9.81e-06	6.1e-05	2.71e-05	NOS2/TNF/PPARG/RAF1/JAK2/STAT1/TP53	7
GO:0072009	BP	GO:0072009	nephron epithelium development	7/117	120/18870	9.81e-06	6.1e-05	2.71e-05	VEGFA/FGF2/EDNRA/BCL2/STAT1/EDNRB/CTNNB1	7
GO:0003205	BP	GO:0003205	cardiac chamber development	8/117	168/18870	1e-05	6.2e-05	2.76e-05	TNNT2/TNNI3/EDNRA/HIF1A/RBP4/TGFBR1/SCN5A/TP53	8
GO:0030278	BP	GO:0030278	regulation of ossification	7/117	121/18870	1.04e-05	6.42e-05	2.85e-05	MAPK14/VDR/PTPN11/HIF1A/MAPK1/BCL2/ADRB2	7
GO:0035850	BP	GO:0035850	epithelial cell differentiation involved in kidney development	5/117	47/18870	1.05e-05	6.46e-05	2.87e-05	MMP9/EDNRA/STAT1/EDNRB/CTNNB1	5
GO:0045933	BP	GO:0045933	positive regulation of muscle contraction	5/117	47/18870	1.05e-05	6.46e-05	2.87e-05	PTGS2/KIT/TRPV4/ACE2/KCNQ1	5
GO:0048806	BP	GO:0048806	genitalia development	5/117	47/18870	1.05e-05	6.46e-05	2.87e-05	ESR1/AR/PTPN11/RBP4/CTNNB1	5
GO:0010952	BP	GO:0010952	positive regulation of peptidase activity	8/117	170/18870	1.09e-05	6.71e-05	2.98e-05	MAPT/TNF/PPARG/F3/NLRP3/JAK2/STAT3/VCP	8
GO:0021782	BP	GO:0021782	glial cell development	7/117	122/18870	1.09e-05	6.71e-05	2.98e-05	AKT1/PSEN1/APP/MAPT/TNF/IL1B/IL6	7
GO:0032874	BP	GO:0032874	positive regulation of stress-activated MAPK cascade	7/117	122/18870	1.09e-05	6.71e-05	2.98e-05	FLT4/VEGFA/HRAS/APP/TNF/IL1B/TRPV4	7
GO:0060307	BP	GO:0060307	regulation of ventricular cardiac muscle cell membrane repolarization	4/117	23/18870	1.13e-05	6.94e-05	3.09e-05	KCNH2/SCN5A/KCNE1/KCNQ1	4
GO:0061042	BP	GO:0061042	vascular wound healing	4/117	23/18870	1.13e-05	6.94e-05	3.09e-05	KDR/VEGFA/SERPINE1/TNF	4
GO:0045862	BP	GO:0045862	positive regulation of proteolysis	11/117	350/18870	1.15e-05	7.02e-05	3.12e-05	AKT1/PSEN1/MAPT/TNF/PPARG/F3/NLRP3/JAK2/STAT3/IL1B/VCP	11
GO:0008542	BP	GO:0008542	visual learning	5/117	48/18870	1.16e-05	7.09e-05	3.15e-05	BRAF/APP/KIT/HMGCR/HIF1A	5
GO:1900542	BP	GO:1900542	regulation of purine nucleotide metabolic process	5/117	48/18870	1.16e-05	7.09e-05	3.15e-05	NOS2/PPARA/MTOR/TP53/VCP	5
GO:0033157	BP	GO:0033157	regulation of intracellular protein transport	9/117	226/18870	1.16e-05	7.09e-05	3.15e-05	ERBB2/PTGS2/HRAS/PSEN1/MAPK14/PTPN11/JAK2/IL1B/KCNE1	9
GO:0070227	BP	GO:0070227	lymphocyte apoptotic process	6/117	82/18870	1.19e-05	7.24e-05	3.22e-05	AKT1/LGALS3/IL2/HIF1A/BCL2/TP53	6
GO:0002824	BP	GO:0002824	positive regulation of adaptive immune response based on somatic recombination of immune receptors built from immunoglobulin superfamily domains	7/117	124/18870	1.22e-05	7.37e-05	3.28e-05	TNF/IL2/NLRP3/JAK2/IL1B/HLA-DRB1/IL6	7
GO:0070304	BP	GO:0070304	positive regulation of stress-activated protein kinase signaling cascade	7/117	124/18870	1.22e-05	7.37e-05	3.28e-05	FLT4/VEGFA/HRAS/APP/TNF/IL1B/TRPV4	7
GO:0014855	BP	GO:0014855	striated muscle cell proliferation	6/117	83/18870	1.28e-05	7.73e-05	3.43e-05	FGF2/ABL1/MAPK14/JAK2/RBP4/TGFBR1	6
GO:0008286	BP	GO:0008286	insulin receptor signaling pathway	7/117	125/18870	1.28e-05	7.74e-05	3.44e-05	AKT1/HRAS/PIK3CA/PTPN11/RAF1/MAPK1/IL1B	7
GO:0006140	BP	GO:0006140	regulation of nucleotide metabolic process	5/117	49/18870	1.29e-05	7.75e-05	3.45e-05	NOS2/PPARA/MTOR/TP53/VCP	5
GO:0046427	BP	GO:0046427	positive regulation of receptor signaling pathway via JAK-STAT	5/117	49/18870	1.29e-05	7.75e-05	3.45e-05	KIT/TNF/F2/JAK2/IL6	5
GO:0007259	BP	GO:0007259	receptor signaling pathway via JAK-STAT	8/117	174/18870	1.29e-05	7.75e-05	3.45e-05	KIT/TNF/IL2/F2/JAK2/STAT3/STAT1/IL6	8
GO:0050806	BP	GO:0050806	positive regulation of synaptic transmission	8/117	174/18870	1.29e-05	7.75e-05	3.45e-05	BRAF/PTGS2/ABL1/MME/APP/TNF/HMGCR/MAPK1	8
GO:0031346	BP	GO:0031346	positive regulation of cell projection organization	11/117	355/18870	1.31e-05	7.86e-05	3.49e-05	BRAF/VEGFA/HRAS/ABL1/KIT/MAPT/PIK3CA/MAP2K1/TGFBR1/MTOR/P2RY12	11
GO:0031589	BP	GO:0031589	cell-substrate adhesion	11/117	356/18870	1.35e-05	8.04e-05	3.57e-05	KDR/BRAF/VEGFA/SERPINE1/ABL1/ITGB3/JAK2/BCL2/VCAM1/PLG/CTNNB1	11
GO:1902905	BP	GO:1902905	positive regulation of supramolecular fiber organization	8/117	175/18870	1.35e-05	8.04e-05	3.57e-05	BRAF/ABL1/PSEN1/APP/MAPT/TGFBR1/MTOR/TRPV4	8
GO:0002688	BP	GO:0002688	regulation of leukocyte chemotaxis	7/117	126/18870	1.35e-05	8.04e-05	3.57e-05	VEGFA/SERPINE1/ADAM17/MAPK1/PLA2G7/TRPV4/IL6	7
GO:0043200	BP	GO:0043200	response to amino acid	7/117	126/18870	1.35e-05	8.04e-05	3.57e-05	EGFR/MMP2/TNF/CASP3/PIK3CA/BCL2/MTOR	7
GO:0035162	BP	GO:0035162	embryonic hemopoiesis	4/117	24/18870	1.36e-05	8.04e-05	3.57e-05	KDR/VEGFA/KIT/HIF1A	4
GO:0060571	BP	GO:0060571	morphogenesis of an epithelial fold	4/117	24/18870	1.36e-05	8.04e-05	3.57e-05	EGFR/AR/HIF1A/CTNNB1	4
GO:2001026	BP	GO:2001026	regulation of endothelial cell chemotaxis	4/117	24/18870	1.36e-05	8.04e-05	3.57e-05	KDR/VEGFA/FGF2/FGFR1	4
GO:0002292	BP	GO:0002292	T cell differentiation involved in immune response	6/117	84/18870	1.37e-05	8.1e-05	3.6e-05	IL2/NLRP3/STAT3/MTOR/HLA-DRB1/IL6	6
GO:0032024	BP	GO:0032024	positive regulation of insulin secretion	6/117	84/18870	1.37e-05	8.1e-05	3.6e-05	CFTR/HIF1A/F2/JAK2/RBP4/HLA-DRB1	6
GO:0003206	BP	GO:0003206	cardiac chamber morphogenesis	7/117	127/18870	1.42e-05	8.39e-05	3.73e-05	TNNT2/TNNI3/EDNRA/HIF1A/RBP4/TGFBR1/TP53	7
GO:0051099	BP	GO:0051099	positive regulation of binding	7/117	127/18870	1.42e-05	8.39e-05	3.73e-05	PON1/TERT/MMP9/ABL1/PSEN1/APP/PPARG	7
GO:0071827	BP	GO:0071827	plasma lipoprotein particle organization	5/117	50/18870	1.43e-05	8.4e-05	3.73e-05	AGTR1/CETP/PLA2G7/MPO/LIPC	5
GO:0008306	BP	GO:0008306	associative learning	6/117	85/18870	1.47e-05	8.6e-05	3.82e-05	BRAF/ABL1/APP/KIT/HMGCR/HIF1A	6
GO:0034103	BP	GO:0034103	regulation of tissue remodeling	6/117	85/18870	1.47e-05	8.6e-05	3.82e-05	FLT4/IL2/ITGB3/PPARG/TP53/IL6	6
GO:0051591	BP	GO:0051591	response to cAMP	6/117	85/18870	1.47e-05	8.6e-05	3.82e-05	BRAF/CFTR/STAT1/REN/KCNE1/KCNQ1	6
GO:0010951	BP	GO:0010951	negative regulation of endopeptidase activity	7/117	128/18870	1.5e-05	8.77e-05	3.9e-05	AKT1/VEGFA/SERPINE1/MMP9/TNF/RAF1/KNG1	7
GO:0001837	BP	GO:0001837	epithelial to mesenchymal transition	8/117	178/18870	1.52e-05	8.91e-05	3.96e-05	FGFR1/EDNRA/HIF1A/TGFBR1/MTOR/IL1B/CTNNB1/IL6	8
GO:0008625	BP	GO:0008625	extrinsic apoptotic signaling pathway via death domain receptors	6/117	86/18870	1.57e-05	9.15e-05	4.07e-05	LGALS3/SERPINE1/TNF/ICAM1/RAF1/BCL2	6
GO:0038084	BP	GO:0038084	vascular endothelial growth factor signaling pathway	5/117	51/18870	1.57e-05	9.17e-05	4.08e-05	FLT4/KDR/VEGFA/PIK3CA/FLT1	5
GO:2001056	BP	GO:2001056	positive regulation of cysteine-type endopeptidase activity	7/117	129/18870	1.58e-05	9.17e-05	4.08e-05	MAPT/TNF/PPARG/F3/NLRP3/JAK2/VCP	7
GO:0002363	BP	GO:0002363	alpha-beta T cell lineage commitment	4/117	25/18870	1.61e-05	9.3e-05	4.13e-05	STAT3/BCL2/MTOR/IL6	4
GO:0010623	BP	GO:0010623	programmed cell death involved in cell development	4/117	25/18870	1.61e-05	9.3e-05	4.13e-05	FGF2/KIT/BCL2/IL1B	4
GO:0086013	BP	GO:0086013	membrane repolarization during cardiac muscle cell action potential	4/117	25/18870	1.61e-05	9.3e-05	4.13e-05	KCNA5/KCNH2/KCNE1/KCNQ1	4
GO:1902894	BP	GO:1902894	negative regulation of miRNA transcription	4/117	25/18870	1.61e-05	9.3e-05	4.13e-05	ESR1/PPARA/HIF1A/PPARG	4
GO:0002821	BP	GO:0002821	positive regulation of adaptive immune response	7/117	130/18870	1.66e-05	9.58e-05	4.26e-05	TNF/IL2/NLRP3/JAK2/IL1B/HLA-DRB1/IL6	7
GO:0007219	BP	GO:0007219	Notch signaling pathway	8/117	181/18870	1.72e-05	9.92e-05	4.41e-05	AKT1/KCNA5/ADAM17/PSEN2/PSEN1/APP/KIT/STAT3	8
GO:0031103	BP	GO:0031103	axon regeneration	5/117	52/18870	1.73e-05	9.94e-05	4.42e-05	BRAF/MMP2/MAP2K1/JAK2/BCL2	5
GO:0043154	BP	GO:0043154	negative regulation of cysteine-type endopeptidase activity involved in apoptotic process	5/117	52/18870	1.73e-05	9.94e-05	4.42e-05	AKT1/VEGFA/MMP9/TNF/RAF1	5
GO:0071470	BP	GO:0071470	cellular response to osmotic stress	5/117	52/18870	1.73e-05	9.94e-05	4.42e-05	PTGS2/CASP3/NLRP3/MTOR/TRPV4	5
GO:1900087	BP	GO:1900087	positive regulation of G1/S transition of mitotic cell cycle	5/117	52/18870	1.73e-05	9.94e-05	4.42e-05	EGFR/AKT1/KCNA5/TERT/ADAM17	5
GO:0033627	BP	GO:0033627	cell adhesion mediated by integrin	6/117	88/18870	1.79e-05	0.000102124	4.54e-05	SERPINE1/ADAM17/ITGB3/PTPN11/ICAM1/P2RY12	6
GO:0046330	BP	GO:0046330	positive regulation of JNK cascade	6/117	88/18870	1.79e-05	0.000102124	4.54e-05	FLT4/HRAS/APP/TNF/IL1B/TRPV4	6
GO:0048864	BP	GO:0048864	stem cell development	6/117	88/18870	1.79e-05	0.000102124	4.54e-05	FGF2/EDNRA/HIF1A/MAPK1/BCL2/EDNRB	6
GO:0098586	BP	GO:0098586	cellular response to virus	6/117	88/18870	1.79e-05	0.000102124	4.54e-05	NFKB1/MAPK14/HIF1A/NLRP3/JAK2/IL6	6
GO:0022898	BP	GO:0022898	regulation of transmembrane transporter activity	9/117	239/18870	1.82e-05	0.000103631	4.61e-05	ABCB1/MMP9/EDNRA/CFTR/APP/BCL2/ADRB2/ACE2/KCNE1	9
GO:2000045	BP	GO:2000045	regulation of G1/S transition of mitotic cell cycle	8/117	183/18870	1.86e-05	0.000105942	4.71e-05	EGFR/AKT1/KCNA5/TERT/ADAM17/BCL2/ATM/TP53	8
GO:2000629	BP	GO:2000629	negative regulation of miRNA metabolic process	4/117	26/18870	1.89e-05	0.000107121	4.76e-05	ESR1/PPARA/HIF1A/PPARG	4
GO:0045058	BP	GO:0045058	T cell selection	5/117	53/18870	1.9e-05	0.000107121	4.76e-05	BRAF/STAT3/BCL2/MTOR/IL6	5
GO:0048146	BP	GO:0048146	positive regulation of fibroblast proliferation	5/117	53/18870	1.9e-05	0.000107121	4.76e-05	EGFR/ESR1/HRAS/ABL1/ITGB3	5
GO:0050982	BP	GO:0050982	detection of mechanical stimulus	5/117	53/18870	1.9e-05	0.000107121	4.76e-05	KIT/TNF/HTR2A/CTNNB1/KCNQ1	5
GO:0071825	BP	GO:0071825	protein-lipid complex organization	5/117	53/18870	1.9e-05	0.000107121	4.76e-05	AGTR1/CETP/PLA2G7/MPO/LIPC	5
GO:0086002	BP	GO:0086002	cardiac muscle cell action potential involved in contraction	5/117	53/18870	1.9e-05	0.000107121	4.76e-05	KCNA5/KCNH2/SCN5A/KCNE1/KCNQ1	5
GO:1902692	BP	GO:1902692	regulation of neuroblast proliferation	5/117	53/18870	1.9e-05	0.000107121	4.76e-05	VEGFA/FGF2/HIF1A/TP53/CTNNB1	5
GO:1904894	BP	GO:1904894	positive regulation of receptor signaling pathway via STAT	5/117	53/18870	1.9e-05	0.000107121	4.76e-05	KIT/TNF/F2/JAK2/IL6	5
GO:0006112	BP	GO:0006112	energy reserve metabolic process	6/117	89/18870	1.91e-05	0.000107156	4.76e-05	AKT1/GAA/PYGL/PYGM/GYS1/MTOR	6
GO:0050829	BP	GO:0050829	defense response to Gram-negative bacterium	6/117	89/18870	1.91e-05	0.000107156	4.76e-05	SERPINE1/NOS2/SELP/F2/ELANE/IL6	6
GO:0030048	BP	GO:0030048	actin filament-based movement	7/117	133/18870	1.92e-05	0.000107546	4.78e-05	TNNT2/KCNA5/PIK3CA/KCNH2/SCN5A/KCNE1/KCNQ1	7
GO:0043271	BP	GO:0043271	negative regulation of monoatomic ion transport	7/117	133/18870	1.92e-05	0.000107546	4.78e-05	PTGS2/MMP9/KCNH2/ACE/BCL2/HTR2A/KCNE1	7
GO:0050873	BP	GO:0050873	brown fat cell differentiation	5/117	54/18870	2.09e-05	0.000116505	5.18e-05	PTGS2/MAPK14/FABP3/ADRB2/TRPV4	5
GO:0086009	BP	GO:0086009	membrane repolarization	5/117	54/18870	2.09e-05	0.000116505	5.18e-05	KCNA5/KCNH2/SCN5A/KCNE1/KCNQ1	5
GO:0034329	BP	GO:0034329	cell junction assembly	12/117	446/18870	2.14e-05	0.000119095	5.29e-05	KDR/VEGFA/ABL1/APP/TNF/ITGB3/ACE/BCL2/IL1B/TRPV4/ACE2/CTNNB1	12
GO:0035929	BP	GO:0035929	steroid hormone secretion	4/117	27/18870	2.21e-05	0.000122523	5.45e-05	AGTR1/PTPN11/REN/KCNQ1	4
GO:1905564	BP	GO:1905564	positive regulation of vascular endothelial cell proliferation	4/117	27/18870	2.21e-05	0.000122523	5.45e-05	FGF2/ADAM17/FGFR1/STAT3	4
GO:2000272	BP	GO:2000272	negative regulation of signaling receptor activity	4/117	27/18870	2.21e-05	0.000122523	5.45e-05	TNF/PPARA/PPARG/ACE2	4
GO:0002702	BP	GO:0002702	positive regulation of production of molecular mediator of immune response	7/117	136/18870	2.22e-05	0.000122912	5.46e-05	KIT/IL2/PTPN22/NLRP3/RBP4/IL1B/IL6	7
GO:0071333	BP	GO:0071333	cellular response to glucose stimulus	7/117	136/18870	2.22e-05	0.000122912	5.46e-05	CFTR/PIK3CA/HIF1A/ICAM1/RAF1/ACE/HLA-DRB1	7
GO:2000648	BP	GO:2000648	positive regulation of stem cell proliferation	5/117	55/18870	2.28e-05	0.000126314	5.61e-05	KDR/TERT/FGF2/TGFBR1/CTNNB1	5
GO:0010466	BP	GO:0010466	negative regulation of peptidase activity	7/117	137/18870	2.33e-05	0.000128523	5.71e-05	AKT1/VEGFA/SERPINE1/MMP9/TNF/RAF1/KNG1	7
GO:0034504	BP	GO:0034504	protein localization to nucleus	10/117	310/18870	2.34e-05	0.00012922	5.74e-05	AKT1/PTGS2/TERT/PSEN1/MAPK14/F2/JAK2/STAT3/MTOR/TP53	10
GO:0002040	BP	GO:0002040	sprouting angiogenesis	8/117	190/18870	2.44e-05	0.000133977	5.95e-05	FLT4/KDR/AKT1/PTGS2/VEGFA/FGF2/ABL1/AGTR1	8
GO:0010212	BP	GO:0010212	response to ionizing radiation	7/117	138/18870	2.44e-05	0.000133977	5.95e-05	HRAS/MAPK14/CASP3/BCL2/VCAM1/ATM/TP53	7
GO:0071331	BP	GO:0071331	cellular response to hexose stimulus	7/117	138/18870	2.44e-05	0.000133977	5.95e-05	CFTR/PIK3CA/HIF1A/ICAM1/RAF1/ACE/HLA-DRB1	7
GO:2000106	BP	GO:2000106	regulation of leukocyte apoptotic process	6/117	93/18870	2.45e-05	0.000134606	5.98e-05	LGALS3/ADAM17/IL2/HIF1A/BCL2/TP53	6
GO:0007632	BP	GO:0007632	visual behavior	5/117	56/18870	2.5e-05	0.000136716	6.08e-05	BRAF/APP/KIT/HMGCR/HIF1A	5
GO:0002703	BP	GO:0002703	regulation of leukocyte mediated immunity	9/117	249/18870	2.51e-05	0.000137454	6.11e-05	NOS2/KIT/TNF/IL2/ICAM1/NLRP3/IL1B/HLA-DRB1/IL6	9
GO:0001818	BP	GO:0001818	negative regulation of cytokine production	11/117	381/18870	2.52e-05	0.000137759	6.12e-05	NFKB1/TNF/CASP3/PTPN22/PTPN11/PPARA/NLRP3/F2/ELANE/HLA-DRB1/IL6	11
GO:0002700	BP	GO:0002700	regulation of production of molecular mediator of immune response	8/117	191/18870	2.53e-05	0.000137968	6.13e-05	KIT/TNF/IL2/PTPN22/NLRP3/RBP4/IL1B/IL6	8
GO:0031099	BP	GO:0031099	regeneration	8/117	191/18870	2.53e-05	0.000137968	6.13e-05	BRAF/MMP2/TNF/MAP2K1/JAK2/ACE/BCL2/IL6	8
GO:0002675	BP	GO:0002675	positive regulation of acute inflammatory response	4/117	28/18870	2.56e-05	0.000139226	6.19e-05	PTGS2/TNF/IL1B/IL6	4
GO:0099625	BP	GO:0099625	ventricular cardiac muscle cell membrane repolarization	4/117	28/18870	2.56e-05	0.000139226	6.19e-05	KCNH2/SCN5A/KCNE1/KCNQ1	4
GO:0071229	BP	GO:0071229	cellular response to acid chemical	6/117	94/18870	2.61e-05	0.000141539	6.29e-05	EGFR/VEGFA/MMP2/TNF/PIK3CA/MTOR	6
GO:0008203	BP	GO:0008203	cholesterol metabolic process	7/117	140/18870	2.68e-05	0.000144664	6.43e-05	PON1/CFTR/APP/HMGCR/G6PD/CETP/LIPC	7
GO:0070555	BP	GO:0070555	response to interleukin-1	7/117	140/18870	2.68e-05	0.000144664	6.43e-05	NFKB1/APP/MMP2/HIF1A/SELE/IL1B/IL6	7
GO:0071326	BP	GO:0071326	cellular response to monosaccharide stimulus	7/117	140/18870	2.68e-05	0.000144664	6.43e-05	CFTR/PIK3CA/HIF1A/ICAM1/RAF1/ACE/HLA-DRB1	7
GO:0002002	BP	GO:0002002	regulation of angiotensin levels in blood	3/117	10/18870	2.7e-05	0.000145226	6.45e-05	ACE/ACE2/REN	3
GO:0061418	BP	GO:0061418	regulation of transcription from RNA polymerase II promoter in response to hypoxia	3/117	10/18870	2.7e-05	0.000145226	6.45e-05	VEGFA/HIF1A/TP53	3
GO:1903596	BP	GO:1903596	regulation of gap junction assembly	3/117	10/18870	2.7e-05	0.000145226	6.45e-05	ACE/IL1B/ACE2	3
GO:1903799	BP	GO:1903799	negative regulation of miRNA processing	3/117	10/18870	2.7e-05	0.000145226	6.45e-05	STAT3/TP53/IL6	3
GO:0061005	BP	GO:0061005	cell differentiation involved in kidney development	5/117	57/18870	2.72e-05	0.000146177	6.5e-05	MMP9/EDNRA/STAT1/EDNRB/CTNNB1	5
GO:0009749	BP	GO:0009749	response to glucose	8/117	193/18870	2.73e-05	0.000146312	6.5e-05	CFTR/CASP3/PIK3CA/HIF1A/ICAM1/RAF1/ACE/HLA-DRB1	8
GO:0008544	BP	GO:0008544	epidermis development	11/117	385/18870	2.77e-05	0.000148606	6.6e-05	EGFR/FGF2/TNF/CASP3/VDR/PPARA/MAP2K1/BCL2/HLA-DRB1/CTNNB1/KCNQ1	11
GO:1904064	BP	GO:1904064	positive regulation of cation transmembrane transport	7/117	141/18870	2.8e-05	0.000149859	6.66e-05	ABL1/EDNRA/G6PD/F2/KCNH2/KCNE1/KCNQ1	7
GO:0016055	BP	GO:0016055	Wnt signaling pathway	12/117	459/18870	2.83e-05	0.000151224	6.72e-05	EGFR/NFKB1/TERT/FGF2/ABL1/PSEN1/EDNRA/APP/MAPK14/EDNRB/CTNNB1/VCP	12
GO:0043393	BP	GO:0043393	regulation of protein binding	7/117	142/18870	2.93e-05	0.000156213	6.94e-05	AKT1/TERT/MMP9/ABL1/PSEN1/APP/ADRB2	7
GO:0055001	BP	GO:0055001	muscle cell development	8/117	195/18870	2.94e-05	0.000156213	6.94e-05	TNNT2/VEGFA/EDNRA/G6PD/PPARA/UCHL1/BCL2/MTOR	8
GO:0002042	BP	GO:0002042	cell migration involved in sprouting angiogenesis	6/117	96/18870	2.94e-05	0.000156213	6.94e-05	KDR/AKT1/PTGS2/VEGFA/FGF2/ABL1	6
GO:0014909	BP	GO:0014909	smooth muscle cell migration	6/117	96/18870	2.94e-05	0.000156213	6.94e-05	TERT/SERPINE1/ITGB3/ACE/BCL2/PLAT	6
GO:0198738	BP	GO:0198738	cell-cell signaling by wnt	12/117	461/18870	2.95e-05	0.000156298	6.95e-05	EGFR/NFKB1/TERT/FGF2/ABL1/PSEN1/EDNRA/APP/MAPK14/EDNRB/CTNNB1/VCP	12
GO:0003229	BP	GO:0003229	ventricular cardiac muscle tissue development	5/117	58/18870	2.96e-05	0.000156298	6.95e-05	TNNT2/TNNI3/EDNRA/TGFBR1/KCNJ11	5
GO:0031102	BP	GO:0031102	neuron projection regeneration	5/117	58/18870	2.96e-05	0.000156298	6.95e-05	BRAF/MMP2/MAP2K1/JAK2/BCL2	5
GO:0045428	BP	GO:0045428	regulation of nitric oxide biosynthetic process	5/117	58/18870	2.96e-05	0.000156298	6.95e-05	AKT1/PTGS2/TNF/JAK2/IL1B	5
GO:0051339	BP	GO:0051339	regulation of lyase activity	5/117	58/18870	2.96e-05	0.000156298	6.95e-05	EDNRA/NOS2/RAF1/ADRB2/EDNRB	5
GO:0070231	BP	GO:0070231	T cell apoptotic process	5/117	58/18870	2.96e-05	0.000156298	6.95e-05	AKT1/LGALS3/HIF1A/BCL2/TP53	5
GO:0034341	BP	GO:0034341	response to type II interferon	7/117	143/18870	3.07e-05	0.000161521	7.18e-05	NOS2/TNF/PPARG/RAF1/JAK2/STAT1/TP53	7
GO:0061337	BP	GO:0061337	cardiac conduction	6/117	97/18870	3.12e-05	0.000163967	7.29e-05	KCNA5/KCNH2/SCN5A/ACE2/KCNE1/KCNQ1	6
GO:0019058	BP	GO:0019058	viral life cycle	10/117	321/18870	3.15e-05	0.000165598	7.36e-05	EGFR/AGTR1/TNF/ITGB3/ICAM1/BCL2/HLA-DRB1/HTR2A/ACE2/VCP	10
GO:0050714	BP	GO:0050714	positive regulation of protein secretion	7/117	144/18870	3.21e-05	0.000168189	7.48e-05	CFTR/HIF1A/PPARG/F2/JAK2/RBP4/HLA-DRB1	7
GO:0010574	BP	GO:0010574	regulation of vascular endothelial growth factor production	5/117	59/18870	3.22e-05	0.000168189	7.48e-05	FLT4/PTGS2/HIF1A/IL1B/IL6	5
GO:0010718	BP	GO:0010718	positive regulation of epithelial to mesenchymal transition	5/117	59/18870	3.22e-05	0.000168189	7.48e-05	TGFBR1/MTOR/IL1B/CTNNB1/IL6	5
GO:0033619	BP	GO:0033619	membrane protein proteolysis	5/117	59/18870	3.22e-05	0.000168189	7.48e-05	ADAM17/PSEN2/PSEN1/TNF/IL1B	5
GO:0060038	BP	GO:0060038	cardiac muscle cell proliferation	5/117	59/18870	3.22e-05	0.000168189	7.48e-05	FGF2/ABL1/MAPK14/RBP4/TGFBR1	5
GO:0001701	BP	GO:0001701	in utero embryonic development	11/117	392/18870	3.27e-05	0.000170482	7.58e-05	EGFR/AKT1/AR/VEGFA/EDNRA/HIF1A/MAP2K1/MAPK1/TGFBR1/TP53/CTNNB1	11
GO:1901992	BP	GO:1901992	positive regulation of mitotic cell cycle phase transition	6/117	98/18870	3.3e-05	0.000172009	7.64e-05	EGFR/AKT1/KCNA5/TERT/ADAM17/APP	6
GO:0050671	BP	GO:0050671	positive regulation of lymphocyte proliferation	7/117	145/18870	3.35e-05	0.000174328	7.75e-05	IL2/PTPN22/JAK2/BCL2/IL1B/VCAM1/IL6	7
GO:0070228	BP	GO:0070228	regulation of lymphocyte apoptotic process	5/117	60/18870	3.5e-05	0.000181414	8.06e-05	LGALS3/IL2/HIF1A/BCL2/TP53	5
GO:0080164	BP	GO:0080164	regulation of nitric oxide metabolic process	5/117	60/18870	3.5e-05	0.000181414	8.06e-05	AKT1/PTGS2/TNF/JAK2/IL1B	5
GO:0042447	BP	GO:0042447	hormone catabolic process	3/117	11/18870	3.7e-05	0.000190896	8.48e-05	MME/ECE1/ACE	3
GO:0060439	BP	GO:0060439	trachea morphogenesis	3/117	11/18870	3.7e-05	0.000190896	8.48e-05	MAP2K1/MAPK1/CTNNB1	3
GO:0099624	BP	GO:0099624	atrial cardiac muscle cell membrane repolarization	3/117	11/18870	3.7e-05	0.000190896	8.48e-05	KCNA5/SCN5A/KCNQ1	3
GO:0019217	BP	GO:0019217	regulation of fatty acid metabolic process	6/117	100/18870	3.7e-05	0.000190896	8.48e-05	AKT1/PTGS2/FABP3/PPARA/PPARG/IL1B	6
GO:0071901	BP	GO:0071901	negative regulation of protein serine/threonine kinase activity	6/117	100/18870	3.7e-05	0.000190896	8.48e-05	AKT1/ABL1/PTPN22/PPARG/UCHL1/IL1B	6
GO:0032092	BP	GO:0032092	positive regulation of protein binding	5/117	61/18870	3.79e-05	0.00019515	8.67e-05	TERT/MMP9/ABL1/PSEN1/APP	5
GO:0032946	BP	GO:0032946	positive regulation of mononuclear cell proliferation	7/117	148/18870	3.82e-05	0.000196495	8.73e-05	IL2/PTPN22/JAK2/BCL2/IL1B/VCAM1/IL6	7
GO:0001945	BP	GO:0001945	lymph vessel development	4/117	31/18870	3.88e-05	0.000197973	8.8e-05	FLT4/KDR/VEGFA/FGF2	4
GO:0035767	BP	GO:0035767	endothelial cell chemotaxis	4/117	31/18870	3.88e-05	0.000197973	8.8e-05	KDR/VEGFA/FGF2/FGFR1	4
GO:0086011	BP	GO:0086011	membrane repolarization during action potential	4/117	31/18870	3.88e-05	0.000197973	8.8e-05	KCNA5/KCNH2/KCNE1/KCNQ1	4
GO:1900017	BP	GO:1900017	positive regulation of cytokine production involved in inflammatory response	4/117	31/18870	3.88e-05	0.000197973	8.8e-05	TNF/HIF1A/STAT3/IL6	4
GO:2000191	BP	GO:2000191	regulation of fatty acid transport	4/117	31/18870	3.88e-05	0.000197973	8.8e-05	AKT1/FABP3/PPARA/IL1B	4
GO:2000273	BP	GO:2000273	positive regulation of signaling receptor activity	4/117	31/18870	3.88e-05	0.000197973	8.8e-05	ADAM17/HIF1A/JAK2/ADRB2	4
GO:0120032	BP	GO:0120032	regulation of plasma membrane bounded cell projection assembly	8/117	203/18870	3.91e-05	0.000199265	8.86e-05	AKT1/HRAS/KIT/PIK3CA/ICAM1/TGFBR1/MTOR/P2RY12	8
GO:0042742	BP	GO:0042742	defense response to bacterium	10/117	330/18870	3.98e-05	0.000202705	9.01e-05	SERPINE1/ADAM17/NOS2/TNF/SELP/F2/ELANE/MPO/IL1B/IL6	10
GO:0050768	BP	GO:0050768	negative regulation of neurogenesis	7/117	149/18870	3.99e-05	0.000202833	9.01e-05	PSEN1/TNF/F2/IL1B/TP53/CTNNB1/IL6	7
GO:0046824	BP	GO:0046824	positive regulation of nucleocytoplasmic transport	5/117	62/18870	4.1e-05	0.000208331	9.26e-05	PTGS2/PSEN1/MAPK14/JAK2/IL1B	5
GO:0005976	BP	GO:0005976	polysaccharide metabolic process	6/117	102/18870	4.14e-05	0.000210029	9.33e-05	AKT1/NFKB1/GAA/PYGL/PYGM/GYS1	6
GO:0007612	BP	GO:0007612	learning	7/117	150/18870	4.17e-05	0.000210372	9.35e-05	BRAF/PTGS2/ABL1/APP/KIT/HMGCR/HIF1A	7
GO:0072073	BP	GO:0072073	kidney epithelium development	7/117	150/18870	4.17e-05	0.000210372	9.35e-05	VEGFA/FGF2/EDNRA/BCL2/STAT1/EDNRB/CTNNB1	7
GO:1902652	BP	GO:1902652	secondary alcohol metabolic process	7/117	150/18870	4.17e-05	0.000210372	9.35e-05	PON1/CFTR/APP/HMGCR/G6PD/CETP/LIPC	7
GO:0060491	BP	GO:0060491	regulation of cell projection assembly	8/117	205/18870	4.19e-05	0.000211243	9.39e-05	AKT1/HRAS/KIT/PIK3CA/ICAM1/TGFBR1/MTOR/P2RY12	8
GO:0097553	BP	GO:0097553	calcium ion transmembrane import into cytosol	8/117	205/18870	4.19e-05	0.000211243	9.39e-05	FGF2/ABL1/ITGB3/F2/BCL2/SCN5A/HTR2A/TRPV4	8
GO:0071322	BP	GO:0071322	cellular response to carbohydrate stimulus	7/117	151/18870	4.35e-05	0.000218666	9.72e-05	CFTR/PIK3CA/HIF1A/ICAM1/RAF1/ACE/HLA-DRB1	7
GO:0045639	BP	GO:0045639	positive regulation of myeloid cell differentiation	6/117	103/18870	4.38e-05	0.000219987	9.78e-05	TNF/MAPK14/HIF1A/STAT3/HLA-DRB1/STAT1	6
GO:0045787	BP	GO:0045787	positive regulation of cell cycle	10/117	334/18870	4.41e-05	0.000221026	9.82e-05	EGFR/AKT1/KCNA5/TERT/ADAM17/ABL1/APP/TNF/PTPN11/IL1B	10
GO:0016242	BP	GO:0016242	negative regulation of macroautophagy	4/117	32/18870	4.41e-05	0.000221026	9.82e-05	AKT1/PIK3CA/MTOR/TP53	4
GO:0045907	BP	GO:0045907	positive regulation of vasoconstriction	4/117	32/18870	4.41e-05	0.000221026	9.82e-05	PTGS2/ABL1/ACE/HTR2A	4
GO:0008631	BP	GO:0008631	intrinsic apoptotic signaling pathway in response to oxidative stress	5/117	63/18870	4.44e-05	0.00022159	9.85e-05	AKT1/HIF1A/JAK2/BCL2/CTNNB1	5
GO:0040014	BP	GO:0040014	regulation of multicellular organism growth	5/117	63/18870	4.44e-05	0.00022159	9.85e-05	APP/PIK3CA/STAT3/BCL2/ADRB2	5
GO:2000241	BP	GO:2000241	regulation of reproductive process	8/117	207/18870	4.49e-05	0.000224066	9.96e-05	ESR1/AR/VEGFA/KIT/ITGB3/EDNRB/CTNNB1/PLAT	8
GO:0010821	BP	GO:0010821	regulation of mitochondrion organization	7/117	152/18870	4.53e-05	0.000225829	0.00010037	KDR/AKT1/MMP9/MAPT/HIF1A/PPARG/TP53	7
GO:0021549	BP	GO:0021549	cerebellum development	6/117	104/18870	4.62e-05	0.000230017	0.000102231	ABL1/PSEN1/PTPN11/MAP2K1/SCN5A/TP53	6
GO:0031330	BP	GO:0031330	negative regulation of cellular catabolic process	8/117	208/18870	4.65e-05	0.000230989	0.000102663	AKT1/MAPK14/PTPN22/PIK3CA/STAT3/BCL2/MTOR/TP53	8
GO:1902806	BP	GO:1902806	regulation of cell cycle G1/S phase transition	8/117	209/18870	4.81e-05	0.000238664	0.000106074	EGFR/AKT1/KCNA5/TERT/ADAM17/BCL2/ATM/TP53	8
GO:0030111	BP	GO:0030111	regulation of Wnt signaling pathway	10/117	338/18870	4.87e-05	0.000241555	0.000107359	EGFR/NFKB1/TERT/FGF2/ABL1/PSEN1/APP/MAPK14/CTNNB1/VCP	10
GO:0042102	BP	GO:0042102	positive regulation of T cell proliferation	6/117	105/18870	4.88e-05	0.000241555	0.000107359	IL2/PTPN22/JAK2/IL1B/VCAM1/IL6	6
GO:0002327	BP	GO:0002327	immature B cell differentiation	3/117	12/18870	4.91e-05	0.000242124	0.000107612	ABL1/KIT/ATM	3
GO:0035112	BP	GO:0035112	genitalia morphogenesis	3/117	12/18870	4.91e-05	0.000242124	0.000107612	AR/RBP4/CTNNB1	3
GO:0060965	BP	GO:0060965	negative regulation of miRNA-mediated gene silencing	3/117	12/18870	4.91e-05	0.000242124	0.000107612	STAT3/TP53/IL6	3
GO:0016125	BP	GO:0016125	sterol metabolic process	7/117	154/18870	4.93e-05	0.000242746	0.000107889	PON1/CFTR/APP/HMGCR/G6PD/CETP/LIPC	7
GO:0033198	BP	GO:0033198	response to ATP	4/117	33/18870	5e-05	0.000245487	0.000109107	PTGS2/IL1B/KCNJ11/P2RY12	4
GO:0045648	BP	GO:0045648	positive regulation of erythrocyte differentiation	4/117	33/18870	5e-05	0.000245487	0.000109107	MAPK14/HIF1A/STAT3/STAT1	4
GO:1903715	BP	GO:1903715	regulation of aerobic respiration	4/117	33/18870	5e-05	0.000245487	0.000109107	TNF/HIF1A/TRPV4/VCP	4
GO:0051961	BP	GO:0051961	negative regulation of nervous system development	7/117	155/18870	5.13e-05	0.000251405	0.000111737	PSEN1/TNF/F2/IL1B/TP53/CTNNB1/IL6	7
GO:0007631	BP	GO:0007631	feeding behavior	6/117	106/18870	5.14e-05	0.000251405	0.000111737	APP/STAT3/UCHL1/ACE/ACE2/REN	6
GO:0032760	BP	GO:0032760	positive regulation of tumor necrosis factor production	6/117	106/18870	5.14e-05	0.000251405	0.000111737	PSEN1/APP/PTPN11/JAK2/STAT3/IL6	6
GO:0060291	BP	GO:0060291	long-term synaptic potentiation	6/117	106/18870	5.14e-05	0.000251405	0.000111737	BRAF/ABL1/MME/APP/HMGCR/MAPK1	6
GO:1902808	BP	GO:1902808	positive regulation of cell cycle G1/S phase transition	5/117	65/18870	5.16e-05	0.000251676	0.000111857	EGFR/AKT1/KCNA5/TERT/ADAM17	5
GO:2000117	BP	GO:2000117	negative regulation of cysteine-type endopeptidase activity	5/117	65/18870	5.16e-05	0.000251676	0.000111857	AKT1/VEGFA/MMP9/TNF/RAF1	5
GO:0046718	BP	GO:0046718	viral entry into host cell	7/117	156/18870	5.35e-05	0.00026033	0.000115704	EGFR/AGTR1/ITGB3/ICAM1/HLA-DRB1/HTR2A/ACE2	7
GO:0140888	BP	GO:0140888	interferon-mediated signaling pathway	6/117	107/18870	5.42e-05	0.00026374	0.00011722	PTPN11/PPARG/RAF1/JAK2/STAT1/TP53	6
GO:0045637	BP	GO:0045637	regulation of myeloid cell differentiation	8/117	213/18870	5.5e-05	0.000266963	0.000118652	TNF/MAPK14/HIF1A/STAT3/MTOR/HLA-DRB1/STAT1/CTNNB1	8
GO:0042531	BP	GO:0042531	positive regulation of tyrosine phosphorylation of STAT protein	5/117	66/18870	5.56e-05	0.000269676	0.000119857	KIT/TNF/IL2/JAK2/IL6	5
GO:0001678	BP	GO:0001678	intracellular glucose homeostasis	7/117	157/18870	5.57e-05	0.000269808	0.000119916	CFTR/PIK3CA/HIF1A/ICAM1/RAF1/ACE/HLA-DRB1	7
GO:0001782	BP	GO:0001782	B cell homeostasis	4/117	34/18870	5.64e-05	0.000272299	0.000121023	ABL1/CASP3/HIF1A/BCL2	4
GO:0034405	BP	GO:0034405	response to fluid shear stress	4/117	34/18870	5.64e-05	0.000272299	0.000121023	AKT1/PTGS2/MMP2/ACE	4
GO:0043276	BP	GO:0043276	anoikis	4/117	34/18870	5.64e-05	0.000272299	0.000121023	AKT1/PIK3CA/BCL2/MTOR	4
GO:0045216	BP	GO:0045216	cell-cell junction organization	8/117	214/18870	5.68e-05	0.000273954	0.000121759	VEGFA/TNF/ACE/TGFBR1/IL1B/TRPV4/ACE2/CTNNB1	8
GO:0090316	BP	GO:0090316	positive regulation of intracellular protein transport	7/117	158/18870	5.8e-05	0.000279224	0.000124101	ERBB2/PTGS2/HRAS/PSEN1/MAPK14/JAK2/IL1B	7
GO:0048645	BP	GO:0048645	animal organ formation	5/117	67/18870	5.98e-05	0.000287594	0.000127821	AR/FGF2/MAP2K1/MAPK1/CTNNB1	5
GO:0046822	BP	GO:0046822	regulation of nucleocytoplasmic transport	6/117	109/18870	6.02e-05	0.000288778	0.000128347	PTGS2/PSEN1/MAPK14/PTPN11/JAK2/IL1B	6
GO:0090277	BP	GO:0090277	positive regulation of peptide hormone secretion	6/117	109/18870	6.02e-05	0.000288778	0.000128347	CFTR/HIF1A/F2/JAK2/RBP4/HLA-DRB1	6
GO:0001894	BP	GO:0001894	tissue homeostasis	9/117	279/18870	6.09e-05	0.000291609	0.000129606	PTGS2/VEGFA/ITGB3/PTPN11/RBP4/BCL2/ADRB2/CTNNB1/IL6	9
GO:0060249	BP	GO:0060249	anatomical structure homeostasis	9/117	279/18870	6.09e-05	0.000291609	0.000129606	PTGS2/VEGFA/ITGB3/PTPN11/RBP4/BCL2/ADRB2/CTNNB1/IL6	9
GO:0002444	BP	GO:0002444	myeloid leukocyte mediated immunity	6/117	110/18870	6.33e-05	0.000299557	0.000133138	ADAM17/KIT/F2/ELANE/ACE/IL6	6
GO:0014812	BP	GO:0014812	muscle cell migration	6/117	110/18870	6.33e-05	0.000299557	0.000133138	TERT/SERPINE1/ITGB3/ACE/BCL2/PLAT	6
GO:0042116	BP	GO:0042116	macrophage activation	6/117	110/18870	6.33e-05	0.000299557	0.000133138	APP/MAPT/TNF/JAK2/ATM/IL6	6
GO:0120034	BP	GO:0120034	positive regulation of plasma membrane bounded cell projection assembly	6/117	110/18870	6.33e-05	0.000299557	0.000133138	HRAS/KIT/PIK3CA/TGFBR1/MTOR/P2RY12	6
GO:1903557	BP	GO:1903557	positive regulation of tumor necrosis factor superfamily cytokine production	6/117	110/18870	6.33e-05	0.000299557	0.000133138	PSEN1/APP/PTPN11/JAK2/STAT3/IL6	6
GO:0050974	BP	GO:0050974	detection of mechanical stimulus involved in sensory perception	4/117	35/18870	6.34e-05	0.000299557	0.000133138	KIT/TNF/HTR2A/KCNQ1	4
GO:0086005	BP	GO:0086005	ventricular cardiac muscle cell action potential	4/117	35/18870	6.34e-05	0.000299557	0.000133138	KCNH2/SCN5A/KCNE1/KCNQ1	4
GO:2000406	BP	GO:2000406	positive regulation of T cell migration	4/117	35/18870	6.34e-05	0.000299557	0.000133138	ADAM17/ABL1/APP/ITGB3	4
GO:0060149	BP	GO:0060149	negative regulation of post-transcriptional gene silencing	3/117	13/18870	6.35e-05	0.000299557	0.000133138	STAT3/TP53/IL6	3
GO:0060967	BP	GO:0060967	negative regulation of gene silencing by regulatory ncRNA	3/117	13/18870	6.35e-05	0.000299557	0.000133138	STAT3/TP53/IL6	3
GO:0070294	BP	GO:0070294	renal sodium ion absorption	3/117	13/18870	6.35e-05	0.000299557	0.000133138	EDNRA/EDNRB/KCNQ1	3
GO:1900369	BP	GO:1900369	negative regulation of post-transcriptional gene silencing by regulatory ncRNA	3/117	13/18870	6.35e-05	0.000299557	0.000133138	STAT3/TP53/IL6	3
GO:1903238	BP	GO:1903238	positive regulation of leukocyte tethering or rolling	3/117	13/18870	6.35e-05	0.000299557	0.000133138	SELP/SELE/ELANE	3
GO:0042987	BP	GO:0042987	amyloid precursor protein catabolic process	5/117	68/18870	6.42e-05	0.000302465	0.000134431	ADAM17/PSEN2/PSEN1/TNF/CASP3	5
GO:0006606	BP	GO:0006606	protein import into nucleus	7/117	161/18870	6.53e-05	0.000307234	0.00013655	AKT1/PTGS2/PSEN1/MAPK14/JAK2/STAT3/TP53	7
GO:0002793	BP	GO:0002793	positive regulation of peptide secretion	6/117	111/18870	6.66e-05	0.000311948	0.000138646	CFTR/HIF1A/F2/JAK2/RBP4/HLA-DRB1	6
GO:0032611	BP	GO:0032611	interleukin-1 beta production	6/117	111/18870	6.66e-05	0.000311948	0.000138646	APP/TNF/NLRP3/JAK2/STAT3/IL6	6
GO:0032651	BP	GO:0032651	regulation of interleukin-1 beta production	6/117	111/18870	6.66e-05	0.000311948	0.000138646	APP/TNF/NLRP3/JAK2/STAT3/IL6	6
GO:1905954	BP	GO:1905954	positive regulation of lipid localization	6/117	111/18870	6.66e-05	0.000311948	0.000138646	NFKB1/PON1/FABP3/PPARG/CETP/IL1B	6
GO:0050918	BP	GO:0050918	positive chemotaxis	5/117	69/18870	6.89e-05	0.000321519	0.000142899	KDR/LGALS3/VEGFA/FGF2/F3	5
GO:2000401	BP	GO:2000401	regulation of lymphocyte migration	5/117	69/18870	6.89e-05	0.000321519	0.000142899	AKT1/ADAM17/ABL1/APP/ITGB3	5
GO:2000573	BP	GO:2000573	positive regulation of DNA biosynthetic process	5/117	69/18870	6.89e-05	0.000321519	0.000142899	FGF2/TNF/MAPK1/ATM/CTNNB1	5
GO:0044409	BP	GO:0044409	entry into host	7/117	163/18870	7.06e-05	0.000329084	0.000146262	EGFR/AGTR1/ITGB3/ICAM1/HLA-DRB1/HTR2A/ACE2	7
GO:0032094	BP	GO:0032094	response to food	4/117	36/18870	7.09e-05	0.000330059	0.000146695	AKT1/G6PD/PPARA/MPO	4
GO:0060218	BP	GO:0060218	hematopoietic stem cell differentiation	4/117	36/18870	7.09e-05	0.000330059	0.000146695	ABL1/ACE/BCL2/TP53	4
GO:0007200	BP	GO:0007200	phospholipase C-activating G protein-coupled receptor signaling pathway	6/117	113/18870	7.36e-05	0.00034186	0.00015194	ESR1/AGTR1/F2/HTR2A/P2RY12/EDNRB	6
GO:0050866	BP	GO:0050866	negative regulation of cell activation	8/117	223/18870	7.58e-05	0.000351957	0.000156427	ERBB2/LGALS3/IL2/CASP3/PTPN22/F2/HLA-DRB1/ATM	8
GO:2001243	BP	GO:2001243	negative regulation of intrinsic apoptotic signaling pathway	6/117	114/18870	7.73e-05	0.000358228	0.000159214	AKT1/PTGS2/MMP9/HIF1A/BCL2/CTNNB1	6
GO:1903532	BP	GO:1903532	positive regulation of secretion by cell	9/117	288/18870	7.77e-05	0.000359749	0.00015989	CFTR/PTPN11/HIF1A/PPARG/F2/JAK2/RBP4/IL1B/HLA-DRB1	9
GO:0002548	BP	GO:0002548	monocyte chemotaxis	5/117	71/18870	7.9e-05	0.000363735	0.000161662	LGALS3/SERPINE1/FLT1/PLA2G7/IL6	5
GO:0003208	BP	GO:0003208	cardiac ventricle morphogenesis	5/117	71/18870	7.9e-05	0.000363735	0.000161662	TNNT2/TNNI3/EDNRA/HIF1A/TGFBR1	5
GO:0045600	BP	GO:0045600	positive regulation of fat cell differentiation	5/117	71/18870	7.9e-05	0.000363735	0.000161662	AKT1/PTGS2/MAPK14/PPARG/HTR2A	5
GO:0051170	BP	GO:0051170	import into nucleus	7/117	166/18870	7.91e-05	0.000363735	0.000161662	AKT1/PTGS2/PSEN1/MAPK14/JAK2/STAT3/TP53	7
GO:0002052	BP	GO:0002052	positive regulation of neuroblast proliferation	4/117	37/18870	7.92e-05	0.000363735	0.000161662	VEGFA/FGF2/HIF1A/CTNNB1	4
GO:0046326	BP	GO:0046326	positive regulation of glucose import	4/117	37/18870	7.92e-05	0.000363735	0.000161662	AKT1/TERT/MAPK14/PTPN11	4
GO:0071276	BP	GO:0071276	cellular response to cadmium ion	4/117	37/18870	7.92e-05	0.000363735	0.000161662	EGFR/AKT1/MMP9/MAPK1	4
GO:0045989	BP	GO:0045989	positive regulation of striated muscle contraction	3/117	14/18870	8.05e-05	0.000369273	0.000164124	TRPV4/ACE2/KCNQ1	3
GO:0051348	BP	GO:0051348	negative regulation of transferase activity	8/117	225/18870	8.07e-05	0.000369955	0.000164427	AKT1/ABL1/MAPT/PTPN22/PPARG/UCHL1/IL1B/TP53	8
GO:0071260	BP	GO:0071260	cellular response to mechanical stimulus	5/117	72/18870	8.45e-05	0.000386873	0.000171946	PTGS2/NFKB1/FGF2/ITGB3/IL1B	5
GO:0009615	BP	GO:0009615	response to virus	11/117	436/18870	8.51e-05	0.000389521	0.000173123	NFKB1/TNF/MAPK14/PTPN22/HIF1A/NLRP3/JAK2/BCL2/IL1B/STAT1/IL6	11
GO:0051250	BP	GO:0051250	negative regulation of lymphocyte activation	7/117	169/18870	8.86e-05	0.000404711	0.000179874	ERBB2/LGALS3/IL2/CASP3/PTPN22/HLA-DRB1/ATM	7
GO:0042303	BP	GO:0042303	molting cycle	6/117	117/18870	8.92e-05	0.000406429	0.000180637	EGFR/PTGS2/TERT/TNF/BCL2/CTNNB1	6
GO:0042633	BP	GO:0042633	hair cycle	6/117	117/18870	8.92e-05	0.000406429	0.000180637	EGFR/PTGS2/TERT/TNF/BCL2/CTNNB1	6
GO:2000278	BP	GO:2000278	regulation of DNA biosynthetic process	6/117	117/18870	8.92e-05	0.000406429	0.000180637	FGF2/TNF/MAPK1/ATM/TP53/CTNNB1	6
GO:0072678	BP	GO:0072678	T cell migration	5/117	73/18870	9.02e-05	0.000410512	0.000182452	ADAM17/ABL1/APP/ITGB3/ICAM1	5
GO:0071241	BP	GO:0071241	cellular response to inorganic substance	8/117	229/18870	9.12e-05	0.000414524	0.000184235	EGFR/AKT1/BRAF/PTGS2/MMP3/MMP9/MAPK1/SCN5A	8
GO:0048511	BP	GO:0048511	rhythmic process	9/117	296/18870	9.57e-05	0.000434415	0.000193076	ESR1/NOS2/MMP2/TNF/CASP3/PPARA/PPARG/MTOR/TP53	9
GO:0010762	BP	GO:0010762	regulation of fibroblast migration	4/117	39/18870	9.76e-05	0.000442691	0.000196754	AKT1/BRAF/FGF2/ITGB3	4
GO:1901989	BP	GO:1901989	positive regulation of cell cycle phase transition	6/117	119/18870	9.8e-05	0.000443461	0.000197096	EGFR/AKT1/KCNA5/TERT/ADAM17/APP	6
GO:1904892	BP	GO:1904892	regulation of receptor signaling pathway via STAT	6/117	119/18870	9.8e-05	0.000443461	0.000197096	KIT/TNF/PPARG/F2/JAK2/IL6	6
GO:0045737	BP	GO:0045737	positive regulation of cyclin-dependent protein serine/threonine kinase activity	3/117	15/18870	0.000100108	0.000452374	0.000201058	EGFR/AKT1/ADAM17	3
GO:0006650	BP	GO:0006650	glycerophospholipid metabolic process	9/117	298/18870	0.00010073	0.000454174	0.000201858	PON1/FGF2/PIK3CA/FABP3/CETP/PLA2G7/LIPC/HTR2A/ATM	9
GO:0051054	BP	GO:0051054	positive regulation of DNA metabolic process	9/117	298/18870	0.00010073	0.000454174	0.000201858	EGFR/AKT1/FGF2/TNF/IL2/MAPK1/ATM/CTNNB1/IL6	9
GO:0050680	BP	GO:0050680	negative regulation of epithelial cell proliferation	7/117	173/18870	0.000102529	0.000461777	0.000205237	AR/TNF/VDR/PPARG/FLT1/TGFBR1/STAT1	7
GO:0042307	BP	GO:0042307	positive regulation of protein import into nucleus	4/117	40/18870	0.000107972	0.00048415	0.00021518	PTGS2/PSEN1/MAPK14/JAK2	4
GO:0051349	BP	GO:0051349	positive regulation of lyase activity	4/117	40/18870	0.000107972	0.00048415	0.00021518	EDNRA/NOS2/RAF1/ADRB2	4
GO:0070232	BP	GO:0070232	regulation of T cell apoptotic process	4/117	40/18870	0.000107972	0.00048415	0.00021518	LGALS3/HIF1A/BCL2/TP53	4
GO:0071354	BP	GO:0071354	cellular response to interleukin-6	4/117	40/18870	0.000107972	0.00048415	0.00021518	NFKB1/JAK2/STAT3/IL6	4
GO:0005977	BP	GO:0005977	glycogen metabolic process	5/117	76/18870	0.000109366	0.000488256	0.000217005	AKT1/GAA/PYGL/PYGM/GYS1	5
GO:0046470	BP	GO:0046470	phosphatidylcholine metabolic process	5/117	76/18870	0.000109366	0.000488256	0.000217005	PON1/FABP3/CETP/PLA2G7/LIPC	5
GO:0051145	BP	GO:0051145	smooth muscle cell differentiation	5/117	76/18870	0.000109366	0.000488256	0.000217005	VEGFA/EDNRA/KIT/EDNRB/CTNNB1	5
GO:0086001	BP	GO:0086001	cardiac muscle cell action potential	5/117	76/18870	0.000109366	0.000488256	0.000217005	KCNA5/KCNH2/SCN5A/KCNE1/KCNQ1	5
GO:0051651	BP	GO:0051651	maintenance of location in cell	8/117	237/18870	0.000115731	0.000516105	0.000229383	AKT1/FGF2/ABL1/GAA/PSEN1/ITGB3/F2/HTR2A	8
GO:0001937	BP	GO:0001937	negative regulation of endothelial cell proliferation	5/117	77/18870	0.000116387	0.000517896	0.000230179	TNF/PPARG/FLT1/TGFBR1/STAT1	5
GO:0050853	BP	GO:0050853	B cell receptor signaling pathway	5/117	77/18870	0.000116387	0.000517896	0.000230179	NFKB1/ABL1/PTPN22/MAPK1/BCL2	5
GO:0002065	BP	GO:0002065	columnar/cuboidal epithelial cell differentiation	6/117	123/18870	0.000117656	0.000522403	0.000232182	AKT1/FGF2/SERPINE1/ABL1/HIF1A/CTNNB1	6
GO:0010811	BP	GO:0010811	positive regulation of cell-substrate adhesion	6/117	123/18870	0.000117656	0.000522403	0.000232182	KDR/BRAF/VEGFA/ABL1/ITGB3/JAK2	6
GO:0002691	BP	GO:0002691	regulation of cellular extravasation	4/117	41/18870	0.000119074	0.000526978	0.000234215	SELP/ICAM1/SELE/ELANE	4
GO:0045923	BP	GO:0045923	positive regulation of fatty acid metabolic process	4/117	41/18870	0.000119074	0.000526978	0.000234215	PTGS2/PPARA/PPARG/IL1B	4
GO:0060251	BP	GO:0060251	regulation of glial cell proliferation	4/117	41/18870	0.000119074	0.000526978	0.000234215	TNF/IL1B/TP53/IL6	4
GO:0051146	BP	GO:0051146	striated muscle cell differentiation	9/117	305/18870	0.000120084	0.00053087	0.000235945	AKT1/TNNT2/VEGFA/MAPK14/CASP3/G6PD/PPARA/BCL2/MTOR	9
GO:0007160	BP	GO:0007160	cell-matrix adhesion	8/117	239/18870	0.000122641	0.000534119	0.000237389	KDR/VEGFA/SERPINE1/ABL1/ITGB3/BCL2/VCAM1/CTNNB1	8
GO:0048588	BP	GO:0048588	developmental cell growth	8/117	239/18870	0.000122641	0.000534119	0.000237389	VEGFA/ABL1/EDNRA/APP/MAPT/G6PD/PPARA/CTNNB1	8
GO:0003096	BP	GO:0003096	renal sodium ion transport	3/117	16/18870	0.000122654	0.000534119	0.000237389	EDNRA/EDNRB/KCNQ1	3
GO:0010958	BP	GO:0010958	regulation of amino acid import across plasma membrane	3/117	16/18870	0.000122654	0.000534119	0.000237389	PSEN1/TNF/ACE2	3
GO:0030810	BP	GO:0030810	positive regulation of nucleotide biosynthetic process	3/117	16/18870	0.000122654	0.000534119	0.000237389	NOS2/PPARA/VCP	3
GO:0047484	BP	GO:0047484	regulation of response to osmotic stress	3/117	16/18870	0.000122654	0.000534119	0.000237389	PTGS2/ABCB1/TRPV4	3
GO:0051770	BP	GO:0051770	positive regulation of nitric-oxide synthase biosynthetic process	3/117	16/18870	0.000122654	0.000534119	0.000237389	KDR/JAK2/STAT1	3
GO:0098915	BP	GO:0098915	membrane repolarization during ventricular cardiac muscle cell action potential	3/117	16/18870	0.000122654	0.000534119	0.000237389	KCNH2/KCNE1/KCNQ1	3
GO:1900034	BP	GO:1900034	regulation of cellular response to heat	3/117	16/18870	0.000122654	0.000534119	0.000237389	MAPT/MTOR/ATM	3
GO:1900373	BP	GO:1900373	positive regulation of purine nucleotide biosynthetic process	3/117	16/18870	0.000122654	0.000534119	0.000237389	NOS2/PPARA/VCP	3
GO:1903789	BP	GO:1903789	regulation of amino acid transmembrane transport	3/117	16/18870	0.000122654	0.000534119	0.000237389	PSEN1/TNF/ACE2	3
GO:1903798	BP	GO:1903798	regulation of miRNA processing	3/117	16/18870	0.000122654	0.000534119	0.000237389	STAT3/TP53/IL6	3
GO:2000696	BP	GO:2000696	regulation of epithelial cell differentiation involved in kidney development	3/117	16/18870	0.000122654	0.000534119	0.000237389	MMP9/STAT1/CTNNB1	3
GO:2000846	BP	GO:2000846	regulation of corticosteroid hormone secretion	3/117	16/18870	0.000122654	0.000534119	0.000237389	AGTR1/PTPN11/REN	3
GO:0072676	BP	GO:0072676	lymphocyte migration	6/117	124/18870	0.00012302	0.000535143	0.000237844	AKT1/ADAM17/ABL1/APP/ITGB3/ICAM1	6
GO:0042509	BP	GO:0042509	regulation of tyrosine phosphorylation of STAT protein	5/117	78/18870	0.000123748	0.000536592	0.000238488	KIT/TNF/IL2/JAK2/IL6	5
GO:0044042	BP	GO:0044042	glucan metabolic process	5/117	78/18870	0.000123748	0.000536592	0.000238488	AKT1/GAA/PYGL/PYGM/GYS1	5
GO:0097009	BP	GO:0097009	energy homeostasis	5/117	78/18870	0.000123748	0.000536592	0.000238488	MAPK14/PIK3CA/STAT3/ADRB2/TRPV4	5
GO:1901987	BP	GO:1901987	regulation of cell cycle phase transition	11/117	456/18870	0.000126447	0.000547715	0.000243432	EGFR/AKT1/KCNA5/TERT/ADAM17/APP/MAPK14/PTPN11/BCL2/ATM/TP53	11
GO:0001952	BP	GO:0001952	regulation of cell-matrix adhesion	6/117	125/18870	0.000128576	0.000556344	0.000247267	KDR/VEGFA/SERPINE1/ABL1/ITGB3/BCL2	6
GO:0002274	BP	GO:0002274	myeloid leukocyte activation	8/117	241/18870	0.00012989	0.000561432	0.000249528	PSEN1/APP/KIT/MAPT/TNF/JAK2/ATM/IL6	8
GO:0071364	BP	GO:0071364	cellular response to epidermal growth factor stimulus	4/117	42/18870	0.000130981	0.000564953	0.000251093	ERBB2/EGFR/AKT1/PTPN11	4
GO:2000403	BP	GO:2000403	positive regulation of lymphocyte migration	4/117	42/18870	0.000130981	0.000564953	0.000251093	ADAM17/ABL1/APP/ITGB3	4
GO:0072088	BP	GO:0072088	nephron epithelium morphogenesis	5/117	79/18870	0.000131461	0.00056642	0.000251746	VEGFA/FGF2/BCL2/STAT1/CTNNB1	5
GO:0003014	BP	GO:0003014	renal system process	6/117	126/18870	0.000134329	0.000577559	0.000256696	AGTR1/EDNRA/BCL2/EDNRB/REN/KCNQ1	6
GO:2000027	BP	GO:2000027	regulation of animal organ morphogenesis	6/117	126/18870	0.000134329	0.000577559	0.000256696	AR/VEGFA/FGF2/ABL1/TNF/CTNNB1	6
GO:0051047	BP	GO:0051047	positive regulation of secretion	9/117	310/18870	0.000135739	0.000583007	0.000259118	CFTR/PTPN11/HIF1A/PPARG/F2/JAK2/RBP4/IL1B/HLA-DRB1	9
GO:0051899	BP	GO:0051899	membrane depolarization	5/117	80/18870	0.000139536	0.000598054	0.000265805	KDR/ABL1/KCNH2/BCL2/SCN5A	5
GO:0090049	BP	GO:0090049	regulation of cell migration involved in sprouting angiogenesis	5/117	80/18870	0.000139536	0.000598054	0.000265805	KDR/PTGS2/VEGFA/FGF2/ABL1	5
GO:0003231	BP	GO:0003231	cardiac ventricle development	6/117	127/18870	0.000140285	0.000600631	0.000266951	TNNT2/TNNI3/EDNRA/HIF1A/TGFBR1/SCN5A	6
GO:0050807	BP	GO:0050807	regulation of synapse organization	8/117	244/18870	0.000141423	0.000604869	0.000268834	AKT1/ABL1/PSEN1/APP/TNF/MAPK14/CTNNB1/VCP	8
GO:0060443	BP	GO:0060443	mammary gland morphogenesis	4/117	43/18870	0.000143728	0.000614082	0.000272929	ESR1/NFKB1/AR/VDR	4
GO:0030301	BP	GO:0030301	cholesterol transport	6/117	128/18870	0.000146448	0.000625048	0.000277803	NFKB1/PON1/CFTR/PPARG/CETP/LIPC	6
GO:0007405	BP	GO:0007405	neuroblast proliferation	5/117	81/18870	0.000147986	0.000625593	0.000278045	VEGFA/FGF2/HIF1A/TP53/CTNNB1	5
GO:0072028	BP	GO:0072028	nephron morphogenesis	5/117	81/18870	0.000147986	0.000625593	0.000278045	VEGFA/FGF2/BCL2/STAT1/CTNNB1	5
GO:0032310	BP	GO:0032310	prostaglandin secretion	3/117	17/18870	0.000148264	0.000625593	0.000278045	PTGS2/NOS2/IL1B	3
GO:0032780	BP	GO:0032780	negative regulation of ATP-dependent activity	3/117	17/18870	0.000148264	0.000625593	0.000278045	TNNT2/TNNI3/TP53	3
GO:0060644	BP	GO:0060644	mammary gland epithelial cell differentiation	3/117	17/18870	0.000148264	0.000625593	0.000278045	AKT1/FGF2/HIF1A	3
GO:0070920	BP	GO:0070920	regulation of regulatory ncRNA processing	3/117	17/18870	0.000148264	0.000625593	0.000278045	STAT3/TP53/IL6	3
GO:0097396	BP	GO:0097396	response to interleukin-17	3/117	17/18870	0.000148264	0.000625593	0.000278045	NFKB1/STAT3/IL1B	3
GO:0097398	BP	GO:0097398	cellular response to interleukin-17	3/117	17/18870	0.000148264	0.000625593	0.000278045	NFKB1/STAT3/IL1B	3
GO:1901522	BP	GO:1901522	positive regulation of transcription from RNA polymerase II promoter involved in cellular response to chemical stimulus	3/117	17/18870	0.000148264	0.000625593	0.000278045	VEGFA/HIF1A/TP53	3
GO:1901550	BP	GO:1901550	regulation of endothelial cell development	3/117	17/18870	0.000148264	0.000625593	0.000278045	VEGFA/TNF/IL1B	3
GO:1903140	BP	GO:1903140	regulation of establishment of endothelial barrier	3/117	17/18870	0.000148264	0.000625593	0.000278045	VEGFA/TNF/IL1B	3
GO:0002440	BP	GO:0002440	production of molecular mediator of immune response	9/117	314/18870	0.000149462	0.000629997	0.000280002	KIT/TNF/IL2/PTPN22/NLRP3/RBP4/ELANE/IL1B/IL6	9
GO:0002708	BP	GO:0002708	positive regulation of lymphocyte mediated immunity	6/117	129/18870	0.000152823	0.000643499	0.000286003	TNF/IL2/NLRP3/IL1B/HLA-DRB1/IL6	6
GO:0060070	BP	GO:0060070	canonical Wnt signaling pathway	9/117	316/18870	0.000156746	0.000658297	0.00029258	EGFR/NFKB1/FGF2/PSEN1/EDNRA/MAPK14/EDNRB/CTNNB1/VCP	9
GO:0007260	BP	GO:0007260	tyrosine phosphorylation of STAT protein	5/117	82/18870	0.000156822	0.000658297	0.00029258	KIT/TNF/IL2/JAK2/IL6	5
GO:0140115	BP	GO:0140115	export across plasma membrane	5/117	82/18870	0.000156822	0.000658297	0.00029258	KCNA5/ABCB1/KCNH2/KCNE1/KCNQ1	5
GO:0045761	BP	GO:0045761	regulation of adenylate cyclase activity	4/117	44/18870	0.000157348	0.000659146	0.000292958	EDNRA/RAF1/ADRB2/EDNRB	4
GO:0070741	BP	GO:0070741	response to interleukin-6	4/117	44/18870	0.000157348	0.000659146	0.000292958	NFKB1/JAK2/STAT3/IL6	4
GO:0046486	BP	GO:0046486	glycerolipid metabolic process	10/117	390/18870	0.000158638	0.000663869	0.000295057	PON1/FGF2/PIK3CA/FABP3/PTPN11/CETP/PLA2G7/LIPC/HTR2A/ATM	10
GO:0032612	BP	GO:0032612	interleukin-1 production	6/117	130/18870	0.000159416	0.00066576	0.000295897	APP/TNF/NLRP3/JAK2/STAT3/IL6	6
GO:0032652	BP	GO:0032652	regulation of interleukin-1 production	6/117	130/18870	0.000159416	0.00066576	0.000295897	APP/TNF/NLRP3/JAK2/STAT3/IL6	6
GO:0032640	BP	GO:0032640	tumor necrosis factor production	7/117	186/18870	0.000160775	0.000670062	0.000297809	PSEN1/APP/PTPN22/PTPN11/JAK2/STAT3/IL6	7
GO:0032680	BP	GO:0032680	regulation of tumor necrosis factor production	7/117	186/18870	0.000160775	0.000670062	0.000297809	PSEN1/APP/PTPN22/PTPN11/JAK2/STAT3/IL6	7
GO:0050803	BP	GO:0050803	regulation of synapse structure or activity	8/117	250/18870	0.000167034	0.000695434	0.000309086	AKT1/ABL1/PSEN1/APP/TNF/MAPK14/CTNNB1/VCP	8
GO:0022412	BP	GO:0022412	cellular process involved in reproduction in multicellular organism	11/117	471/18870	0.000167686	0.000697438	0.000309976	AKT1/EDNRA/CFTR/KIT/PIK3CA/UCHL1/TGFBR1/BCL2/MTOR/ATM/CTNNB1	11
GO:0044000	BP	GO:0044000	movement in host	7/117	188/18870	0.000171735	0.000712684	0.000316753	EGFR/AGTR1/ITGB3/ICAM1/HLA-DRB1/HTR2A/ACE2	7
GO:0030574	BP	GO:0030574	collagen catabolic process	4/117	45/18870	0.000171876	0.000712684	0.000316753	MMP1/MMP3/MMP9/MMP2	4
GO:0031641	BP	GO:0031641	regulation of myelination	4/117	45/18870	0.000171876	0.000712684	0.000316753	AKT1/TNF/MTOR/CTNNB1	4
GO:1902105	BP	GO:1902105	regulation of leukocyte differentiation	9/117	321/18870	0.000176266	0.000725541	0.000322467	ERBB2/BRAF/ABL1/TNF/IL2/NLRP3/MTOR/HLA-DRB1/CTNNB1	9
GO:0000082	BP	GO:0000082	G1/S transition of mitotic cell cycle	8/117	252/18870	0.000176375	0.000725541	0.000322467	EGFR/AKT1/KCNA5/TERT/ADAM17/BCL2/ATM/TP53	8
GO:0005980	BP	GO:0005980	glycogen catabolic process	3/117	18/18870	0.000177113	0.000725541	0.000322467	GAA/PYGL/PYGM	3
GO:0016264	BP	GO:0016264	gap junction assembly	3/117	18/18870	0.000177113	0.000725541	0.000322467	ACE/IL1B/ACE2	3
GO:0019896	BP	GO:0019896	axonal transport of mitochondrion	3/117	18/18870	0.000177113	0.000725541	0.000322467	MAPT/HIF1A/UCHL1	3
GO:0030949	BP	GO:0030949	positive regulation of vascular endothelial growth factor receptor signaling pathway	3/117	18/18870	0.000177113	0.000725541	0.000322467	ITGB3/HIF1A/IL1B	3
GO:0036003	BP	GO:0036003	positive regulation of transcription from RNA polymerase II promoter in response to stress	3/117	18/18870	0.000177113	0.000725541	0.000322467	VEGFA/HIF1A/TP53	3
GO:0048569	BP	GO:0048569	post-embryonic animal organ development	3/117	18/18870	0.000177113	0.000725541	0.000322467	KDR/VEGFA/JAK2	3
GO:0051000	BP	GO:0051000	positive regulation of nitric-oxide synthase activity	3/117	18/18870	0.000177113	0.000725541	0.000322467	AKT1/TERT/HIF1A	3
GO:0150078	BP	GO:0150078	positive regulation of neuroinflammatory response	3/117	18/18870	0.000177113	0.000725541	0.000322467	TNF/IL1B/IL6	3
GO:1903236	BP	GO:1903236	regulation of leukocyte tethering or rolling	3/117	18/18870	0.000177113	0.000725541	0.000322467	SELP/SELE/ELANE	3
GO:1904031	BP	GO:1904031	positive regulation of cyclin-dependent protein kinase activity	3/117	18/18870	0.000177113	0.000725541	0.000322467	EGFR/AKT1/ADAM17	3
GO:0048593	BP	GO:0048593	camera-type eye morphogenesis	6/117	133/18870	0.000180557	0.000737423	0.000327748	KDR/VEGFA/HIF1A/RBP4/STAT3/CTNNB1	6
GO:0050868	BP	GO:0050868	negative regulation of T cell activation	6/117	133/18870	0.000180557	0.000737423	0.000327748	ERBB2/LGALS3/IL2/CASP3/PTPN22/HLA-DRB1	6
GO:1904950	BP	GO:1904950	negative regulation of establishment of protein localization	6/117	133/18870	0.000180557	0.000737423	0.000327748	MAPT/HMGCR/PTPN11/IL1B/KCNJ11/KCNE1	6
GO:2001242	BP	GO:2001242	regulation of intrinsic apoptotic signaling pathway	7/117	190/18870	0.000183292	0.000747845	0.00033238	AKT1/PTGS2/MMP9/HIF1A/BCL2/TP53/CTNNB1	7
GO:0035050	BP	GO:0035050	embryonic heart tube development	5/117	85/18870	0.000185764	0.000757175	0.000336527	PSEN1/ECE1/EDNRA/HIF1A/CTNNB1	5
GO:0032309	BP	GO:0032309	icosanoid secretion	4/117	46/18870	0.00018735	0.000760595	0.000338046	PTGS2/NOS2/ACE/IL1B	4
GO:0032892	BP	GO:0032892	positive regulation of organic acid transport	4/117	46/18870	0.00018735	0.000760595	0.000338046	PSEN1/FABP3/IL1B/ACE2	4
GO:0045646	BP	GO:0045646	regulation of erythrocyte differentiation	4/117	46/18870	0.00018735	0.000760595	0.000338046	MAPK14/HIF1A/STAT3/STAT1	4
GO:0048483	BP	GO:0048483	autonomic nervous system development	4/117	46/18870	0.00018735	0.000760595	0.000338046	EDNRA/VCAM1/EDNRB/CTNNB1	4
GO:0071706	BP	GO:0071706	tumor necrosis factor superfamily cytokine production	7/117	191/18870	0.000189302	0.000766991	0.000340889	PSEN1/APP/PTPN22/PTPN11/JAK2/STAT3/IL6	7
GO:1903555	BP	GO:1903555	regulation of tumor necrosis factor superfamily cytokine production	7/117	191/18870	0.000189302	0.000766991	0.000340889	PSEN1/APP/PTPN22/PTPN11/JAK2/STAT3/IL6	7
GO:0032370	BP	GO:0032370	positive regulation of lipid transport	5/117	86/18870	0.000196263	0.000794409	0.000353075	PON1/FABP3/PPARG/CETP/IL1B	5
GO:0002822	BP	GO:0002822	regulation of adaptive immune response based on somatic recombination of immune receptors built from immunoglobulin superfamily domains	7/117	193/18870	0.000201799	0.000815198	0.000362315	TNF/IL2/NLRP3/JAK2/IL1B/HLA-DRB1/IL6	7
GO:0033673	BP	GO:0033673	negative regulation of kinase activity	7/117	193/18870	0.000201799	0.000815198	0.000362315	AKT1/ABL1/MAPT/PTPN22/PPARG/UCHL1/IL1B	7
GO:0042326	BP	GO:0042326	negative regulation of phosphorylation	9/117	327/18870	0.000202327	0.00081652	0.000362903	AKT1/ABL1/PSEN1/MAPT/IL2/PTPN22/PPARG/UCHL1/IL1B	9
GO:0042311	BP	GO:0042311	vasodilation	4/117	47/18870	0.000203803	0.000817619	0.000363391	TNF/ADRB2/KNG1/EDNRB	4
GO:0043029	BP	GO:0043029	T cell homeostasis	4/117	47/18870	0.000203803	0.000817619	0.000363391	AKT1/IL2/CASP3/BCL2	4
GO:0045601	BP	GO:0045601	regulation of endothelial cell differentiation	4/117	47/18870	0.000203803	0.000817619	0.000363391	VEGFA/TNF/IL1B/CTNNB1	4
GO:0055010	BP	GO:0055010	ventricular cardiac muscle tissue morphogenesis	4/117	47/18870	0.000203803	0.000817619	0.000363391	TNNT2/TNNI3/EDNRA/TGFBR1	4
GO:0060043	BP	GO:0060043	regulation of cardiac muscle cell proliferation	4/117	47/18870	0.000203803	0.000817619	0.000363391	FGF2/MAPK14/RBP4/TGFBR1	4
GO:0072538	BP	GO:0072538	T-helper 17 type immune response	4/117	47/18870	0.000203803	0.000817619	0.000363391	IL2/JAK2/STAT3/IL6	4
GO:0050808	BP	GO:0050808	synapse organization	11/117	483/18870	0.000208443	0.000832588	0.000370044	ERBB2/AKT1/ABL1/PSEN1/APP/MAPT/TNF/MAPK14/ITGB3/CTNNB1/VCP	11
GO:0002523	BP	GO:0002523	leukocyte migration involved in inflammatory response	3/117	19/18870	0.000209373	0.000832588	0.000370044	TNF/SELE/ELANE	3
GO:0009251	BP	GO:0009251	glucan catabolic process	3/117	19/18870	0.000209373	0.000832588	0.000370044	GAA/PYGL/PYGM	3
GO:0035743	BP	GO:0035743	CD4-positive	alpha-beta T cell cytokine production	3/117	19/18870	0.000209373	0.000832588	0.000370044	NLRP3/IL1B/IL6	3
GO:0035821	BP	GO:0035821	modulation of process of another organism	3/117	19/18870	0.000209373	0.000832588	0.000370044	AKT1/NOS2/PPARA	3
GO:0060438	BP	GO:0060438	trachea development	3/117	19/18870	0.000209373	0.000832588	0.000370044	MAP2K1/MAPK1/CTNNB1	3
GO:0086014	BP	GO:0086014	atrial cardiac muscle cell action potential	3/117	19/18870	0.000209373	0.000832588	0.000370044	KCNA5/SCN5A/KCNQ1	3
GO:0086026	BP	GO:0086026	atrial cardiac muscle cell to AV node cell signaling	3/117	19/18870	0.000209373	0.000832588	0.000370044	KCNA5/SCN5A/KCNQ1	3
GO:0086066	BP	GO:0086066	atrial cardiac muscle cell to AV node cell communication	3/117	19/18870	0.000209373	0.000832588	0.000370044	KCNA5/SCN5A/KCNQ1	3
GO:1904375	BP	GO:1904375	regulation of protein localization to cell periphery	6/117	137/18870	0.000212124	0.000842706	0.000374541	EGFR/AKT1/AR/LGALS3/HRAS/TNF	6
GO:0006913	BP	GO:0006913	nucleocytoplasmic transport	9/117	330/18870	0.000216515	0.000858479	0.000381551	AKT1/PTGS2/PSEN1/MAPK14/PTPN11/JAK2/STAT3/IL1B/TP53	9
GO:0051169	BP	GO:0051169	nuclear transport	9/117	330/18870	0.000216515	0.000858479	0.000381551	AKT1/PTGS2/PSEN1/MAPK14/PTPN11/JAK2/STAT3/IL1B/TP53	9
GO:0001892	BP	GO:0001892	embryonic placenta development	5/117	88/18870	0.000218614	0.000864278	0.000384129	EGFR/AKT1/HIF1A/MAP2K1/MAPK1	5
GO:0032147	BP	GO:0032147	activation of protein kinase activity	5/117	88/18870	0.000218614	0.000864278	0.000384129	VEGFA/ABL1/ITGB3/JAK2/ADRB2	5
GO:0050672	BP	GO:0050672	negative regulation of lymphocyte proliferation	5/117	88/18870	0.000218614	0.000864278	0.000384129	ERBB2/IL2/CASP3/HLA-DRB1/ATM	5
GO:0043401	BP	GO:0043401	steroid hormone mediated signaling pathway	6/117	138/18870	0.000220657	0.000868053	0.000385806	ESR1/AR/PPARA/NR3C2/JAK2/MAPK1	6
GO:0021795	BP	GO:0021795	cerebral cortex cell migration	4/117	48/18870	0.000221273	0.000868053	0.000385806	EGFR/PSEN1/P2RY12/CTNNB1	4
GO:0031295	BP	GO:0031295	T cell costimulation	4/117	48/18870	0.000221273	0.000868053	0.000385806	AKT1/PIK3CA/PTPN11/MTOR	4
GO:0032369	BP	GO:0032369	negative regulation of lipid transport	4/117	48/18870	0.000221273	0.000868053	0.000385806	AKT1/NFKB1/ITGB3/PTPN11	4
GO:0042088	BP	GO:0042088	T-helper 1 type immune response	4/117	48/18870	0.000221273	0.000868053	0.000385806	HRAS/MTOR/IL1B/HLA-DRB1	4
GO:0042551	BP	GO:0042551	neuron maturation	4/117	48/18870	0.000221273	0.000868053	0.000385806	EDNRA/APP/BCL2/EDNRB	4
GO:0045776	BP	GO:0045776	negative regulation of blood pressure	4/117	48/18870	0.000221273	0.000868053	0.000385806	NOS2/TNF/PPARA/ADRB2	4
GO:0070509	BP	GO:0070509	calcium ion import	4/117	48/18870	0.000221273	0.000868053	0.000385806	LGALS3/ACE/TRPV4/CTNNB1	4
GO:0045786	BP	GO:0045786	negative regulation of cell cycle	10/117	407/18870	0.000223719	0.000876806	0.000389697	PTGS2/ABL1/TNF/MAPK14/CASP3/PTPN11/BCL2/ATM/TP53/CTNNB1	10
GO:0090068	BP	GO:0090068	positive regulation of cell cycle process	8/117	262/18870	0.000229773	0.000899668	0.000399858	EGFR/AKT1/KCNA5/TERT/ADAM17/APP/TNF/IL1B	8
GO:0014910	BP	GO:0014910	regulation of smooth muscle cell migration	5/117	89/18870	0.000230491	0.000900748	0.000400337	TERT/SERPINE1/ITGB3/ACE/BCL2	5
GO:0032945	BP	GO:0032945	negative regulation of mononuclear cell proliferation	5/117	89/18870	0.000230491	0.000900748	0.000400337	ERBB2/IL2/CASP3/HLA-DRB1/ATM	5
GO:0007178	BP	GO:0007178	transmembrane receptor protein serine/threonine kinase signaling pathway	10/117	410/18870	0.000237261	0.000926317	0.000411702	KDR/ADAM17/ABL1/MAPK14/PPARA/PPARG/JAK2/STAT3/TGFBR1/TP53	10
GO:0010543	BP	GO:0010543	regulation of platelet activation	4/117	49/18870	0.000239795	0.000931748	0.000414116	SELP/F2/JAK2/IL6	4
GO:0033628	BP	GO:0033628	regulation of cell adhesion mediated by integrin	4/117	49/18870	0.000239795	0.000931748	0.000414116	SERPINE1/ITGB3/PTPN11/P2RY12	4
GO:0035987	BP	GO:0035987	endodermal cell differentiation	4/117	49/18870	0.000239795	0.000931748	0.000414116	MMP9/MMP2/MAP2K1/CTNNB1	4
GO:0048546	BP	GO:0048546	digestive tract morphogenesis	4/117	49/18870	0.000239795	0.000931748	0.000414116	EGFR/HIF1A/BCL2/CTNNB1	4
GO:2000404	BP	GO:2000404	regulation of T cell migration	4/117	49/18870	0.000239795	0.000931748	0.000414116	ADAM17/ABL1/APP/ITGB3	4
GO:0002295	BP	GO:0002295	T-helper cell lineage commitment	3/117	20/18870	0.000245209	0.000949167	0.000421857	STAT3/MTOR/IL6	3
GO:0006098	BP	GO:0006098	pentose-phosphate shunt	3/117	20/18870	0.000245209	0.000949167	0.000421857	G6PD/MTOR/TP53	3
GO:0051767	BP	GO:0051767	nitric-oxide synthase biosynthetic process	3/117	20/18870	0.000245209	0.000949167	0.000421857	KDR/JAK2/STAT1	3
GO:0051769	BP	GO:0051769	regulation of nitric-oxide synthase biosynthetic process	3/117	20/18870	0.000245209	0.000949167	0.000421857	KDR/JAK2/STAT1	3
GO:0015918	BP	GO:0015918	sterol transport	6/117	141/18870	0.000247891	0.000958638	0.000426067	NFKB1/PON1/CFTR/PPARG/CETP/LIPC	6
GO:0071248	BP	GO:0071248	cellular response to metal ion	7/117	200/18870	0.000250897	0.000969342	0.000430824	EGFR/AKT1/BRAF/PTGS2/MMP9/MAPK1/SCN5A	7
GO:0097006	BP	GO:0097006	regulation of plasma lipoprotein particle levels	5/117	91/18870	0.000255711	0.000987007	0.000438675	AGTR1/CETP/PLA2G7/MPO/LIPC	5
GO:0032388	BP	GO:0032388	positive regulation of intracellular transport	7/117	201/18870	0.000258635	0.000994677	0.000442085	ERBB2/PTGS2/HRAS/PSEN1/MAPK14/JAK2/IL1B	7
GO:0009299	BP	GO:0009299	mRNA transcription	4/117	50/18870	0.000259407	0.000994677	0.000442085	VDR/PPARG/STAT3/TP53	4
GO:0030850	BP	GO:0030850	prostate gland development	4/117	50/18870	0.000259407	0.000994677	0.000442085	ESR1/AR/MMP2/CTNNB1	4
GO:0031294	BP	GO:0031294	lymphocyte costimulation	4/117	50/18870	0.000259407	0.000994677	0.000442085	AKT1/PIK3CA/PTPN11/MTOR	4
GO:0048066	BP	GO:0048066	developmental pigmentation	4/117	50/18870	0.000259407	0.000994677	0.000442085	EDNRA/KIT/BCL2/EDNRB	4
GO:0060976	BP	GO:0060976	coronary vasculature development	4/117	50/18870	0.000259407	0.000994677	0.000442085	VEGFA/FGF2/ACE/TGFBR1	4
GO:1902041	BP	GO:1902041	regulation of extrinsic apoptotic signaling pathway via death domain receptors	4/117	50/18870	0.000259407	0.000994677	0.000442085	LGALS3/SERPINE1/ICAM1/RAF1	4
GO:0002695	BP	GO:0002695	negative regulation of leukocyte activation	7/117	202/18870	0.000266563	0.00102116	0.000453854	ERBB2/LGALS3/IL2/CASP3/PTPN22/HLA-DRB1/ATM	7
GO:0051208	BP	GO:0051208	sequestering of calcium ion	6/117	143/18870	0.00026747	0.00102367	0.00045497	FGF2/ABL1/PSEN1/ITGB3/F2/HTR2A	6
GO:1903510	BP	GO:1903510	mucopolysaccharide metabolic process	5/117	92/18870	0.000269081	0.00102887	0.000457282	NFKB1/FGF2/EDNRA/IL1B/EDNRB	5
GO:0010565	BP	GO:0010565	regulation of cellular ketone metabolic process	6/117	144/18870	0.000277704	0.00106085	0.000471493	AKT1/PTGS2/FABP3/PPARA/PPARG/IL1B	6
GO:0010332	BP	GO:0010332	response to gamma radiation	4/117	51/18870	0.000280145	0.00106717	0.000474304	HRAS/BCL2/ATM/TP53	4
GO:0043407	BP	GO:0043407	negative regulation of MAP kinase activity	4/117	51/18870	0.000280145	0.00106717	0.000474304	PTPN22/PPARG/UCHL1/IL1B	4
GO:0051496	BP	GO:0051496	positive regulation of stress fiber assembly	4/117	51/18870	0.000280145	0.00106717	0.000474304	BRAF/ABL1/TGFBR1/MTOR	4
GO:0042475	BP	GO:0042475	odontogenesis of dentin-containing tooth	5/117	93/18870	0.000282976	0.00107695	0.000478649	SERPINE1/CFTR/PPARA/SCN5A/CTNNB1	5
GO:0000272	BP	GO:0000272	polysaccharide catabolic process	3/117	21/18870	0.000284787	0.00107981	0.00047992	GAA/PYGL/PYGM	3
GO:0010224	BP	GO:0010224	response to UV-B	3/117	21/18870	0.000284787	0.00107981	0.00047992	MME/MAPK14/BCL2	3
GO:0010829	BP	GO:0010829	negative regulation of glucose transmembrane transport	3/117	21/18870	0.000284787	0.00107981	0.00047992	TNF/ACE/IL1B	3
GO:0060444	BP	GO:0060444	branching involved in mammary gland duct morphogenesis	3/117	21/18870	0.000284787	0.00107981	0.00047992	ESR1/AR/VDR	3
GO:0032411	BP	GO:0032411	positive regulation of transporter activity	5/117	94/18870	0.000297408	0.00112661	0.000500724	PON1/ABCB1/EDNRA/CFTR/ADRB2	5
GO:0030177	BP	GO:0030177	positive regulation of Wnt signaling pathway	6/117	146/18870	0.000299096	0.00113195	0.000503097	EGFR/NFKB1/TERT/FGF2/ABL1/VCP	6
GO:0010823	BP	GO:0010823	negative regulation of mitochondrion organization	4/117	52/18870	0.000302048	0.00114207	0.000507591	AKT1/MAPT/PPARG/TP53	4
GO:0051216	BP	GO:0051216	cartilage development	7/117	207/18870	0.000309197	0.00116801	0.000519123	FGF2/MAPK14/PTPN11/HIF1A/TGFBR1/TRPV4/CTNNB1	7
GO:0007044	BP	GO:0007044	cell-substrate junction assembly	5/117	95/18870	0.000312392	0.00117899	0.000524003	KDR/VEGFA/ABL1/ITGB3/BCL2	5
GO:0002819	BP	GO:0002819	regulation of adaptive immune response	7/117	208/18870	0.000318346	0.00119924	0.000533003	TNF/IL2/NLRP3/JAK2/IL1B/HLA-DRB1/IL6	7
GO:0071383	BP	GO:0071383	cellular response to steroid hormone stimulus	7/117	208/18870	0.000318346	0.00119924	0.000533003	ESR1/AR/PPARA/NR3C2/JAK2/MAPK1/ACE	7
GO:0007157	BP	GO:0007157	heterophilic cell-cell adhesion via plasma membrane cell adhesion molecules	4/117	53/18870	0.000325151	0.00122375	0.000543894	SELP/ICAM1/SELE/VCAM1	4
GO:0042982	BP	GO:0042982	amyloid precursor protein metabolic process	5/117	96/18870	0.000327942	0.00122979	0.000546581	ADAM17/PSEN2/PSEN1/TNF/CASP3	5
GO:0070664	BP	GO:0070664	negative regulation of leukocyte proliferation	5/117	96/18870	0.000327942	0.00122979	0.000546581	ERBB2/IL2/CASP3/HLA-DRB1/ATM	5
GO:0035584	BP	GO:0035584	calcium-mediated signaling using intracellular calcium source	3/117	22/18870	0.000328266	0.00122979	0.000546581	KDR/SELP/VCAM1	3
GO:0048169	BP	GO:0048169	regulation of long-term neuronal synaptic plasticity	3/117	22/18870	0.000328266	0.00122979	0.000546581	HRAS/APP/KIT	3
GO:2000831	BP	GO:2000831	regulation of steroid hormone secretion	3/117	22/18870	0.000328266	0.00122979	0.000546581	AGTR1/PTPN11/REN	3
GO:0051153	BP	GO:0051153	regulation of striated muscle cell differentiation	5/117	97/18870	0.00034407	0.00128782	0.00057237	MAPK14/G6PD/PPARA/BCL2/MTOR	5
GO:0010761	BP	GO:0010761	fibroblast migration	4/117	54/18870	0.000349494	0.00130452	0.000579795	AKT1/BRAF/FGF2/ITGB3	4
GO:0050805	BP	GO:0050805	negative regulation of synaptic transmission	4/117	54/18870	0.000349494	0.00130452	0.000579795	PTGS2/MAPT/IL1B/HTR2A	4
GO:0060425	BP	GO:0060425	lung morphogenesis	4/117	54/18870	0.000349494	0.00130452	0.000579795	TNF/MAP2K1/MAPK1/CTNNB1	4
GO:0044843	BP	GO:0044843	cell cycle G1/S phase transition	8/117	279/18870	0.000350626	0.00130755	0.000581141	EGFR/AKT1/KCNA5/TERT/ADAM17/BCL2/ATM/TP53	8
GO:0035148	BP	GO:0035148	tube formation	6/117	151/18870	0.000358259	0.00133479	0.000593248	VEGFA/FGF2/ABL1/CASP3/HIF1A/CTNNB1	6
GO:0060993	BP	GO:0060993	kidney morphogenesis	5/117	98/18870	0.000360792	0.001343	0.000596898	VEGFA/FGF2/BCL2/STAT1/CTNNB1	5
GO:0031668	BP	GO:0031668	cellular response to extracellular stimulus	8/117	281/18870	0.000367736	0.0013676	0.000607831	VDR/PPARA/MAPK1/BCL2/MTOR/VCAM1/TP53/COMT	8
GO:1901990	BP	GO:1901990	regulation of mitotic cell cycle phase transition	9/117	355/18870	0.000370226	0.00137561	0.000611388	EGFR/AKT1/KCNA5/TERT/ADAM17/APP/BCL2/ATM/TP53	9
GO:0001759	BP	GO:0001759	organ induction	3/117	23/18870	0.000375804	0.00138748	0.000616665	AR/FGF2/CTNNB1	3
GO:0006740	BP	GO:0006740	NADPH regeneration	3/117	23/18870	0.000375804	0.00138748	0.000616665	G6PD/MTOR/TP53	3
GO:0036303	BP	GO:0036303	lymph vessel morphogenesis	3/117	23/18870	0.000375804	0.00138748	0.000616665	FLT4/VEGFA/FGF2	3
GO:0043171	BP	GO:0043171	peptide catabolic process	3/117	23/18870	0.000375804	0.00138748	0.000616665	MME/ECE1/ACE	3
GO:0043373	BP	GO:0043373	CD4-positive	alpha-beta T cell lineage commitment	3/117	23/18870	0.000375804	0.00138748	0.000616665	STAT3/MTOR/IL6	3
GO:0051882	BP	GO:0051882	mitochondrial depolarization	3/117	23/18870	0.000375804	0.00138748	0.000616665	KDR/ABL1/BCL2	3
GO:0060252	BP	GO:0060252	positive regulation of glial cell proliferation	3/117	23/18870	0.000375804	0.00138748	0.000616665	TNF/IL1B/IL6	3
GO:0016051	BP	GO:0016051	carbohydrate biosynthetic process	7/117	214/18870	0.000377918	0.00139351	0.000619346	AKT1/NFKB1/G6PD/PPARA/RBP4/GYS1/SLC37A4	7
GO:0006942	BP	GO:0006942	regulation of striated muscle contraction	5/117	99/18870	0.000378122	0.00139351	0.000619346	TNNI3/SCN5A/TRPV4/ACE2/KCNQ1	5
GO:0072080	BP	GO:0072080	nephron tubule development	5/117	100/18870	0.000396073	0.00145703	0.000647579	VEGFA/FGF2/BCL2/STAT1/CTNNB1	5
GO:2000177	BP	GO:2000177	regulation of neural precursor cell proliferation	5/117	100/18870	0.000396073	0.00145703	0.000647579	VEGFA/FGF2/HIF1A/TP53/CTNNB1	5
GO:0007281	BP	GO:0007281	germ cell development	9/117	359/18870	0.000401632	0.00147105	0.00065381	AKT1/EDNRA/CFTR/KIT/PIK3CA/BCL2/MTOR/ATM/CTNNB1	9
GO:0001836	BP	GO:0001836	release of cytochrome c from mitochondria	4/117	56/18870	0.000402049	0.00147105	0.00065381	AKT1/MMP9/BCL2/TP53	4
GO:0001954	BP	GO:0001954	positive regulation of cell-matrix adhesion	4/117	56/18870	0.000402049	0.00147105	0.00065381	KDR/VEGFA/ABL1/ITGB3	4
GO:0030857	BP	GO:0030857	negative regulation of epithelial cell differentiation	4/117	56/18870	0.000402049	0.00147105	0.00065381	VEGFA/MMP9/STAT1/CTNNB1	4
GO:0031529	BP	GO:0031529	ruffle organization	4/117	56/18870	0.000402049	0.00147105	0.00065381	HRAS/ICAM1/MTOR/P2RY12	4
GO:0034205	BP	GO:0034205	amyloid-beta formation	4/117	56/18870	0.000402049	0.00147105	0.00065381	PSEN2/PSEN1/TNF/CASP3	4
GO:0007584	BP	GO:0007584	response to nutrient	6/117	155/18870	0.00041188	0.00150567	0.000669195	PTGS2/VDR/PPARG/MTOR/VCAM1/STAT1	6
GO:0002070	BP	GO:0002070	epithelial cell maturation	3/117	24/18870	0.000427554	0.00155877	0.000692798	KDR/HIF1A/KCNE1	3
GO:0003071	BP	GO:0003071	renal system process involved in regulation of systemic arterial blood pressure	3/117	24/18870	0.000427554	0.00155877	0.000692798	AGTR1/EDNRB/REN	3
GO:0009651	BP	GO:0009651	response to salt stress	3/117	24/18870	0.000427554	0.00155877	0.000692798	TNF/TRPV4/TP53	3
GO:0038066	BP	GO:0038066	p38MAPK cascade	4/117	57/18870	0.000430338	0.00156752	0.000696686	VEGFA/MAPK14/PTPN22/IL1B	4
GO:0008630	BP	GO:0008630	intrinsic apoptotic signaling pathway in response to DNA damage	5/117	102/18870	0.0004339	0.00157627	0.000700573	ABL1/TNF/BCL2/ATM/TP53	5
GO:0043266	BP	GO:0043266	regulation of potassium ion transport	5/117	102/18870	0.0004339	0.00157627	0.000700573	KCNA5/KCNH2/HTR2A/KCNE1/KCNQ1	5
GO:0150115	BP	GO:0150115	cell-substrate junction organization	5/117	102/18870	0.0004339	0.00157627	0.000700573	KDR/VEGFA/ABL1/ITGB3/BCL2	5
GO:0007043	BP	GO:0007043	cell-cell junction assembly	6/117	157/18870	0.00044094	0.00160042	0.000711308	TNF/ACE/IL1B/TRPV4/ACE2/CTNNB1	6
GO:0001823	BP	GO:0001823	mesonephros development	5/117	103/18870	0.000453804	0.00164418	0.000730757	VEGFA/FGF2/BCL2/REN/CTNNB1	5
GO:1901655	BP	GO:1901655	cellular response to ketone	5/117	103/18870	0.000453804	0.00164418	0.000730757	AKT1/AR/CFTR/JAK2/ACE	5
GO:0043583	BP	GO:0043583	ear development	7/117	221/18870	0.000458371	0.00165926	0.000737457	FGF2/ECE1/EDNRA/PTPN11/MAPK1/BCL2/KCNQ1	7
GO:0001706	BP	GO:0001706	endoderm formation	4/117	58/18870	0.00046002	0.0016608	0.000738142	MMP9/MMP2/MAP2K1/CTNNB1	4
GO:0031663	BP	GO:0031663	lipopolysaccharide-mediated signaling pathway	4/117	58/18870	0.00046002	0.0016608	0.000738142	AKT1/MAPK14/PTPN22/MAPK1	4
GO:0042306	BP	GO:0042306	regulation of protein import into nucleus	4/117	58/18870	0.00046002	0.0016608	0.000738142	PTGS2/PSEN1/MAPK14/JAK2	4
GO:0030100	BP	GO:0030100	regulation of endocytosis	8/117	291/18870	0.000463815	0.00167302	0.000743573	LGALS3/VEGFA/SERPINE1/ABL1/TNF/ITGB3/SELE/IL1B	8
GO:0042100	BP	GO:0042100	B cell proliferation	5/117	104/18870	0.000474389	0.00170663	0.000758512	ABL1/IL2/CASP3/BCL2/ATM	5
GO:0061326	BP	GO:0061326	renal tubule development	5/117	104/18870	0.000474389	0.00170663	0.000758512	VEGFA/FGF2/BCL2/STAT1/CTNNB1	5
GO:0090100	BP	GO:0090100	positive regulation of transmembrane receptor protein serine/threonine kinase signaling pathway	5/117	104/18870	0.000474389	0.00170663	0.000758512	KDR/ADAM17/PPARG/JAK2/TGFBR1	5
GO:0002053	BP	GO:0002053	positive regulation of mesenchymal cell proliferation	3/117	25/18870	0.000483667	0.00172932	0.000768598	KDR/STAT1/CTNNB1	3
GO:0007190	BP	GO:0007190	activation of adenylate cyclase activity	3/117	25/18870	0.000483667	0.00172932	0.000768598	EDNRA/RAF1/ADRB2	3
GO:0030318	BP	GO:0030318	melanocyte differentiation	3/117	25/18870	0.000483667	0.00172932	0.000768598	KIT/BCL2/EDNRB	3
GO:0032331	BP	GO:0032331	negative regulation of chondrocyte differentiation	3/117	25/18870	0.000483667	0.00172932	0.000768598	PTPN11/TGFBR1/CTNNB1	3
GO:0048011	BP	GO:0048011	neurotrophin TRK receptor signaling pathway	3/117	25/18870	0.000483667	0.00172932	0.000768598	CASP3/PTPN11/RAF1	3
GO:0050927	BP	GO:0050927	positive regulation of positive chemotaxis	3/117	25/18870	0.000483667	0.00172932	0.000768598	KDR/VEGFA/F3	3
GO:0090335	BP	GO:0090335	regulation of brown fat cell differentiation	3/117	25/18870	0.000483667	0.00172932	0.000768598	PTGS2/MAPK14/TRPV4	3
GO:0014009	BP	GO:0014009	glial cell proliferation	4/117	59/18870	0.000491132	0.0017514	0.000778411	TNF/IL1B/TP53/IL6	4
GO:0031638	BP	GO:0031638	zymogen activation	4/117	59/18870	0.000491132	0.0017514	0.000778411	SERPINE1/F11/F9/PLAT	4
GO:0050881	BP	GO:0050881	musculoskeletal movement	4/117	59/18870	0.000491132	0.0017514	0.000778411	TNNI3/GAA/TNF/MTOR	4
GO:0048562	BP	GO:0048562	embryonic organ morphogenesis	8/117	295/18870	0.000507548	0.00180836	0.000803726	PSEN1/EDNRA/HIF1A/RBP4/MAPK1/TGFBR1/CTNNB1/KCNQ1	8
GO:0046425	BP	GO:0046425	regulation of receptor signaling pathway via JAK-STAT	5/117	106/18870	0.000517662	0.00184278	0.000819026	KIT/TNF/F2/JAK2/IL6	5
GO:0051147	BP	GO:0051147	regulation of muscle cell differentiation	6/117	162/18870	0.000520618	0.00185169	0.000822985	KIT/MAPK14/G6PD/PPARA/BCL2/MTOR	6
GO:0001658	BP	GO:0001658	branching involved in ureteric bud morphogenesis	4/117	60/18870	0.000523714	0.00185812	0.000825844	VEGFA/FGF2/BCL2/CTNNB1	4
GO:0050879	BP	GO:0050879	multicellular organismal movement	4/117	60/18870	0.000523714	0.00185812	0.000825844	TNNI3/GAA/TNF/MTOR	4
GO:0042180	BP	GO:0042180	cellular ketone metabolic process	7/117	226/18870	0.000523794	0.00185812	0.000825844	AKT1/PTGS2/FABP3/PPARA/PPARG/IL1B/EDNRB	7
GO:0090092	BP	GO:0090092	regulation of transmembrane receptor protein serine/threonine kinase signaling pathway	8/117	297/18870	0.000530636	0.00188076	0.000835903	KDR/ADAM17/ABL1/PPARA/PPARG/JAK2/TGFBR1/TP53	8
GO:0007292	BP	GO:0007292	female gamete generation	6/117	163/18870	0.000537818	0.00190456	0.000846481	AKT1/EDNRA/MMP2/BCL2/ATM/CTNNB1	6
GO:1901796	BP	GO:1901796	regulation of signal transduction by p53 class mediator	5/117	107/18870	0.000540379	0.00190595	0.000847101	AKT1/BCL2/MTOR/ATM/TP53	5
GO:0002726	BP	GO:0002726	positive regulation of T cell cytokine production	3/117	26/18870	0.000544291	0.00190595	0.000847101	NLRP3/IL1B/IL6	3
GO:0014829	BP	GO:0014829	vascular associated smooth muscle contraction	3/117	26/18870	0.000544291	0.00190595	0.000847101	EDNRA/HTR2A/EDNRB	3
GO:0032469	BP	GO:0032469	endoplasmic reticulum calcium ion homeostasis	3/117	26/18870	0.000544291	0.00190595	0.000847101	PSEN1/APP/BCL2	3
GO:0034643	BP	GO:0034643	establishment of mitochondrion localization	microtubule-mediated	3/117	26/18870	0.000544291	0.00190595	0.000847101	MAPT/HIF1A/UCHL1	3
GO:0044346	BP	GO:0044346	fibroblast apoptotic process	3/117	26/18870	0.000544291	0.00190595	0.000847101	CASP3/PIK3CA/TP53	3
GO:0047497	BP	GO:0047497	mitochondrion transport along microtubule	3/117	26/18870	0.000544291	0.00190595	0.000847101	MAPT/HIF1A/UCHL1	3
GO:0050926	BP	GO:0050926	regulation of positive chemotaxis	3/117	26/18870	0.000544291	0.00190595	0.000847101	KDR/VEGFA/F3	3
GO:0051894	BP	GO:0051894	positive regulation of focal adhesion assembly	3/117	26/18870	0.000544291	0.00190595	0.000847101	KDR/VEGFA/ABL1	3
GO:0060391	BP	GO:0060391	positive regulation of SMAD protein signal transduction	3/117	26/18870	0.000544291	0.00190595	0.000847101	PPARG/JAK2/TGFBR1	3
GO:0060740	BP	GO:0060740	prostate gland epithelium morphogenesis	3/117	26/18870	0.000544291	0.00190595	0.000847101	ESR1/AR/MMP2	3
GO:0070102	BP	GO:0070102	interleukin-6-mediated signaling pathway	3/117	26/18870	0.000544291	0.00190595	0.000847101	JAK2/STAT3/IL6	3
GO:1905523	BP	GO:1905523	positive regulation of macrophage migration	3/117	26/18870	0.000544291	0.00190595	0.000847101	MAPK1/P2RY12/TRPV4	3
GO:0006644	BP	GO:0006644	phospholipid metabolic process	9/117	375/18870	0.000550083	0.00192458	0.000855381	PON1/FGF2/PIK3CA/FABP3/CETP/PLA2G7/LIPC/HTR2A/ATM	9
GO:0006940	BP	GO:0006940	regulation of smooth muscle contraction	4/117	61/18870	0.000557805	0.00193829	0.000861473	TNNI3/PTGS2/KIT/ADRB2	4
GO:0022029	BP	GO:0022029	telencephalon cell migration	4/117	61/18870	0.000557805	0.00193829	0.000861473	EGFR/PSEN1/P2RY12/CTNNB1	4
GO:0032233	BP	GO:0032233	positive regulation of actin filament bundle assembly	4/117	61/18870	0.000557805	0.00193829	0.000861473	BRAF/ABL1/TGFBR1/MTOR	4
GO:0034113	BP	GO:0034113	heterotypic cell-cell adhesion	4/117	61/18870	0.000557805	0.00193829	0.000861473	TNF/ITGB3/IL1B/VCAM1	4
GO:0048599	BP	GO:0048599	oocyte development	4/117	61/18870	0.000557805	0.00193829	0.000861473	EDNRA/BCL2/ATM/CTNNB1	4
GO:0050994	BP	GO:0050994	regulation of lipid catabolic process	4/117	61/18870	0.000557805	0.00193829	0.000861473	AKT1/TNF/PPARA/IL1B	4
GO:0055008	BP	GO:0055008	cardiac muscle tissue morphogenesis	4/117	61/18870	0.000557805	0.00193829	0.000861473	TNNT2/TNNI3/EDNRA/TGFBR1	4
GO:1903078	BP	GO:1903078	positive regulation of protein localization to plasma membrane	4/117	61/18870	0.000557805	0.00193829	0.000861473	EGFR/AKT1/LGALS3/TNF	4
GO:1903076	BP	GO:1903076	regulation of protein localization to plasma membrane	5/117	108/18870	0.000563838	0.00195758	0.000870049	EGFR/AKT1/AR/LGALS3/TNF	5
GO:0048705	BP	GO:0048705	skeletal system morphogenesis	7/117	230/18870	0.000581317	0.00201655	0.000896257	FGFR1/PSEN1/MMP2/MAPK14/TGFBR1/TRPV4/CTNNB1	7
GO:1903053	BP	GO:1903053	regulation of extracellular matrix organization	4/117	62/18870	0.000593443	0.00205687	0.000914175	ABL1/ITGB3/TGFBR1/IL6	4
GO:0032412	BP	GO:0032412	regulation of monoatomic ion transmembrane transporter activity	7/117	231/18870	0.000596455	0.00206555	0.000918034	ABCB1/MMP9/EDNRA/CFTR/APP/ADRB2/KCNE1	7
GO:0031639	BP	GO:0031639	plasminogen activation	3/117	27/18870	0.000609569	0.00210203	0.000934249	SERPINE1/F11/PLAT	3
GO:0032740	BP	GO:0032740	positive regulation of interleukin-17 production	3/117	27/18870	0.000609569	0.00210203	0.000934249	IL2/JAK2/IL6	3
GO:0050995	BP	GO:0050995	negative regulation of lipid catabolic process	3/117	27/18870	0.000609569	0.00210203	0.000934249	AKT1/TNF/IL1B	3
GO:0060384	BP	GO:0060384	innervation	3/117	27/18870	0.000609569	0.00210203	0.000934249	ECE1/EDNRA/VCAM1	3
GO:0071480	BP	GO:0071480	cellular response to gamma radiation	3/117	27/18870	0.000609569	0.00210203	0.000934249	HRAS/ATM/TP53	3
GO:0048639	BP	GO:0048639	positive regulation of developmental growth	6/117	167/18870	0.000611083	0.00210547	0.000935778	AKT1/VEGFA/FGF2/MAPT/MAPK14/BCL2	6
GO:0048477	BP	GO:0048477	oogenesis	5/117	110/18870	0.000613042	0.00211044	0.000937985	AKT1/EDNRA/BCL2/ATM/CTNNB1	5
GO:0001933	BP	GO:0001933	negative regulation of protein phosphorylation	8/117	304/18870	0.000618248	0.00212656	0.000945151	AKT1/ABL1/PSEN1/IL2/PTPN22/PPARG/UCHL1/IL1B	8
GO:0002931	BP	GO:0002931	response to ischemia	4/117	63/18870	0.000630669	0.00216381	0.000961707	UCHL1/BCL2/KCNJ11/TP53	4
GO:0071715	BP	GO:0071715	icosanoid transport	4/117	63/18870	0.000630669	0.00216381	0.000961707	PTGS2/NOS2/ACE/IL1B	4
GO:2000179	BP	GO:2000179	positive regulation of neural precursor cell proliferation	4/117	63/18870	0.000630669	0.00216381	0.000961707	VEGFA/FGF2/HIF1A/CTNNB1	4
GO:0010717	BP	GO:0010717	regulation of epithelial to mesenchymal transition	5/117	111/18870	0.000638818	0.00218625	0.000971679	TGFBR1/MTOR/IL1B/CTNNB1/IL6	5
GO:0033209	BP	GO:0033209	tumor necrosis factor-mediated signaling pathway	5/117	111/18870	0.000638818	0.00218625	0.000971679	ADAM17/TNF/JAK2/STAT1/TP53	5
GO:0071347	BP	GO:0071347	cellular response to interleukin-1	5/117	111/18870	0.000638818	0.00218625	0.000971679	NFKB1/MMP2/HIF1A/IL1B/IL6	5
GO:0030203	BP	GO:0030203	glycosaminoglycan metabolic process	5/117	112/18870	0.000665399	0.00227531	0.00101126	NFKB1/FGF2/EDNRA/IL1B/EDNRB	5
GO:0021885	BP	GO:0021885	forebrain cell migration	4/117	64/18870	0.000669522	0.00228366	0.00101497	EGFR/PSEN1/P2RY12/CTNNB1	4
GO:0030225	BP	GO:0030225	macrophage differentiation	4/117	64/18870	0.000669522	0.00228366	0.00101497	VEGFA/MMP9/APP/HLA-DRB1	4
GO:0035773	BP	GO:0035773	insulin secretion involved in cellular response to glucose stimulus	4/117	64/18870	0.000669522	0.00228366	0.00101497	CFTR/HIF1A/RAF1/HLA-DRB1	4
GO:0003156	BP	GO:0003156	regulation of animal organ formation	3/117	28/18870	0.000679643	0.00230085	0.00102261	AR/FGF2/CTNNB1	3
GO:0015732	BP	GO:0015732	prostaglandin transport	3/117	28/18870	0.000679643	0.00230085	0.00102261	PTGS2/NOS2/IL1B	3
GO:0032104	BP	GO:0032104	regulation of response to extracellular stimulus	3/117	28/18870	0.000679643	0.00230085	0.00102261	VDR/PPARA/BCL2	3
GO:0032107	BP	GO:0032107	regulation of response to nutrient levels	3/117	28/18870	0.000679643	0.00230085	0.00102261	VDR/PPARA/BCL2	3
GO:0055022	BP	GO:0055022	negative regulation of cardiac muscle tissue growth	3/117	28/18870	0.000679643	0.00230085	0.00102261	G6PD/PPARA/RBP4	3
GO:0060512	BP	GO:0060512	prostate gland morphogenesis	3/117	28/18870	0.000679643	0.00230085	0.00102261	ESR1/AR/MMP2	3
GO:0060964	BP	GO:0060964	regulation of miRNA-mediated gene silencing	3/117	28/18870	0.000679643	0.00230085	0.00102261	STAT3/TP53/IL6	3
GO:0061117	BP	GO:0061117	negative regulation of heart growth	3/117	28/18870	0.000679643	0.00230085	0.00102261	G6PD/PPARA/RBP4	3
GO:1903055	BP	GO:1903055	positive regulation of extracellular matrix organization	3/117	28/18870	0.000679643	0.00230085	0.00102261	ABL1/TGFBR1/IL6	3
GO:0044772	BP	GO:0044772	mitotic cell cycle phase transition	10/117	470/18870	0.000691906	0.00234042	0.0010402	EGFR/AKT1/KCNA5/TERT/ABCB1/ADAM17/APP/BCL2/ATM/TP53	10
GO:0009994	BP	GO:0009994	oocyte differentiation	4/117	65/18870	0.00071004	0.0023958	0.00106481	EDNRA/BCL2/ATM/CTNNB1	4
GO:0030888	BP	GO:0030888	regulation of B cell proliferation	4/117	65/18870	0.00071004	0.0023958	0.00106481	IL2/CASP3/BCL2/ATM	4
GO:0045453	BP	GO:0045453	bone resorption	4/117	65/18870	0.00071004	0.0023958	0.00106481	ITGB3/ADRB2/CTNNB1/IL6	4
GO:0051048	BP	GO:0051048	negative regulation of secretion	6/117	172/18870	0.000713307	0.00240483	0.00106883	BRAF/TNF/HMGCR/PTPN11/IL1B/KCNJ11	6
GO:1902903	BP	GO:1902903	regulation of supramolecular fiber organization	9/117	389/18870	0.000714455	0.00240671	0.00106966	BRAF/ABL1/PSEN1/APP/MAPT/PIK3CA/TGFBR1/MTOR/TRPV4	9
GO:0034440	BP	GO:0034440	lipid oxidation	5/117	114/18870	0.000721035	0.00242687	0.00107862	AKT1/MAPK14/FABP3/PPARA/PLA2G7	5
GO:0062014	BP	GO:0062014	negative regulation of small molecule metabolic process	5/117	115/18870	0.000750123	0.00252269	0.00112121	AKT1/NFKB1/PPARA/STAT3/TP53	5
GO:0010165	BP	GO:0010165	response to X-ray	3/117	29/18870	0.000754651	0.00252749	0.00112334	CASP3/ATM/TP53	3
GO:0051156	BP	GO:0051156	glucose 6-phosphate metabolic process	3/117	29/18870	0.000754651	0.00252749	0.00112334	G6PD/MTOR/TP53	3
GO:0060037	BP	GO:0060037	pharyngeal system development	3/117	29/18870	0.000754651	0.00252749	0.00112334	ECE1/EDNRA/TGFBR1	3
GO:0060603	BP	GO:0060603	mammary gland duct morphogenesis	3/117	29/18870	0.000754651	0.00252749	0.00112334	ESR1/AR/VDR	3
GO:1900368	BP	GO:1900368	regulation of post-transcriptional gene silencing by regulatory ncRNA	3/117	29/18870	0.000754651	0.00252749	0.00112334	STAT3/TP53/IL6	3
GO:1903169	BP	GO:1903169	regulation of calcium ion transmembrane transport	6/117	174/18870	0.000757714	0.00253567	0.00112698	ABL1/PSEN2/ITGB3/G6PD/F2/BCL2	6
GO:0002062	BP	GO:0002062	chondrocyte differentiation	5/117	116/18870	0.000780079	0.00260619	0.00115832	MAPK14/PTPN11/HIF1A/TGFBR1/CTNNB1	5
GO:0046634	BP	GO:0046634	regulation of alpha-beta T cell activation	5/117	116/18870	0.000780079	0.00260619	0.00115832	IL2/PTPN22/NLRP3/JAK2/HLA-DRB1	5
GO:0031214	BP	GO:0031214	biomineral tissue development	6/117	175/18870	0.000780705	0.00260619	0.00115832	PTGS2/CFTR/VDR/PPARA/HIF1A/ADRB2	6
GO:0001655	BP	GO:0001655	urogenital system development	4/117	67/18870	0.000796232	0.00264934	0.0011775	ESR1/AR/MMP2/CTNNB1	4
GO:0015909	BP	GO:0015909	long-chain fatty acid transport	4/117	67/18870	0.000796232	0.00264934	0.0011775	AKT1/FABP3/PPARG/ACE	4
GO:0048857	BP	GO:0048857	neural nucleus development	4/117	67/18870	0.000796232	0.00264934	0.0011775	FGF2/G6PD/BCL2/KCNE1	4
GO:0060675	BP	GO:0060675	ureteric bud morphogenesis	4/117	67/18870	0.000796232	0.00264934	0.0011775	VEGFA/FGF2/BCL2/CTNNB1	4
GO:1903320	BP	GO:1903320	regulation of protein modification by small protein conjugation or removal	7/117	243/18870	0.000803788	0.00267159	0.00118739	AKT1/ABL1/PTPN22/HIF1A/TGFBR1/CTNNB1/VCP	7
GO:0043409	BP	GO:0043409	negative regulation of MAPK cascade	6/117	176/18870	0.000804231	0.00267159	0.00118739	ABL1/PTPN22/PPARG/UCHL1/IL1B/ACE2	6
GO:0043588	BP	GO:0043588	skin development	8/117	317/18870	0.000811868	0.00269477	0.00119769	EGFR/PSEN1/TNF/CASP3/VDR/MAP2K1/BCL2/CTNNB1	8
GO:0060560	BP	GO:0060560	developmental growth involved in morphogenesis	7/117	244/18870	0.000823351	0.00273066	0.00121364	ESR1/VEGFA/ABL1/EDNRA/APP/MAPT/CTNNB1	7
GO:0007263	BP	GO:0007263	nitric oxide mediated signal transduction	3/117	30/18870	0.000834728	0.00275494	0.00122443	EGFR/VEGFA/NOS2	3
GO:0010039	BP	GO:0010039	response to iron ion	3/117	30/18870	0.000834728	0.00275494	0.00122443	G6PD/HIF1A/BCL2	3
GO:0035774	BP	GO:0035774	positive regulation of insulin secretion involved in cellular response to glucose stimulus	3/117	30/18870	0.000834728	0.00275494	0.00122443	CFTR/HIF1A/HLA-DRB1	3
GO:0051654	BP	GO:0051654	establishment of mitochondrion localization	3/117	30/18870	0.000834728	0.00275494	0.00122443	MAPT/HIF1A/UCHL1	3
GO:0060147	BP	GO:0060147	regulation of post-transcriptional gene silencing	3/117	30/18870	0.000834728	0.00275494	0.00122443	STAT3/TP53/IL6	3
GO:0090140	BP	GO:0090140	regulation of mitochondrial fission	3/117	30/18870	0.000834728	0.00275494	0.00122443	KDR/MAPT/PPARG	3
GO:0072171	BP	GO:0072171	mesonephric tubule morphogenesis	4/117	68/18870	0.000841984	0.00277663	0.00123407	VEGFA/FGF2/BCL2/CTNNB1	4
GO:0043500	BP	GO:0043500	muscle adaptation	5/117	118/18870	0.000842662	0.00277663	0.00123407	G6PD/PPARA/PPARG/IL1B/SCN5A	5
GO:0006469	BP	GO:0006469	negative regulation of protein kinase activity	6/117	179/18870	0.000878108	0.00288875	0.00128391	AKT1/ABL1/PTPN22/PPARG/UCHL1/IL1B	6
GO:0009267	BP	GO:0009267	cellular response to starvation	6/117	179/18870	0.000878108	0.00288875	0.00128391	PPARA/MAPK1/BCL2/MTOR/TP53/COMT	6
GO:0045926	BP	GO:0045926	negative regulation of growth	7/117	247/18870	0.000884311	0.00290682	0.00129193	G6PD/PPARA/HIF1A/RBP4/BCL2/ADRB2/TP53	7
GO:0006631	BP	GO:0006631	fatty acid metabolic process	9/117	401/18870	0.000885482	0.00290832	0.0012926	AKT1/PTGS2/MAPK14/CYP2C19/FABP3/PPARA/PPARG/LIPC/IL1B	9
GO:0002711	BP	GO:0002711	positive regulation of T cell mediated immunity	4/117	69/18870	0.000889561	0.00290999	0.00129335	NLRP3/IL1B/HLA-DRB1/IL6	4
GO:0007004	BP	GO:0007004	telomere maintenance via telomerase	4/117	69/18870	0.000889561	0.00290999	0.00129335	TERT/MAPK1/ATM/CTNNB1	4
GO:0032835	BP	GO:0032835	glomerulus development	4/117	69/18870	0.000889561	0.00290999	0.00129335	EDNRA/ITGB3/BCL2/EDNRB	4
GO:0035019	BP	GO:0035019	somatic stem cell population maintenance	4/117	69/18870	0.000889561	0.00290999	0.00129335	BRAF/KIT/RAF1/STAT3	4
GO:0043627	BP	GO:0043627	response to estrogen	4/117	69/18870	0.000889561	0.00290999	0.00129335	ESR1/AR/MME/MMP2	4
GO:0002718	BP	GO:0002718	regulation of cytokine production involved in immune response	5/117	120/18870	0.000908915	0.00297092	0.00132043	KIT/TNF/NLRP3/IL1B/IL6	5
GO:0033688	BP	GO:0033688	regulation of osteoblast proliferation	3/117	31/18870	0.000920005	0.00299038	0.00132908	ABL1/ITGB3/BCL2	3
GO:0045762	BP	GO:0045762	positive regulation of adenylate cyclase activity	3/117	31/18870	0.000920005	0.00299038	0.00132908	EDNRA/RAF1/ADRB2	3
GO:0060674	BP	GO:0060674	placenta blood vessel development	3/117	31/18870	0.000920005	0.00299038	0.00132908	AKT1/MAP2K1/MAPK1	3
GO:0060966	BP	GO:0060966	regulation of gene silencing by regulatory ncRNA	3/117	31/18870	0.000920005	0.00299038	0.00132908	STAT3/TP53/IL6	3
GO:0150117	BP	GO:0150117	positive regulation of cell-substrate junction organization	3/117	31/18870	0.000920005	0.00299038	0.00132908	KDR/VEGFA/ABL1	3
GO:1900027	BP	GO:1900027	regulation of ruffle assembly	3/117	31/18870	0.000920005	0.00299038	0.00132908	HRAS/ICAM1/P2RY12	3
GO:1902042	BP	GO:1902042	negative regulation of extrinsic apoptotic signaling pathway via death domain receptors	3/117	31/18870	0.000920005	0.00299038	0.00132908	SERPINE1/ICAM1/RAF1	3
GO:0045580	BP	GO:0045580	regulation of T cell differentiation	6/117	181/18870	0.000930194	0.00301869	0.00134165	ERBB2/BRAF/ABL1/IL2/NLRP3/HLA-DRB1	6
GO:0050954	BP	GO:0050954	sensory perception of mechanical stimulus	6/117	181/18870	0.000930194	0.00301869	0.00134165	KIT/TNF/CASP3/HTR2A/KCNE1/KCNQ1	6
GO:0071479	BP	GO:0071479	cellular response to ionizing radiation	4/117	70/18870	0.000939001	0.00304485	0.00135328	HRAS/MAPK14/ATM/TP53	4
GO:0006022	BP	GO:0006022	aminoglycan metabolic process	5/117	121/18870	0.000943459	0.00305444	0.00135755	NFKB1/FGF2/EDNRA/IL1B/EDNRB	5
GO:0045471	BP	GO:0045471	response to ethanol	5/117	121/18870	0.000943459	0.00305444	0.00135755	TNF/IL2/G6PD/PPARA/VCAM1	5
GO:0031669	BP	GO:0031669	cellular response to nutrient levels	7/117	251/18870	0.000971076	0.00313886	0.00139507	VDR/PPARA/MAPK1/BCL2/MTOR/TP53/COMT	7
GO:1901617	BP	GO:1901617	organic hydroxy compound biosynthetic process	7/117	251/18870	0.000971076	0.00313886	0.00139507	ALDH2/NFKB1/FGF2/CFTR/TNF/HMGCR/G6PD	7
GO:0002367	BP	GO:0002367	cytokine production involved in immune response	5/117	122/18870	0.000978971	0.00315937	0.00140418	KIT/TNF/NLRP3/IL1B/IL6	5
GO:0030518	BP	GO:0030518	intracellular steroid hormone receptor signaling pathway	5/117	122/18870	0.000978971	0.00315937	0.00140418	ESR1/AR/NR3C2/JAK2/MAPK1	5
GO:0030900	BP	GO:0030900	forebrain development	9/117	407/18870	0.000982726	0.00316898	0.00140845	EGFR/FGF2/PSEN1/APP/CASP3/HIF1A/SCN5A/P2RY12/CTNNB1	9
GO:0010464	BP	GO:0010464	regulation of mesenchymal cell proliferation	3/117	32/18870	0.00101061	0.00324606	0.00144271	KDR/STAT1/CTNNB1	3
GO:0030808	BP	GO:0030808	regulation of nucleotide biosynthetic process	3/117	32/18870	0.00101061	0.00324606	0.00144271	NOS2/PPARA/VCP	3
GO:0061037	BP	GO:0061037	negative regulation of cartilage development	3/117	32/18870	0.00101061	0.00324606	0.00144271	PTPN11/TGFBR1/CTNNB1	3
GO:1900371	BP	GO:1900371	regulation of purine nucleotide biosynthetic process	3/117	32/18870	0.00101061	0.00324606	0.00144271	NOS2/PPARA/VCP	3
GO:1901889	BP	GO:1901889	negative regulation of cell junction assembly	3/117	32/18870	0.00101061	0.00324606	0.00144271	TNF/ACE/IL1B	3
GO:0051495	BP	GO:0051495	positive regulation of cytoskeleton organization	6/117	184/18870	0.00101275	0.00325037	0.00144463	BRAF/ABL1/MAPT/TGFBR1/MTOR/TRPV4	6
GO:0014015	BP	GO:0014015	positive regulation of gliogenesis	4/117	72/18870	0.00104363	0.00333635	0.00148284	TNF/MTOR/IL1B/IL6	4
GO:0030032	BP	GO:0030032	lamellipodium assembly	4/117	72/18870	0.00104363	0.00333635	0.00148284	KIT/PIK3CA/MTOR/P2RY12	4
GO:0030858	BP	GO:0030858	positive regulation of epithelial cell differentiation	4/117	72/18870	0.00104363	0.00333635	0.00148284	FGF2/SERPINE1/VDR/CTNNB1	4
GO:0046635	BP	GO:0046635	positive regulation of alpha-beta T cell activation	4/117	72/18870	0.00104363	0.00333635	0.00148284	PTPN22/NLRP3/JAK2/HLA-DRB1	4
GO:0070527	BP	GO:0070527	platelet aggregation	4/117	72/18870	0.00104363	0.00333635	0.00148284	ITGB3/JAK2/P2RY12/IL6	4
GO:0002067	BP	GO:0002067	glandular epithelial cell differentiation	4/117	73/18870	0.0010989	0.00350479	0.0015577	AKT1/FGF2/HIF1A/CTNNB1	4
GO:0140962	BP	GO:0140962	multicellular organismal-level chemical homeostasis	4/117	73/18870	0.0010989	0.00350479	0.0015577	KDR/VEGFA/CFTR/TRPV4	4
GO:1904377	BP	GO:1904377	positive regulation of protein localization to cell periphery	4/117	73/18870	0.0010989	0.00350479	0.0015577	EGFR/AKT1/LGALS3/TNF	4
GO:0043618	BP	GO:0043618	regulation of transcription from RNA polymerase II promoter in response to stress	3/117	33/18870	0.00110667	0.00352131	0.00156505	VEGFA/HIF1A/TP53	3
GO:0072539	BP	GO:0072539	T-helper 17 cell differentiation	3/117	33/18870	0.00110667	0.00352131	0.00156505	IL2/STAT3/IL6	3
GO:0090279	BP	GO:0090279	regulation of calcium ion import	3/117	33/18870	0.00110667	0.00352131	0.00156505	LGALS3/ACE/CTNNB1	3
GO:0001649	BP	GO:0001649	osteoblast differentiation	7/117	257/18870	0.00111366	0.00354079	0.0015737	AKT1/FGF2/TNF/MAPK14/PPARG/CTNNB1/IL6	7
GO:0002706	BP	GO:0002706	regulation of lymphocyte mediated immunity	6/117	188/18870	0.00113146	0.00359456	0.0015976	TNF/IL2/NLRP3/IL1B/HLA-DRB1/IL6	6
GO:0006959	BP	GO:0006959	humoral immune response	7/117	258/18870	0.00113895	0.00361554	0.00160693	TNF/F2/ELANE/BCL2/IL1B/HLA-DRB1/IL6	7
GO:0050709	BP	GO:0050709	negative regulation of protein secretion	4/117	74/18870	0.00115619	0.00366457	0.00162872	HMGCR/PTPN11/IL1B/KCNJ11	4
GO:0060415	BP	GO:0060415	muscle tissue morphogenesis	4/117	74/18870	0.00115619	0.00366457	0.00162872	TNNT2/TNNI3/EDNRA/TGFBR1	4
GO:0021987	BP	GO:0021987	cerebral cortex development	5/117	127/18870	0.00117164	0.00371064	0.0016492	EGFR/PSEN1/HIF1A/P2RY12/CTNNB1	5
GO:0030212	BP	GO:0030212	hyaluronan metabolic process	3/117	34/18870	0.00120831	0.00379437	0.00168641	NFKB1/FGF2/IL1B	3
GO:0031128	BP	GO:0031128	developmental induction	3/117	34/18870	0.00120831	0.00379437	0.00168641	AR/FGF2/CTNNB1	3
GO:0032212	BP	GO:0032212	positive regulation of telomere maintenance via telomerase	3/117	34/18870	0.00120831	0.00379437	0.00168641	MAPK1/ATM/CTNNB1	3
GO:0046320	BP	GO:0046320	regulation of fatty acid oxidation	3/117	34/18870	0.00120831	0.00379437	0.00168641	AKT1/FABP3/PPARA	3
GO:0048265	BP	GO:0048265	response to pain	3/117	34/18870	0.00120831	0.00379437	0.00168641	AKT1/MTOR/EDNRB	3
GO:0051450	BP	GO:0051450	myoblast proliferation	3/117	34/18870	0.00120831	0.00379437	0.00168641	KCNA5/ABL1/CTNNB1	3
GO:0055075	BP	GO:0055075	potassium ion homeostasis	3/117	34/18870	0.00120831	0.00379437	0.00168641	KCNA5/KCNH2/KCNQ1	3
GO:0070293	BP	GO:0070293	renal absorption	3/117	34/18870	0.00120831	0.00379437	0.00168641	EDNRA/EDNRB/KCNQ1	3
GO:0086019	BP	GO:0086019	cell-cell signaling involved in cardiac conduction	3/117	34/18870	0.00120831	0.00379437	0.00168641	KCNA5/SCN5A/KCNQ1	3
GO:0090313	BP	GO:0090313	regulation of protein targeting to membrane	3/117	34/18870	0.00120831	0.00379437	0.00168641	ERBB2/HRAS/KCNE1	3
GO:1902176	BP	GO:1902176	negative regulation of oxidative stress-induced intrinsic apoptotic signaling pathway	3/117	34/18870	0.00120831	0.00379437	0.00168641	AKT1/HIF1A/CTNNB1	3
GO:0001704	BP	GO:0001704	formation of primary germ layer	5/117	128/18870	0.00121331	0.00380713	0.00169208	MMP9/MMP2/ITGB3/MAP2K1/CTNNB1	5
GO:0006278	BP	GO:0006278	RNA-templated DNA biosynthetic process	4/117	75/18870	0.00121554	0.00380827	0.00169259	TERT/MAPK1/ATM/CTNNB1	4
GO:0010822	BP	GO:0010822	positive regulation of mitochondrion organization	4/117	75/18870	0.00121554	0.00380827	0.00169259	KDR/MMP9/HIF1A/TP53	4
GO:0021543	BP	GO:0021543	pallium development	6/117	191/18870	0.00122728	0.00384209	0.00170762	EGFR/PSEN1/CASP3/HIF1A/P2RY12/CTNNB1	6
GO:0060828	BP	GO:0060828	regulation of canonical Wnt signaling pathway	7/117	262/18870	0.00124464	0.00389342	0.00173043	EGFR/NFKB1/FGF2/PSEN1/MAPK14/CTNNB1/VCP	7
GO:0002456	BP	GO:0002456	T cell mediated immunity	5/117	129/18870	0.00125607	0.00392319	0.00174366	ICAM1/NLRP3/IL1B/HLA-DRB1/IL6	5
GO:0051224	BP	GO:0051224	negative regulation of protein transport	5/117	129/18870	0.00125607	0.00392319	0.00174366	HMGCR/PTPN11/IL1B/KCNJ11/KCNE1	5
GO:0040013	BP	GO:0040013	negative regulation of locomotion	9/117	423/18870	0.00128513	0.00401088	0.00178264	AKT1/BRAF/FGF2/SERPINE1/TNF/PPARG/STAT3/ELANE/BCL2	9
GO:0050864	BP	GO:0050864	regulation of B cell activation	5/117	130/18870	0.00129994	0.00405398	0.00180179	IL2/CASP3/BCL2/ATM/IL6	5
GO:0001893	BP	GO:0001893	maternal placenta development	3/117	35/18870	0.00131565	0.00407493	0.0018111	AKT1/PTGS2/VDR	3
GO:0002021	BP	GO:0002021	response to dietary excess	3/117	35/18870	0.00131565	0.00407493	0.0018111	MAPK14/ADRB2/TRPV4	3
GO:0008340	BP	GO:0008340	determination of adult lifespan	3/117	35/18870	0.00131565	0.00407493	0.0018111	KCNJ11/ATM/TP53	3
GO:0009112	BP	GO:0009112	nucleobase metabolic process	3/117	35/18870	0.00131565	0.00407493	0.0018111	TTR/MAPK1/MTOR	3
GO:0010614	BP	GO:0010614	negative regulation of cardiac muscle hypertrophy	3/117	35/18870	0.00131565	0.00407493	0.0018111	G6PD/PPARA/PPARG	3
GO:0030224	BP	GO:0030224	monocyte differentiation	3/117	35/18870	0.00131565	0.00407493	0.0018111	VEGFA/PPARG/HLA-DRB1	3
GO:0030947	BP	GO:0030947	regulation of vascular endothelial growth factor receptor signaling pathway	3/117	35/18870	0.00131565	0.00407493	0.0018111	ITGB3/HIF1A/IL1B	3
GO:0070633	BP	GO:0070633	transepithelial transport	3/117	35/18870	0.00131565	0.00407493	0.0018111	ABCB1/CFTR/EDNRB	3
GO:0110110	BP	GO:0110110	positive regulation of animal organ morphogenesis	3/117	35/18870	0.00131565	0.00407493	0.0018111	AR/FGF2/CTNNB1	3
GO:0043122	BP	GO:0043122	regulation of canonical NF-kappaB signal transduction	7/117	265/18870	0.00132883	0.00411261	0.00182785	ESR1/ABL1/TNF/IL1B/HLA-DRB1/STAT1/CTNNB1	7
GO:0002637	BP	GO:0002637	regulation of immunoglobulin production	4/117	77/18870	0.00134059	0.00413959	0.00183984	TNF/IL2/RBP4/IL6	4
GO:0008088	BP	GO:0008088	axo-dendritic transport	4/117	77/18870	0.00134059	0.00413959	0.00183984	APP/MAPT/HIF1A/UCHL1	4
GO:0072078	BP	GO:0072078	nephron tubule morphogenesis	4/117	77/18870	0.00134059	0.00413959	0.00183984	VEGFA/FGF2/BCL2/CTNNB1	4
GO:0042476	BP	GO:0042476	odontogenesis	5/117	132/18870	0.00139106	0.00429216	0.00190765	SERPINE1/CFTR/PPARA/SCN5A/CTNNB1	5
GO:0050772	BP	GO:0050772	positive regulation of axonogenesis	4/117	78/18870	0.00140637	0.00433285	0.00192574	BRAF/VEGFA/MAPT/MAP2K1	4
GO:0055117	BP	GO:0055117	regulation of cardiac muscle contraction	4/117	78/18870	0.00140637	0.00433285	0.00192574	TNNI3/SCN5A/ACE2/KCNQ1	4
GO:0010092	BP	GO:0010092	specification of animal organ identity	3/117	36/18870	0.00142881	0.00439203	0.00195204	AR/FGF2/CTNNB1	3
GO:0033687	BP	GO:0033687	osteoblast proliferation	3/117	36/18870	0.00142881	0.00439203	0.00195204	ABL1/ITGB3/BCL2	3
GO:0050931	BP	GO:0050931	pigment cell differentiation	3/117	36/18870	0.00142881	0.00439203	0.00195204	KIT/BCL2/EDNRB	3
GO:0007369	BP	GO:0007369	gastrulation	6/117	197/18870	0.00143748	0.00441535	0.0019624	MMP9/MMP2/ITGB3/MAP2K1/TP53/CTNNB1	6
GO:0019362	BP	GO:0019362	pyridine nucleotide metabolic process	4/117	79/18870	0.00147437	0.00451503	0.00200671	G6PD/MTOR/TP53/VCP	4
GO:0045685	BP	GO:0045685	regulation of glial cell differentiation	4/117	79/18870	0.00147437	0.00451503	0.00200671	F2/MTOR/CTNNB1/IL6	4
GO:0046496	BP	GO:0046496	nicotinamide nucleotide metabolic process	4/117	79/18870	0.00147437	0.00451503	0.00200671	G6PD/MTOR/TP53/VCP	4
GO:0051966	BP	GO:0051966	regulation of synaptic transmission	glutamatergic	4/117	79/18870	0.00147437	0.00451503	0.00200671	PTGS2/PSEN1/TNF/HTR2A	4
GO:0002437	BP	GO:0002437	inflammatory response to antigenic stimulus	4/117	80/18870	0.00154462	0.00469787	0.00208797	TNF/MAPK14/ELANE/HLA-DRB1	4
GO:0032371	BP	GO:0032371	regulation of sterol transport	4/117	80/18870	0.00154462	0.00469787	0.00208797	NFKB1/PON1/PPARG/CETP	4
GO:0032374	BP	GO:0032374	regulation of cholesterol transport	4/117	80/18870	0.00154462	0.00469787	0.00208797	NFKB1/PON1/PPARG/CETP	4
GO:0014741	BP	GO:0014741	negative regulation of muscle hypertrophy	3/117	37/18870	0.0015479	0.00469787	0.00208797	G6PD/PPARA/PPARG	3
GO:0042755	BP	GO:0042755	eating behavior	3/117	37/18870	0.0015479	0.00469787	0.00208797	STAT3/UCHL1/ACE	3
GO:0043243	BP	GO:0043243	positive regulation of protein-containing complex disassembly	3/117	37/18870	0.0015479	0.00469787	0.00208797	TNF/ADRB2/TRPV4	3
GO:0043267	BP	GO:0043267	negative regulation of potassium ion transport	3/117	37/18870	0.0015479	0.00469787	0.00208797	KCNH2/HTR2A/KCNE1	3
GO:0046621	BP	GO:0046621	negative regulation of organ growth	3/117	37/18870	0.0015479	0.00469787	0.00208797	G6PD/PPARA/RBP4	3
GO:0060323	BP	GO:0060323	head morphogenesis	3/117	37/18870	0.0015479	0.00469787	0.00208797	BRAF/MMP2/PTPN11	3
GO:0070269	BP	GO:0070269	pyroptosis	3/117	37/18870	0.0015479	0.00469787	0.00208797	CASP3/NLRP3/ELANE	3
GO:1901381	BP	GO:1901381	positive regulation of potassium ion transmembrane transport	3/117	37/18870	0.0015479	0.00469787	0.00208797	KCNH2/KCNE1/KCNQ1	3
GO:1904358	BP	GO:1904358	positive regulation of telomere maintenance via telomere lengthening	3/117	37/18870	0.0015479	0.00469787	0.00208797	MAPK1/ATM/CTNNB1	3
GO:0051209	BP	GO:0051209	release of sequestered calcium ion into cytosol	5/117	136/18870	0.00158732	0.00481392	0.00213955	FGF2/ABL1/ITGB3/F2/HTR2A	5
GO:0002720	BP	GO:0002720	positive regulation of cytokine production involved in immune response	4/117	81/18870	0.00161717	0.00488628	0.00217171	KIT/NLRP3/IL1B/IL6	4
GO:0003151	BP	GO:0003151	outflow tract morphogenesis	4/117	81/18870	0.00161717	0.00488628	0.00217171	VEGFA/EDNRA/HIF1A/CTNNB1	4
GO:0010833	BP	GO:0010833	telomere maintenance via telomere lengthening	4/117	81/18870	0.00161717	0.00488628	0.00217171	TERT/MAPK1/ATM/CTNNB1	4
GO:0048644	BP	GO:0048644	muscle organ morphogenesis	4/117	81/18870	0.00161717	0.00488628	0.00217171	TNNT2/TNNI3/EDNRA/TGFBR1	4
GO:0061333	BP	GO:0061333	renal tubule morphogenesis	4/117	81/18870	0.00161717	0.00488628	0.00217171	VEGFA/FGF2/BCL2/CTNNB1	4
GO:0051283	BP	GO:0051283	negative regulation of sequestering of calcium ion	5/117	137/18870	0.00163941	0.00493882	0.00219506	FGF2/ABL1/ITGB3/F2/HTR2A	5
GO:0072175	BP	GO:0072175	epithelial tube formation	5/117	137/18870	0.00163941	0.00493882	0.00219506	FGF2/ABL1/CASP3/HIF1A/CTNNB1	5
GO:0098659	BP	GO:0098659	inorganic cation import across plasma membrane	5/117	137/18870	0.00163941	0.00493882	0.00219506	KCNH2/SCN5A/KCNJ11/TRPV4/KCNQ1	5
GO:0099587	BP	GO:0099587	inorganic ion import across plasma membrane	5/117	137/18870	0.00163941	0.00493882	0.00219506	KCNH2/SCN5A/KCNJ11/TRPV4/KCNQ1	5
GO:0002291	BP	GO:0002291	T cell activation via T cell receptor contact with antigen bound to MHC molecule on antigen presenting cell	2/117	10/18870	0.0016604	0.00494722	0.00219879	LGALS3/ICAM1	2
GO:0008627	BP	GO:0008627	intrinsic apoptotic signaling pathway in response to osmotic stress	2/117	10/18870	0.0016604	0.00494722	0.00219879	PTGS2/CASP3	2
GO:0010572	BP	GO:0010572	positive regulation of platelet activation	2/117	10/18870	0.0016604	0.00494722	0.00219879	SELP/JAK2	2
GO:0010918	BP	GO:0010918	positive regulation of mitochondrial membrane potential	2/117	10/18870	0.0016604	0.00494722	0.00219879	AKT1/VCP	2
GO:0014820	BP	GO:0014820	tonic smooth muscle contraction	2/117	10/18870	0.0016604	0.00494722	0.00219879	EDNRA/HTR2A	2
GO:0035768	BP	GO:0035768	endothelial cell chemotaxis to fibroblast growth factor	2/117	10/18870	0.0016604	0.00494722	0.00219879	FGF2/FGFR1	2
GO:0042368	BP	GO:0042368	vitamin D biosynthetic process	2/117	10/18870	0.0016604	0.00494722	0.00219879	NFKB1/TNF	2
GO:0042756	BP	GO:0042756	drinking behavior	2/117	10/18870	0.0016604	0.00494722	0.00219879	ACE2/REN	2
GO:0044650	BP	GO:0044650	adhesion of symbiont to host cell	2/117	10/18870	0.0016604	0.00494722	0.00219879	ICAM1/ACE2	2
GO:0060068	BP	GO:0060068	vagina development	2/117	10/18870	0.0016604	0.00494722	0.00219879	ESR1/RBP4	2
GO:0060397	BP	GO:0060397	growth hormone receptor signaling pathway via JAK-STAT	2/117	10/18870	0.0016604	0.00494722	0.00219879	JAK2/STAT3	2
GO:0060768	BP	GO:0060768	regulation of epithelial cell proliferation involved in prostate gland development	2/117	10/18870	0.0016604	0.00494722	0.00219879	AR/CTNNB1	2
GO:0071073	BP	GO:0071073	positive regulation of phospholipid biosynthetic process	2/117	10/18870	0.0016604	0.00494722	0.00219879	FABP3/HTR2A	2
GO:2000048	BP	GO:2000048	negative regulation of cell-cell adhesion mediated by cadherin	2/117	10/18870	0.0016604	0.00494722	0.00219879	VEGFA/PLG	2
GO:2000544	BP	GO:2000544	regulation of endothelial cell chemotaxis to fibroblast growth factor	2/117	10/18870	0.0016604	0.00494722	0.00219879	FGF2/FGFR1	2
GO:0002369	BP	GO:0002369	T cell cytokine production	3/117	38/18870	0.00167303	0.00494867	0.00219944	NLRP3/IL1B/IL6	3
GO:0002724	BP	GO:0002724	regulation of T cell cytokine production	3/117	38/18870	0.00167303	0.00494867	0.00219944	NLRP3/IL1B/IL6	3
GO:0032373	BP	GO:0032373	positive regulation of sterol transport	3/117	38/18870	0.00167303	0.00494867	0.00219944	PON1/PPARG/CETP	3
GO:0032376	BP	GO:0032376	positive regulation of cholesterol transport	3/117	38/18870	0.00167303	0.00494867	0.00219944	PON1/PPARG/CETP	3
GO:0035633	BP	GO:0035633	maintenance of blood-brain barrier	3/117	38/18870	0.00167303	0.00494867	0.00219944	PTGS2/VEGFA/IL6	3
GO:0048536	BP	GO:0048536	spleen development	3/117	38/18870	0.00167303	0.00494867	0.00219944	ADAM17/ABL1/BCL2	3
GO:0060416	BP	GO:0060416	response to growth hormone	3/117	38/18870	0.00167303	0.00494867	0.00219944	AKT1/JAK2/STAT3	3
GO:0060563	BP	GO:0060563	neuroepithelial cell differentiation	3/117	38/18870	0.00167303	0.00494867	0.00219944	FGF2/SERPINE1/ABL1	3
GO:0071392	BP	GO:0071392	cellular response to estradiol stimulus	3/117	38/18870	0.00167303	0.00494867	0.00219944	EGFR/ESR1/MMP2	3
GO:1990776	BP	GO:1990776	response to angiotensin	3/117	38/18870	0.00167303	0.00494867	0.00219944	PTGS2/NFKB1/AGTR1	3
GO:0021537	BP	GO:0021537	telencephalon development	7/117	276/18870	0.00167637	0.00495497	0.00220223	EGFR/PSEN1/CASP3/HIF1A/SCN5A/P2RY12/CTNNB1	7
GO:0014032	BP	GO:0014032	neural crest cell development	4/117	82/18870	0.00169206	0.00499611	0.00222052	EDNRA/HIF1A/MAPK1/EDNRB	4
GO:0009581	BP	GO:0009581	detection of external stimulus	5/117	138/18870	0.00169274	0.00499611	0.00222052	KIT/TNF/HTR2A/CTNNB1/KCNQ1	5
GO:0007623	BP	GO:0007623	circadian rhythm	6/117	204/18870	0.00171627	0.00506186	0.00224975	NOS2/TNF/PPARA/PPARG/MTOR/TP53	6
GO:0051282	BP	GO:0051282	regulation of sequestering of calcium ion	5/117	139/18870	0.00174734	0.0051498	0.00228883	FGF2/ABL1/ITGB3/F2/HTR2A	5
GO:0050777	BP	GO:0050777	negative regulation of immune response	6/117	205/18870	0.00175922	0.00518106	0.00230272	AKT1/LGALS3/IL2/MAPK14/PPARG/HLA-DRB1	6
GO:0001570	BP	GO:0001570	vasculogenesis	4/117	83/18870	0.00176933	0.00519955	0.00231094	KDR/TNNI3/VEGFA/CTNNB1	4
GO:0007492	BP	GO:0007492	endoderm development	4/117	83/18870	0.00176933	0.00519955	0.00231094	MMP9/MMP2/MAP2K1/CTNNB1	4
GO:0051149	BP	GO:0051149	positive regulation of muscle cell differentiation	4/117	83/18870	0.00176933	0.00519955	0.00231094	KIT/MAPK14/BCL2/MTOR	4
GO:0001909	BP	GO:0001909	leukocyte mediated cytotoxicity	5/117	140/18870	0.00180323	0.00527573	0.0023448	NOS2/ICAM1/F2/ELANE/HLA-DRB1	5
GO:0038179	BP	GO:0038179	neurotrophin signaling pathway	3/117	39/18870	0.00180431	0.00527573	0.0023448	CASP3/PTPN11/RAF1	3
GO:0043620	BP	GO:0043620	regulation of DNA-templated transcription in response to stress	3/117	39/18870	0.00180431	0.00527573	0.0023448	VEGFA/HIF1A/TP53	3
GO:0044060	BP	GO:0044060	regulation of endocrine process	3/117	39/18870	0.00180431	0.00527573	0.0023448	AGTR1/PTPN11/REN	3
GO:0070229	BP	GO:0070229	negative regulation of lymphocyte apoptotic process	3/117	39/18870	0.00180431	0.00527573	0.0023448	IL2/HIF1A/BCL2	3
GO:0071548	BP	GO:0071548	response to dexamethasone	3/117	39/18870	0.00180431	0.00527573	0.0023448	PIK3CA/JAK2/ACE	3
GO:0097242	BP	GO:0097242	amyloid-beta clearance	3/117	39/18870	0.00180431	0.00527573	0.0023448	MME/TNF/HMGCR	3
GO:0009582	BP	GO:0009582	detection of abiotic stimulus	5/117	141/18870	0.00186041	0.00543586	0.00241597	KIT/TNF/HTR2A/CTNNB1/KCNQ1	5
GO:1901654	BP	GO:1901654	response to ketone	6/117	208/18870	0.001893	0.00552714	0.00245654	AKT1/AR/CFTR/PIK3CA/JAK2/ACE	6
GO:0032414	BP	GO:0032414	positive regulation of ion transmembrane transporter activity	4/117	85/18870	0.00193114	0.00561437	0.00249531	ABCB1/EDNRA/CFTR/ADRB2	4
GO:0048041	BP	GO:0048041	focal adhesion assembly	4/117	85/18870	0.00193114	0.00561437	0.00249531	KDR/VEGFA/ABL1/BCL2	4
GO:0051101	BP	GO:0051101	regulation of DNA binding	4/117	85/18870	0.00193114	0.00561437	0.00249531	MMP9/PSEN1/PPARG/JAK2	4
GO:0061515	BP	GO:0061515	myeloid cell development	4/117	85/18870	0.00193114	0.00561437	0.00249531	APP/KIT/G6PD/PTPN11	4
GO:0071230	BP	GO:0071230	cellular response to amino acid stimulus	4/117	85/18870	0.00193114	0.00561437	0.00249531	EGFR/MMP2/TNF/MTOR	4
GO:0072524	BP	GO:0072524	pyridine-containing compound metabolic process	4/117	85/18870	0.00193114	0.00561437	0.00249531	G6PD/MTOR/TP53/VCP	4
GO:0000266	BP	GO:0000266	mitochondrial fission	3/117	40/18870	0.00194185	0.00563344	0.00250379	KDR/MAPT/PPARG	3
GO:0033028	BP	GO:0033028	myeloid cell apoptotic process	3/117	40/18870	0.00194185	0.00563344	0.00250379	ADAM17/BCL2/IL6	3
GO:0035886	BP	GO:0035886	vascular associated smooth muscle cell differentiation	3/117	40/18870	0.00194185	0.00563344	0.00250379	VEGFA/EDNRA/KIT	3
GO:0042176	BP	GO:0042176	regulation of protein catabolic process	8/117	364/18870	0.00195322	0.0056624	0.00251665	EGFR/AKT1/PSEN1/NOS2/TNF/HMGCR/IL1B/VCP	8
GO:1901873	BP	GO:1901873	regulation of post-translational protein modification	7/117	284/18870	0.00197078	0.00570924	0.00253747	AKT1/ABL1/PTPN22/HIF1A/TGFBR1/CTNNB1/VCP	7
GO:0008543	BP	GO:0008543	fibroblast growth factor receptor signaling pathway	4/117	86/18870	0.00201577	0.005757	0.0025587	FGF2/FGFR1/PTPN11/CTNNB1	4
GO:0055013	BP	GO:0055013	cardiac muscle cell development	4/117	86/18870	0.00201577	0.005757	0.0025587	VEGFA/G6PD/PPARA/MTOR	4
GO:0070918	BP	GO:0070918	regulatory ncRNA processing	4/117	86/18870	0.00201577	0.005757	0.0025587	TERT/STAT3/TP53/IL6	4
GO:2000243	BP	GO:2000243	positive regulation of reproductive process	4/117	86/18870	0.00201577	0.005757	0.0025587	AR/VEGFA/EDNRB/CTNNB1	4
GO:0002551	BP	GO:0002551	mast cell chemotaxis	2/117	11/18870	0.00202116	0.005757	0.0025587	VEGFA/KIT	2
GO:0003337	BP	GO:0003337	mesenchymal to epithelial transition involved in metanephros morphogenesis	2/117	11/18870	0.00202116	0.005757	0.0025587	STAT1/CTNNB1	2
GO:0010764	BP	GO:0010764	negative regulation of fibroblast migration	2/117	11/18870	0.00202116	0.005757	0.0025587	BRAF/FGF2	2
GO:0010887	BP	GO:0010887	negative regulation of cholesterol storage	2/117	11/18870	0.00202116	0.005757	0.0025587	PPARA/PPARG	2
GO:0021548	BP	GO:0021548	pons development	2/117	11/18870	0.00202116	0.005757	0.0025587	BCL2/KCNE1	2
GO:0035766	BP	GO:0035766	cell chemotaxis to fibroblast growth factor	2/117	11/18870	0.00202116	0.005757	0.0025587	FGF2/FGFR1	2
GO:0035812	BP	GO:0035812	renal sodium excretion	2/117	11/18870	0.00202116	0.005757	0.0025587	AGTR1/EDNRB	2
GO:0042045	BP	GO:0042045	epithelial fluid transport	2/117	11/18870	0.00202116	0.005757	0.0025587	CFTR/EDNRB	2
GO:0060081	BP	GO:0060081	membrane hyperpolarization	2/117	11/18870	0.00202116	0.005757	0.0025587	KCNA5/CFTR	2
GO:0060736	BP	GO:0060736	prostate gland growth	2/117	11/18870	0.00202116	0.005757	0.0025587	ESR1/AR	2
GO:0060742	BP	GO:0060742	epithelial cell differentiation involved in prostate gland development	2/117	11/18870	0.00202116	0.005757	0.0025587	AR/CTNNB1	2
GO:0060767	BP	GO:0060767	epithelial cell proliferation involved in prostate gland development	2/117	11/18870	0.00202116	0.005757	0.0025587	AR/CTNNB1	2
GO:0070669	BP	GO:0070669	response to interleukin-2	2/117	11/18870	0.00202116	0.005757	0.0025587	IL2/STAT3	2
GO:0070944	BP	GO:0070944	neutrophil-mediated killing of bacterium	2/117	11/18870	0.00202116	0.005757	0.0025587	F2/ELANE	2
GO:0086070	BP	GO:0086070	SA node cell to atrial cardiac muscle cell communication	2/117	11/18870	0.00202116	0.005757	0.0025587	KCNA5/SCN5A	2
GO:0086100	BP	GO:0086100	endothelin receptor signaling pathway	2/117	11/18870	0.00202116	0.005757	0.0025587	EDNRA/EDNRB	2
GO:1900222	BP	GO:1900222	negative regulation of amyloid-beta clearance	2/117	11/18870	0.00202116	0.005757	0.0025587	TNF/HMGCR	2
GO:1901731	BP	GO:1901731	positive regulation of platelet aggregation	2/117	11/18870	0.00202116	0.005757	0.0025587	JAK2/IL6	2
GO:1904847	BP	GO:1904847	regulation of cell chemotaxis to fibroblast growth factor	2/117	11/18870	0.00202116	0.005757	0.0025587	FGF2/FGFR1	2
GO:2001171	BP	GO:2001171	positive regulation of ATP biosynthetic process	2/117	11/18870	0.00202116	0.005757	0.0025587	PPARA/VCP	2
GO:0045619	BP	GO:0045619	regulation of lymphocyte differentiation	6/117	212/18870	0.00208321	0.0059296	0.00263541	ERBB2/BRAF/ABL1/IL2/NLRP3/HLA-DRB1	6
GO:0071560	BP	GO:0071560	cellular response to transforming growth factor beta stimulus	7/117	287/18870	0.00209097	0.00594752	0.00264338	ADAM17/ABL1/PPARA/PPARG/STAT3/TGFBR1/TP53	7
GO:0042552	BP	GO:0042552	myelination	5/117	145/18870	0.00210249	0.00597195	0.00265424	ERBB2/AKT1/TNF/MTOR/CTNNB1	5
GO:0046165	BP	GO:0046165	alcohol biosynthetic process	5/117	145/18870	0.00210249	0.00597195	0.00265424	NFKB1/FGF2/CFTR/HMGCR/G6PD	5
GO:0007272	BP	GO:0007272	ensheathment of neurons	5/117	147/18870	0.0022318	0.00631631	0.00280729	ERBB2/AKT1/TNF/MTOR/CTNNB1	5
GO:0008366	BP	GO:0008366	axon ensheathment	5/117	147/18870	0.0022318	0.00631631	0.00280729	ERBB2/AKT1/TNF/MTOR/CTNNB1	5
GO:0007595	BP	GO:0007595	lactation	3/117	42/18870	0.00223612	0.00631631	0.00280729	VEGFA/VDR/HIF1A	3
GO:0071402	BP	GO:0071402	cellular response to lipoprotein particle stimulus	3/117	42/18870	0.00223612	0.00631631	0.00280729	AKT1/ADAM17/PPARG	3
GO:0071542	BP	GO:0071542	dopaminergic neuron differentiation	3/117	42/18870	0.00223612	0.00631631	0.00280729	VEGFA/HIF1A/CTNNB1	3
GO:1900026	BP	GO:1900026	positive regulation of substrate adhesion-dependent cell spreading	3/117	42/18870	0.00223612	0.00631631	0.00280729	BRAF/ABL1/ITGB3	3
GO:1990000	BP	GO:1990000	amyloid fibril formation	3/117	42/18870	0.00223612	0.00631631	0.00280729	PSEN1/APP/MAPT	3
GO:2000008	BP	GO:2000008	regulation of protein localization to cell surface	3/117	42/18870	0.00223612	0.00631631	0.00280729	AKT1/TNF/CTNNB1	3
GO:0072594	BP	GO:0072594	establishment of protein localization to organelle	9/117	459/18870	0.00224359	0.006333	0.0028147	AKT1/PTGS2/TERT/PSEN1/MAPT/MAPK14/JAK2/STAT3/TP53	9
GO:0030336	BP	GO:0030336	negative regulation of cell migration	8/117	373/18870	0.00227258	0.00641041	0.00284911	AKT1/BRAF/FGF2/SERPINE1/TNF/PPARG/STAT3/BCL2	8
GO:0046849	BP	GO:0046849	bone remodeling	4/117	89/18870	0.002285	0.00643653	0.00286072	ITGB3/ADRB2/CTNNB1/IL6	4
GO:0097194	BP	GO:0097194	execution phase of apoptosis	4/117	89/18870	0.002285	0.00643653	0.00286072	AKT1/CASP3/TP53/IL6	4
GO:0071559	BP	GO:0071559	response to transforming growth factor beta	7/117	293/18870	0.00234834	0.00661037	0.00293798	ADAM17/ABL1/PPARA/PPARG/STAT3/TGFBR1/TP53	7
GO:0045622	BP	GO:0045622	regulation of T-helper cell differentiation	3/117	43/18870	0.00239305	0.00668426	0.00297082	IL2/NLRP3/HLA-DRB1	3
GO:0051955	BP	GO:0051955	regulation of amino acid transport	3/117	43/18870	0.00239305	0.00668426	0.00297082	PSEN1/TNF/ACE2	3
GO:0042594	BP	GO:0042594	response to starvation	6/117	218/18870	0.00239521	0.00668426	0.00297082	PPARA/MAPK1/BCL2/MTOR/TP53/COMT	6
GO:0005984	BP	GO:0005984	disaccharide metabolic process	2/117	12/18870	0.00241558	0.00668426	0.00297082	BRAF/GAA	2
GO:0010749	BP	GO:0010749	regulation of nitric oxide mediated signal transduction	2/117	12/18870	0.00241558	0.00668426	0.00297082	EGFR/VEGFA	2
GO:0014842	BP	GO:0014842	regulation of skeletal muscle satellite cell proliferation	2/117	12/18870	0.00241558	0.00668426	0.00297082	FGF2/JAK2	2
GO:0014854	BP	GO:0014854	response to inactivity	2/117	12/18870	0.00241558	0.00668426	0.00297082	PIK3CA/SCN5A	2
GO:0030656	BP	GO:0030656	regulation of vitamin metabolic process	2/117	12/18870	0.00241558	0.00668426	0.00297082	NFKB1/TNF	2
GO:0032817	BP	GO:0032817	regulation of natural killer cell proliferation	2/117	12/18870	0.00241558	0.00668426	0.00297082	PTPN22/JAK2	2
GO:0033083	BP	GO:0033083	regulation of immature T cell proliferation	2/117	12/18870	0.00241558	0.00668426	0.00297082	ERBB2/IL1B	2
GO:0033084	BP	GO:0033084	regulation of immature T cell proliferation in thymus	2/117	12/18870	0.00241558	0.00668426	0.00297082	ERBB2/IL1B	2
GO:0033629	BP	GO:0033629	negative regulation of cell adhesion mediated by integrin	2/117	12/18870	0.00241558	0.00668426	0.00297082	SERPINE1/PTPN11	2
GO:0034370	BP	GO:0034370	triglyceride-rich lipoprotein particle remodeling	2/117	12/18870	0.00241558	0.00668426	0.00297082	CETP/LIPC	2
GO:0034372	BP	GO:0034372	very-low-density lipoprotein particle remodeling	2/117	12/18870	0.00241558	0.00668426	0.00297082	CETP/LIPC	2
GO:0035933	BP	GO:0035933	glucocorticoid secretion	2/117	12/18870	0.00241558	0.00668426	0.00297082	PTPN11/KCNQ1	2
GO:0048484	BP	GO:0048484	enteric nervous system development	2/117	12/18870	0.00241558	0.00668426	0.00297082	EDNRA/EDNRB	2
GO:0051549	BP	GO:0051549	positive regulation of keratinocyte migration	2/117	12/18870	0.00241558	0.00668426	0.00297082	MMP9/MTOR	2
GO:0070943	BP	GO:0070943	neutrophil-mediated killing of symbiont cell	2/117	12/18870	0.00241558	0.00668426	0.00297082	F2/ELANE	2
GO:0071493	BP	GO:0071493	cellular response to UV-B	2/117	12/18870	0.00241558	0.00668426	0.00297082	MME/MAPK14	2
GO:0071679	BP	GO:0071679	commissural neuron axon guidance	2/117	12/18870	0.00241558	0.00668426	0.00297082	VEGFA/ADAM17	2
GO:0072182	BP	GO:0072182	regulation of nephron tubule epithelial cell differentiation	2/117	12/18870	0.00241558	0.00668426	0.00297082	STAT1/CTNNB1	2
GO:0097084	BP	GO:0097084	vascular associated smooth muscle cell development	2/117	12/18870	0.00241558	0.00668426	0.00297082	VEGFA/EDNRA	2
GO:1903580	BP	GO:1903580	positive regulation of ATP metabolic process	2/117	12/18870	0.00241558	0.00668426	0.00297082	PPARA/VCP	2
GO:1990535	BP	GO:1990535	neuron projection maintenance	2/117	12/18870	0.00241558	0.00668426	0.00297082	PSEN1/APP	2
GO:2001267	BP	GO:2001267	regulation of cysteine-type endopeptidase activity involved in apoptotic signaling pathway	2/117	12/18870	0.00241558	0.00668426	0.00297082	MMP9/JAK2	2
GO:0016525	BP	GO:0016525	negative regulation of angiogenesis	5/117	150/18870	0.0024365	0.00672845	0.00299046	SERPINE1/TNF/PPARG/STAT1/CTNNB1	5
GO:0045667	BP	GO:0045667	regulation of osteoblast differentiation	5/117	150/18870	0.0024365	0.00672845	0.00299046	FGF2/TNF/PPARG/CTNNB1/IL6	5
GO:0051092	BP	GO:0051092	positive regulation of NF-kappaB transcription factor activity	5/117	150/18870	0.0024365	0.00672845	0.00299046	AR/TNF/NLRP3/STAT3/IL1B	5
GO:0033555	BP	GO:0033555	multicellular organismal response to stress	4/117	91/18870	0.00247765	0.00683282	0.00303685	AKT1/BCL2/MTOR/EDNRB	4
GO:0097581	BP	GO:0097581	lamellipodium organization	4/117	91/18870	0.00247765	0.00683282	0.00303685	KIT/PIK3CA/MTOR/P2RY12	4
GO:0032970	BP	GO:0032970	regulation of actin filament-based process	8/117	379/18870	0.00250737	0.00691009	0.00307119	BRAF/HRAS/ABL1/ITGB3/PIK3CA/TGFBR1/MTOR/SCN5A	8
GO:0006739	BP	GO:0006739	NADP metabolic process	3/117	44/18870	0.00255664	0.00700327	0.00311261	G6PD/MTOR/TP53	3
GO:0007622	BP	GO:0007622	rhythmic behavior	3/117	44/18870	0.00255664	0.00700327	0.00311261	MTOR/TP53/KCNQ1	3
GO:0010463	BP	GO:0010463	mesenchymal cell proliferation	3/117	44/18870	0.00255664	0.00700327	0.00311261	KDR/STAT1/CTNNB1	3
GO:0021587	BP	GO:0021587	cerebellum morphogenesis	3/117	44/18870	0.00255664	0.00700327	0.00311261	ABL1/PTPN11/MAP2K1	3
GO:0043268	BP	GO:0043268	positive regulation of potassium ion transport	3/117	44/18870	0.00255664	0.00700327	0.00311261	KCNH2/KCNE1/KCNQ1	3
GO:0046640	BP	GO:0046640	regulation of alpha-beta T cell proliferation	3/117	44/18870	0.00255664	0.00700327	0.00311261	IL2/PTPN22/JAK2	3
GO:0050691	BP	GO:0050691	regulation of defense response to virus by host	3/117	44/18870	0.00255664	0.00700327	0.00311261	PTPN22/IL1B/STAT1	3
GO:0071526	BP	GO:0071526	semaphorin-plexin signaling pathway	3/117	44/18870	0.00255664	0.00700327	0.00311261	KDR/ECE1/EDNRA	3
GO:0097178	BP	GO:0097178	ruffle assembly	3/117	44/18870	0.00255664	0.00700327	0.00311261	HRAS/ICAM1/P2RY12	3
GO:0022406	BP	GO:0022406	membrane docking	4/117	92/18870	0.00257804	0.00704454	0.00313095	PSEN2/CFTR/ICAM1/VCAM1	4
GO:1904063	BP	GO:1904063	negative regulation of cation transmembrane transport	4/117	92/18870	0.00257804	0.00704454	0.00313095	MMP9/KCNH2/BCL2/KCNE1	4
GO:0016331	BP	GO:0016331	morphogenesis of embryonic epithelium	5/117	152/18870	0.00258035	0.00704454	0.00313095	AR/ABL1/CASP3/HIF1A/CTNNB1	5
GO:1903531	BP	GO:1903531	negative regulation of secretion by cell	5/117	152/18870	0.00258035	0.00704454	0.00313095	BRAF/HMGCR/PTPN11/IL1B/KCNJ11	5
GO:2000181	BP	GO:2000181	negative regulation of blood vessel morphogenesis	5/117	152/18870	0.00258035	0.00704454	0.00313095	SERPINE1/TNF/PPARG/STAT1/CTNNB1	5
GO:1901343	BP	GO:1901343	negative regulation of vasculature development	5/117	153/18870	0.00265454	0.00724223	0.00321881	SERPINE1/TNF/PPARG/STAT1/CTNNB1	5
GO:0001942	BP	GO:0001942	hair follicle development	4/117	93/18870	0.00268119	0.00730029	0.00324461	EGFR/TNF/BCL2/CTNNB1	4
GO:0043502	BP	GO:0043502	regulation of muscle adaptation	4/117	93/18870	0.00268119	0.00730029	0.00324461	G6PD/PPARA/PPARG/SCN5A	4
GO:0055006	BP	GO:0055006	cardiac cell development	4/117	93/18870	0.00268119	0.00730029	0.00324461	VEGFA/G6PD/PPARA/MTOR	4
GO:0014014	BP	GO:0014014	negative regulation of gliogenesis	3/117	45/18870	0.00272698	0.00740518	0.00329123	F2/TP53/CTNNB1	3
GO:0090199	BP	GO:0090199	regulation of release of cytochrome c from mitochondria	3/117	45/18870	0.00272698	0.00740518	0.00329123	AKT1/MMP9/TP53	3
GO:1900744	BP	GO:1900744	regulation of p38MAPK cascade	3/117	45/18870	0.00272698	0.00740518	0.00329123	VEGFA/PTPN22/IL1B	3
GO:1905521	BP	GO:1905521	regulation of macrophage migration	3/117	45/18870	0.00272698	0.00740518	0.00329123	MAPK1/P2RY12/TRPV4	3
GO:0051492	BP	GO:0051492	regulation of stress fiber assembly	4/117	94/18870	0.00278714	0.00756349	0.00336159	BRAF/ABL1/TGFBR1/MTOR	4
GO:0045807	BP	GO:0045807	positive regulation of endocytosis	5/117	155/18870	0.00280754	0.0076138	0.00338396	VEGFA/SERPINE1/TNF/SELE/IL1B	5
GO:0002024	BP	GO:0002024	diet induced thermogenesis	2/117	13/18870	0.00284323	0.0076344	0.00339311	ADRB2/TRPV4	2
GO:0031392	BP	GO:0031392	regulation of prostaglandin biosynthetic process	2/117	13/18870	0.00284323	0.0076344	0.00339311	PTGS2/IL1B	2
GO:0033079	BP	GO:0033079	immature T cell proliferation	2/117	13/18870	0.00284323	0.0076344	0.00339311	ERBB2/IL1B	2
GO:0033080	BP	GO:0033080	immature T cell proliferation in thymus	2/117	13/18870	0.00284323	0.0076344	0.00339311	ERBB2/IL1B	2
GO:0033690	BP	GO:0033690	positive regulation of osteoblast proliferation	2/117	13/18870	0.00284323	0.0076344	0.00339311	ABL1/ITGB3	2
GO:0035745	BP	GO:0035745	T-helper 2 cell cytokine production	2/117	13/18870	0.00284323	0.0076344	0.00339311	NLRP3/IL6	2
GO:0042362	BP	GO:0042362	fat-soluble vitamin biosynthetic process	2/117	13/18870	0.00284323	0.0076344	0.00339311	NFKB1/TNF	2
GO:0044406	BP	GO:0044406	adhesion of symbiont to host	2/117	13/18870	0.00284323	0.0076344	0.00339311	ICAM1/ACE2	2
GO:0045986	BP	GO:0045986	negative regulation of smooth muscle contraction	2/117	13/18870	0.00284323	0.0076344	0.00339311	PTGS2/ADRB2	2
GO:0051481	BP	GO:0051481	negative regulation of cytosolic calcium ion concentration	2/117	13/18870	0.00284323	0.0076344	0.00339311	KCNA5/BCL2	2
GO:0061052	BP	GO:0061052	negative regulation of cell growth involved in cardiac muscle cell development	2/117	13/18870	0.00284323	0.0076344	0.00339311	G6PD/PPARA	2
GO:1900272	BP	GO:1900272	negative regulation of long-term synaptic potentiation	2/117	13/18870	0.00284323	0.0076344	0.00339311	ABL1/APP	2
GO:1903377	BP	GO:1903377	negative regulation of oxidative stress-induced neuron intrinsic apoptotic signaling pathway	2/117	13/18870	0.00284323	0.0076344	0.00339311	HIF1A/CTNNB1	2
GO:1903624	BP	GO:1903624	regulation of DNA catabolic process	2/117	13/18870	0.00284323	0.0076344	0.00339311	ATM/IL6	2
GO:2000551	BP	GO:2000551	regulation of T-helper 2 cell cytokine production	2/117	13/18870	0.00284323	0.0076344	0.00339311	NLRP3/IL6	2
GO:1905039	BP	GO:1905039	carboxylic acid transmembrane transport	5/117	156/18870	0.00288639	0.00773685	0.00343864	AKT1/ABCB1/PSEN1/TNF/ACE2	5
GO:2000146	BP	GO:2000146	negative regulation of cell motility	8/117	388/18870	0.00289479	0.00773685	0.00343864	AKT1/BRAF/FGF2/SERPINE1/TNF/PPARG/STAT3/BCL2	8
GO:0014033	BP	GO:0014033	neural crest cell differentiation	4/117	95/18870	0.00289592	0.00773685	0.00343864	EDNRA/HIF1A/MAPK1/EDNRB	4
GO:0003009	BP	GO:0003009	skeletal muscle contraction	3/117	46/18870	0.00290416	0.00773685	0.00343864	TNNI3/GAA/TNF	3
GO:0042789	BP	GO:0042789	mRNA transcription by RNA polymerase II	3/117	46/18870	0.00290416	0.00773685	0.00343864	VDR/PPARG/STAT3	3
GO:0051972	BP	GO:0051972	regulation of telomerase activity	3/117	46/18870	0.00290416	0.00773685	0.00343864	MAPK1/TP53/CTNNB1	3
GO:0055078	BP	GO:0055078	sodium ion homeostasis	3/117	46/18870	0.00290416	0.00773685	0.00343864	AGTR1/EDNRA/EDNRB	3
GO:0060711	BP	GO:0060711	labyrinthine layer development	3/117	46/18870	0.00290416	0.00773685	0.00343864	AKT1/MAP2K1/MAPK1	3
GO:1900271	BP	GO:1900271	regulation of long-term synaptic potentiation	3/117	46/18870	0.00290416	0.00773685	0.00343864	ABL1/MME/APP	3
GO:1902175	BP	GO:1902175	regulation of oxidative stress-induced intrinsic apoptotic signaling pathway	3/117	46/18870	0.00290416	0.00773685	0.00343864	AKT1/HIF1A/CTNNB1	3
GO:1990090	BP	GO:1990090	cellular response to nerve growth factor stimulus	3/117	46/18870	0.00290416	0.00773685	0.00343864	AKT1/BRAF/MAPT	3
GO:1990573	BP	GO:1990573	potassium ion import across plasma membrane	3/117	46/18870	0.00290416	0.00773685	0.00343864	KCNH2/KCNJ11/KCNQ1	3
GO:0050770	BP	GO:0050770	regulation of axonogenesis	5/117	157/18870	0.00296684	0.00789349	0.00350826	BRAF/VEGFA/PSEN1/MAPT/MAP2K1	5
GO:1903825	BP	GO:1903825	organic acid transmembrane transport	5/117	157/18870	0.00296684	0.00789349	0.00350826	AKT1/ABCB1/PSEN1/TNF/ACE2	5
GO:0022404	BP	GO:0022404	molting cycle process	4/117	96/18870	0.00300757	0.00798101	0.00354716	EGFR/TNF/BCL2/CTNNB1	4
GO:0022405	BP	GO:0022405	hair cycle process	4/117	96/18870	0.00300757	0.00798101	0.00354716	EGFR/TNF/BCL2/CTNNB1	4
GO:0034109	BP	GO:0034109	homotypic cell-cell adhesion	4/117	96/18870	0.00300757	0.00798101	0.00354716	ITGB3/JAK2/P2RY12/IL6	4
GO:0061912	BP	GO:0061912	selective autophagy	4/117	96/18870	0.00300757	0.00798101	0.00354716	GAA/ADRB2/ATM/TP53	4
GO:0007179	BP	GO:0007179	transforming growth factor beta receptor signaling pathway	6/117	229/18870	0.00305708	0.00810713	0.00360322	ADAM17/PPARA/PPARG/STAT3/TGFBR1/TP53	6
GO:0003254	BP	GO:0003254	regulation of membrane depolarization	3/117	47/18870	0.00308828	0.00814746	0.00362114	KDR/BCL2/SCN5A	3
GO:0010830	BP	GO:0010830	regulation of myotube differentiation	3/117	47/18870	0.00308828	0.00814746	0.00362114	MAPK14/BCL2/MTOR	3
GO:0021575	BP	GO:0021575	hindbrain morphogenesis	3/117	47/18870	0.00308828	0.00814746	0.00362114	ABL1/PTPN11/MAP2K1	3
GO:0035196	BP	GO:0035196	miRNA processing	3/117	47/18870	0.00308828	0.00814746	0.00362114	STAT3/TP53/IL6	3
GO:0043666	BP	GO:0043666	regulation of phosphoprotein phosphatase activity	3/117	47/18870	0.00308828	0.00814746	0.00362114	LGALS3/TNF/MTOR	3
GO:0046633	BP	GO:0046633	alpha-beta T cell proliferation	3/117	47/18870	0.00308828	0.00814746	0.00362114	IL2/PTPN22/JAK2	3
GO:0050798	BP	GO:0050798	activated T cell proliferation	3/117	47/18870	0.00308828	0.00814746	0.00362114	ABL1/IL2/CASP3	3
GO:0061383	BP	GO:0061383	trabecula morphogenesis	3/117	47/18870	0.00308828	0.00814746	0.00362114	MMP2/RBP4/TGFBR1	3
GO:0021675	BP	GO:0021675	nerve development	4/117	97/18870	0.00312212	0.0082261	0.00365609	ECE1/EDNRA/VCAM1/CTNNB1	4
GO:0051952	BP	GO:0051952	regulation of amine transport	4/117	97/18870	0.00312212	0.0082261	0.00365609	PSEN1/TNF/HTR2A/ACE2	4
GO:0001657	BP	GO:0001657	ureteric bud development	4/117	98/18870	0.00323963	0.00853018	0.00379124	VEGFA/FGF2/BCL2/CTNNB1	4
GO:0002861	BP	GO:0002861	regulation of inflammatory response to antigenic stimulus	3/117	48/18870	0.00327941	0.00858793	0.00381691	TNF/MAPK14/HLA-DRB1	3
GO:0032620	BP	GO:0032620	interleukin-17 production	3/117	48/18870	0.00327941	0.00858793	0.00381691	IL2/JAK2/IL6	3
GO:0032660	BP	GO:0032660	regulation of interleukin-17 production	3/117	48/18870	0.00327941	0.00858793	0.00381691	IL2/JAK2/IL6	3
GO:1903587	BP	GO:1903587	regulation of blood vessel endothelial cell proliferation involved in sprouting angiogenesis	3/117	48/18870	0.00327941	0.00858793	0.00381691	VEGFA/FGF2/AGTR1	3
GO:1990089	BP	GO:1990089	response to nerve growth factor	3/117	48/18870	0.00327941	0.00858793	0.00381691	AKT1/BRAF/MAPT	3
GO:0001921	BP	GO:0001921	positive regulation of receptor recycling	2/117	14/18870	0.0033037	0.00858793	0.00381691	PSEN1/ECE1	2
GO:0001976	BP	GO:0001976	nervous system process involved in regulation of systemic arterial blood pressure	2/117	14/18870	0.0033037	0.00858793	0.00381691	TNNI3/ACE2	2
GO:0030213	BP	GO:0030213	hyaluronan biosynthetic process	2/117	14/18870	0.0033037	0.00858793	0.00381691	NFKB1/IL1B	2
GO:0034116	BP	GO:0034116	positive regulation of heterotypic cell-cell adhesion	2/117	14/18870	0.0033037	0.00858793	0.00381691	TNF/IL1B	2
GO:0051547	BP	GO:0051547	regulation of keratinocyte migration	2/117	14/18870	0.0033037	0.00858793	0.00381691	MMP9/MTOR	2
GO:0061043	BP	GO:0061043	regulation of vascular wound healing	2/117	14/18870	0.0033037	0.00858793	0.00381691	SERPINE1/TNF	2
GO:0070243	BP	GO:0070243	regulation of thymocyte apoptotic process	2/117	14/18870	0.0033037	0.00858793	0.00381691	HIF1A/TP53	2
GO:0070942	BP	GO:0070942	neutrophil mediated cytotoxicity	2/117	14/18870	0.0033037	0.00858793	0.00381691	F2/ELANE	2
GO:0071871	BP	GO:0071871	response to epinephrine	2/117	14/18870	0.0033037	0.00858793	0.00381691	ABL1/KCNQ1	2
GO:0072160	BP	GO:0072160	nephron tubule epithelial cell differentiation	2/117	14/18870	0.0033037	0.00858793	0.00381691	STAT1/CTNNB1	2
GO:0072283	BP	GO:0072283	metanephric renal vesicle morphogenesis	2/117	14/18870	0.0033037	0.00858793	0.00381691	STAT1/CTNNB1	2
GO:0097531	BP	GO:0097531	mast cell migration	2/117	14/18870	0.0033037	0.00858793	0.00381691	VEGFA/KIT	2
GO:1902287	BP	GO:1902287	semaphorin-plexin signaling pathway involved in axon guidance	2/117	14/18870	0.0033037	0.00858793	0.00381691	ECE1/EDNRA	2
GO:1903727	BP	GO:1903727	positive regulation of phospholipid metabolic process	2/117	14/18870	0.0033037	0.00858793	0.00381691	FABP3/HTR2A	2
GO:2000288	BP	GO:2000288	positive regulation of myoblast proliferation	2/117	14/18870	0.0033037	0.00858793	0.00381691	KCNA5/CTNNB1	2
GO:0007411	BP	GO:0007411	axon guidance	6/117	233/18870	0.0033288	0.00864217	0.00384101	ERBB2/VEGFA/ADAM17/ECE1/EDNRA/APP	6
GO:0097485	BP	GO:0097485	neuron projection guidance	6/117	233/18870	0.0033288	0.00864217	0.00384101	ERBB2/VEGFA/ADAM17/ECE1/EDNRA/APP	6
GO:0002709	BP	GO:0002709	regulation of T cell mediated immunity	4/117	99/18870	0.00336011	0.00870681	0.00386974	NLRP3/IL1B/HLA-DRB1/IL6	4
GO:0072163	BP	GO:0072163	mesonephric epithelium development	4/117	99/18870	0.00336011	0.00870681	0.00386974	VEGFA/FGF2/BCL2/CTNNB1	4
GO:0072164	BP	GO:0072164	mesonephric tubule development	4/117	99/18870	0.00336011	0.00870681	0.00386974	VEGFA/FGF2/BCL2/CTNNB1	4
GO:0010171	BP	GO:0010171	body morphogenesis	3/117	49/18870	0.00347765	0.00898853	0.00399495	BRAF/MMP2/PTPN11	3
GO:0014911	BP	GO:0014911	positive regulation of smooth muscle cell migration	3/117	49/18870	0.00347765	0.00898853	0.00399495	TERT/ITGB3/BCL2	3
GO:0048286	BP	GO:0048286	lung alveolus development	3/117	49/18870	0.00347765	0.00898853	0.00399495	FLT4/KDR/ACE	3
GO:0070266	BP	GO:0070266	necroptotic process	3/117	49/18870	0.00347765	0.00898853	0.00399495	TNF/PYGL/TP53	3
GO:0018107	BP	GO:0018107	peptidyl-threonine phosphorylation	4/117	100/18870	0.00348361	0.00899253	0.00399673	AKT1/APP/MAPK1/TGFBR1	4
GO:0034766	BP	GO:0034766	negative regulation of monoatomic ion transmembrane transport	4/117	100/18870	0.00348361	0.00899253	0.00399673	MMP9/KCNH2/BCL2/KCNE1	4
GO:0006909	BP	GO:0006909	phagocytosis	6/117	237/18870	0.00361816	0.00933393	0.00414847	ABL1/TNF/ITGB3/PIK3CA/ELANE/IL1B	6
GO:0022602	BP	GO:0022602	ovulation cycle process	3/117	50/18870	0.00368307	0.0094774	0.00421223	ESR1/MMP2/CASP3	3
GO:0051646	BP	GO:0051646	mitochondrion localization	3/117	50/18870	0.00368307	0.0094774	0.00421223	MAPT/HIF1A/UCHL1	3
GO:0071320	BP	GO:0071320	cellular response to cAMP	3/117	50/18870	0.00368307	0.0094774	0.00421223	CFTR/KCNE1/KCNQ1	3
GO:0089718	BP	GO:0089718	amino acid import across plasma membrane	3/117	50/18870	0.00368307	0.0094774	0.00421223	PSEN1/TNF/ACE2	3
GO:0046364	BP	GO:0046364	monosaccharide biosynthetic process	4/117	102/18870	0.00373981	0.00961127	0.00427173	G6PD/PPARA/RBP4/SLC37A4	4
GO:0070167	BP	GO:0070167	regulation of biomineral tissue development	4/117	102/18870	0.00373981	0.00961127	0.00427173	CFTR/VDR/HIF1A/ADRB2	4
GO:0061351	BP	GO:0061351	neural precursor cell proliferation	5/117	166/18870	0.00376542	0.00964761	0.00428788	VEGFA/FGF2/HIF1A/TP53/CTNNB1	5
GO:0001787	BP	GO:0001787	natural killer cell proliferation	2/117	15/18870	0.00379656	0.00964761	0.00428788	PTPN22/JAK2	2
GO:0010763	BP	GO:0010763	positive regulation of fibroblast migration	2/117	15/18870	0.00379656	0.00964761	0.00428788	AKT1/ITGB3	2
GO:0010889	BP	GO:0010889	regulation of sequestering of triglyceride	2/117	15/18870	0.00379656	0.00964761	0.00428788	PPARA/PPARG	2
GO:0016322	BP	GO:0016322	neuron remodeling	2/117	15/18870	0.00379656	0.00964761	0.00428788	EDNRA/APP	2
GO:0043201	BP	GO:0043201	response to leucine	2/117	15/18870	0.00379656	0.00964761	0.00428788	PIK3CA/MTOR	2
GO:0045838	BP	GO:0045838	positive regulation of membrane potential	2/117	15/18870	0.00379656	0.00964761	0.00428788	AKT1/VCP	2
GO:0048308	BP	GO:0048308	organelle inheritance	2/117	15/18870	0.00379656	0.00964761	0.00428788	MAP2K1/MAPK1	2
GO:0048313	BP	GO:0048313	Golgi inheritance	2/117	15/18870	0.00379656	0.00964761	0.00428788	MAP2K1/MAPK1	2
GO:0050910	BP	GO:0050910	detection of mechanical stimulus involved in sensory perception of sound	2/117	15/18870	0.00379656	0.00964761	0.00428788	KIT/KCNQ1	2
GO:0050966	BP	GO:0050966	detection of mechanical stimulus involved in sensory perception of pain	2/117	15/18870	0.00379656	0.00964761	0.00428788	TNF/HTR2A	2
GO:0060572	BP	GO:0060572	morphogenesis of an epithelial bud	2/117	15/18870	0.00379656	0.00964761	0.00428788	AR/CTNNB1	2
GO:0061307	BP	GO:0061307	cardiac neural crest cell differentiation involved in heart development	2/117	15/18870	0.00379656	0.00964761	0.00428788	EDNRA/MAPK1	2
GO:0061308	BP	GO:0061308	cardiac neural crest cell development involved in heart development	2/117	15/18870	0.00379656	0.00964761	0.00428788	EDNRA/MAPK1	2
GO:0071639	BP	GO:0071639	positive regulation of monocyte chemotactic protein-1 production	2/117	15/18870	0.00379656	0.00964761	0.00428788	IL1B/TRPV4	2
GO:0086069	BP	GO:0086069	bundle of His cell to Purkinje myocyte communication	2/117	15/18870	0.00379656	0.00964761	0.00428788	KCNA5/SCN5A	2
GO:1900029	BP	GO:1900029	positive regulation of ruffle assembly	2/117	15/18870	0.00379656	0.00964761	0.00428788	HRAS/P2RY12	2
GO:2001279	BP	GO:2001279	regulation of unsaturated fatty acid biosynthetic process	2/117	15/18870	0.00379656	0.00964761	0.00428788	PTGS2/IL1B	2
GO:0031929	BP	GO:0031929	TOR signaling	5/117	167/18870	0.00386278	0.00980977	0.00435996	AKT1/PIK3CA/HIF1A/MTOR/ATM	5
GO:0006885	BP	GO:0006885	regulation of pH	4/117	103/18870	0.00387258	0.00982243	0.00436558	CFTR/MAPK1/BCL2/EDNRB	4
GO:0097306	BP	GO:0097306	cellular response to alcohol	4/117	103/18870	0.00387258	0.00982243	0.00436558	AKT1/CFTR/ACE/CTNNB1	4
GO:0001974	BP	GO:0001974	blood vessel remodeling	3/117	51/18870	0.00389575	0.00985667	0.0043808	FLT4/EDNRA/ACE	3
GO:0046622	BP	GO:0046622	positive regulation of organ growth	3/117	51/18870	0.00389575	0.00985667	0.0043808	AKT1/FGF2/MAPK14	3
GO:0048013	BP	GO:0048013	ephrin receptor signaling pathway	3/117	51/18870	0.00389575	0.00985667	0.0043808	MMP9/MMP2/PTPN11	3
GO:0050885	BP	GO:0050885	neuromuscular process controlling balance	3/117	51/18870	0.00389575	0.00985667	0.0043808	ABL1/GAA/APP	3
GO:0006813	BP	GO:0006813	potassium ion transport	6/117	241/18870	0.00392583	0.00992661	0.00441188	KCNA5/KCNH2/KCNJ11/HTR2A/KCNE1/KCNQ1	6
GO:0050792	BP	GO:0050792	regulation of viral process	5/117	168/18870	0.00396193	0.0100055	0.00444693	TNF/PPARA/BCL2/HLA-DRB1/STAT1	5
GO:1990845	BP	GO:1990845	adaptive thermogenesis	5/117	168/18870	0.00396193	0.0100055	0.00444693	VEGFA/ADAM17/JAK2/ADRB2/TRPV4	5
GO:0015698	BP	GO:0015698	inorganic anion transport	5/117	169/18870	0.00406288	0.0102477	0.0045546	ABCB1/CFTR/VDR/KCNQ1/SLC37A4	5
GO:0034250	BP	GO:0034250	positive regulation of amide metabolic process	5/117	169/18870	0.00406288	0.0102477	0.0045546	ERBB2/TNF/CASP3/MTOR/IL6	5
GO:0045333	BP	GO:0045333	cellular respiration	6/117	243/18870	0.00408676	0.0103016	0.00457853	NOS2/TNF/PIK3CA/HIF1A/TRPV4/VCP	6
GO:0110020	BP	GO:0110020	regulation of actomyosin structure organization	4/117	105/18870	0.00414763	0.0104485	0.00464386	BRAF/ABL1/TGFBR1/MTOR	4
GO:0009913	BP	GO:0009913	epidermal cell differentiation	6/117	245/18870	0.00425252	0.0107062	0.00475835	FGF2/CASP3/VDR/MAP2K1/CTNNB1/KCNQ1	6
GO:0001959	BP	GO:0001959	regulation of cytokine-mediated signaling pathway	5/117	171/18870	0.0042703	0.0107272	0.0047677	ADAM17/PTPN11/HIF1A/PPARG/IL6	5
GO:0030316	BP	GO:0030316	osteoclast differentiation	4/117	106/18870	0.00428998	0.0107272	0.0047677	TNF/MAPK14/MTOR/CTNNB1	4
GO:0032526	BP	GO:0032526	response to retinoic acid	4/117	106/18870	0.00428998	0.0107272	0.0047677	MMP2/TNF/RBP4/ATM	4
GO:1901890	BP	GO:1901890	positive regulation of cell junction assembly	4/117	106/18870	0.00428998	0.0107272	0.0047677	KDR/VEGFA/ABL1/ACE2	4
GO:0002903	BP	GO:0002903	negative regulation of B cell apoptotic process	2/117	16/18870	0.0043214	0.0107272	0.0047677	IL2/BCL2	2
GO:0006206	BP	GO:0006206	pyrimidine nucleobase metabolic process	2/117	16/18870	0.0043214	0.0107272	0.0047677	MAPK1/MTOR	2
GO:0014857	BP	GO:0014857	regulation of skeletal muscle cell proliferation	2/117	16/18870	0.0043214	0.0107272	0.0047677	FGF2/JAK2	2
GO:0017014	BP	GO:0017014	protein nitrosylation	2/117	16/18870	0.0043214	0.0107272	0.0047677	NOS2/ACE	2
GO:0018119	BP	GO:0018119	peptidyl-cysteine S-nitrosylation	2/117	16/18870	0.0043214	0.0107272	0.0047677	NOS2/ACE	2
GO:0034112	BP	GO:0034112	positive regulation of homotypic cell-cell adhesion	2/117	16/18870	0.0043214	0.0107272	0.0047677	JAK2/IL6	2
GO:0034349	BP	GO:0034349	glial cell apoptotic process	2/117	16/18870	0.0043214	0.0107272	0.0047677	CASP3/TP53	2
GO:0034375	BP	GO:0034375	high-density lipoprotein particle remodeling	2/117	16/18870	0.0043214	0.0107272	0.0047677	CETP/LIPC	2
GO:0034638	BP	GO:0034638	phosphatidylcholine catabolic process	2/117	16/18870	0.0043214	0.0107272	0.0047677	PLA2G7/LIPC	2
GO:0035435	BP	GO:0035435	phosphate ion transmembrane transport	2/117	16/18870	0.0043214	0.0107272	0.0047677	VDR/SLC37A4	2
GO:0046325	BP	GO:0046325	negative regulation of glucose import	2/117	16/18870	0.0043214	0.0107272	0.0047677	TNF/ACE	2
GO:0051044	BP	GO:0051044	positive regulation of membrane protein ectodomain proteolysis	2/117	16/18870	0.0043214	0.0107272	0.0047677	TNF/IL1B	2
GO:0055091	BP	GO:0055091	phospholipid homeostasis	2/117	16/18870	0.0043214	0.0107272	0.0047677	FABP3/CETP	2
GO:0072378	BP	GO:0072378	blood coagulation	fibrin clot formation	2/117	16/18870	0.0043214	0.0107272	0.0047677	ITGB3/F13A1	2
GO:0072540	BP	GO:0072540	T-helper 17 cell lineage commitment	2/117	16/18870	0.0043214	0.0107272	0.0047677	STAT3/IL6	2
GO:0090336	BP	GO:0090336	positive regulation of brown fat cell differentiation	2/117	16/18870	0.0043214	0.0107272	0.0047677	PTGS2/MAPK14	2
GO:0097152	BP	GO:0097152	mesenchymal cell apoptotic process	2/117	16/18870	0.0043214	0.0107272	0.0047677	EDNRA/HIF1A	2
GO:1902285	BP	GO:1902285	semaphorin-plexin signaling pathway involved in neuron projection guidance	2/117	16/18870	0.0043214	0.0107272	0.0047677	ECE1/EDNRA	2
GO:1903358	BP	GO:1903358	regulation of Golgi organization	2/117	16/18870	0.0043214	0.0107272	0.0047677	MAP2K1/MAPK1	2
GO:0032210	BP	GO:0032210	regulation of telomere maintenance via telomerase	3/117	53/18870	0.00434321	0.0107291	0.00476853	MAPK1/ATM/CTNNB1	3
GO:0032330	BP	GO:0032330	regulation of chondrocyte differentiation	3/117	53/18870	0.00434321	0.0107291	0.00476853	PTPN11/TGFBR1/CTNNB1	3
GO:0035315	BP	GO:0035315	hair cell differentiation	3/117	53/18870	0.00434321	0.0107291	0.00476853	FGF2/CTNNB1/KCNQ1	3
GO:0043124	BP	GO:0043124	negative regulation of canonical NF-kappaB signal transduction	3/117	53/18870	0.00434321	0.0107291	0.00476853	ESR1/ABL1/STAT1	3
GO:0045778	BP	GO:0045778	positive regulation of ossification	3/117	53/18870	0.00434321	0.0107291	0.00476853	VDR/PTPN11/ADRB2	3
GO:0048260	BP	GO:0048260	positive regulation of receptor-mediated endocytosis	3/117	53/18870	0.00434321	0.0107291	0.00476853	VEGFA/SERPINE1/SELE	3
GO:0051155	BP	GO:0051155	positive regulation of striated muscle cell differentiation	3/117	53/18870	0.00434321	0.0107291	0.00476853	MAPK14/BCL2/MTOR	3
GO:0060390	BP	GO:0060390	regulation of SMAD protein signal transduction	3/117	53/18870	0.00434321	0.0107291	0.00476853	PPARG/JAK2/TGFBR1	3
GO:0019395	BP	GO:0019395	fatty acid oxidation	4/117	107/18870	0.0044356	0.010944	0.00486407	AKT1/MAPK14/FABP3/PPARA	4
GO:0032231	BP	GO:0032231	regulation of actin filament bundle assembly	4/117	107/18870	0.0044356	0.010944	0.00486407	BRAF/ABL1/TGFBR1/MTOR	4
GO:0006814	BP	GO:0006814	sodium ion transport	6/117	248/18870	0.00451043	0.0111152	0.00494014	AKT1/EDNRA/ADRB2/SCN5A/EDNRB/KCNQ1	6
GO:0045930	BP	GO:0045930	negative regulation of mitotic cell cycle	6/117	248/18870	0.00451043	0.0111152	0.00494014	ABL1/TNF/BCL2/ATM/TP53/CTNNB1	6
GO:0002639	BP	GO:0002639	positive regulation of immunoglobulin production	3/117	54/18870	0.00457814	0.011248	0.00499919	IL2/RBP4/IL6	3
GO:0010874	BP	GO:0010874	regulation of cholesterol efflux	3/117	54/18870	0.00457814	0.011248	0.00499919	PON1/PPARG/CETP	3
GO:0061178	BP	GO:0061178	regulation of insulin secretion involved in cellular response to glucose stimulus	3/117	54/18870	0.00457814	0.011248	0.00499919	CFTR/HIF1A/HLA-DRB1	3
GO:0070169	BP	GO:0070169	positive regulation of biomineral tissue development	3/117	54/18870	0.00457814	0.011248	0.00499919	CFTR/VDR/ADRB2	3
GO:2000772	BP	GO:2000772	regulation of cellular senescence	3/117	54/18870	0.00457814	0.011248	0.00499919	TERT/ABL1/TP53	3
GO:0015837	BP	GO:0015837	amine transport	4/117	108/18870	0.00458451	0.0112569	0.00500314	PSEN1/TNF/HTR2A/ACE2	4
GO:0072331	BP	GO:0072331	signal transduction by p53 class mediator	5/117	175/18870	0.00470766	0.0115523	0.00513443	AKT1/BCL2/MTOR/ATM/TP53	5
GO:0002043	BP	GO:0002043	blood vessel endothelial cell proliferation involved in sprouting angiogenesis	3/117	55/18870	0.00482062	0.0118224	0.00525447	VEGFA/FGF2/AGTR1	3
GO:0007252	BP	GO:0007252	I-kappaB phosphorylation	2/117	17/18870	0.00487782	0.0118628	0.00527241	AKT1/TNF	2
GO:0010831	BP	GO:0010831	positive regulation of myotube differentiation	2/117	17/18870	0.00487782	0.0118628	0.00527241	MAPK14/MTOR	2
GO:0014841	BP	GO:0014841	skeletal muscle satellite cell proliferation	2/117	17/18870	0.00487782	0.0118628	0.00527241	FGF2/JAK2	2
GO:0030202	BP	GO:0030202	heparin metabolic process	2/117	17/18870	0.00487782	0.0118628	0.00527241	EDNRA/EDNRB	2
GO:0030889	BP	GO:0030889	negative regulation of B cell proliferation	2/117	17/18870	0.00487782	0.0118628	0.00527241	CASP3/ATM	2
GO:0033623	BP	GO:0033623	regulation of integrin activation	2/117	17/18870	0.00487782	0.0118628	0.00527241	SELP/P2RY12	2
GO:0043129	BP	GO:0043129	surfactant homeostasis	2/117	17/18870	0.00487782	0.0118628	0.00527241	KDR/VEGFA	2
GO:0044539	BP	GO:0044539	long-chain fatty acid import into cell	2/117	17/18870	0.00487782	0.0118628	0.00527241	AKT1/FABP3	2
GO:0071071	BP	GO:0071071	regulation of phospholipid biosynthetic process	2/117	17/18870	0.00487782	0.0118628	0.00527241	FABP3/HTR2A	2
GO:0072077	BP	GO:0072077	renal vesicle morphogenesis	2/117	17/18870	0.00487782	0.0118628	0.00527241	STAT1/CTNNB1	2
GO:0098712	BP	GO:0098712	L-glutamate import across plasma membrane	2/117	17/18870	0.00487782	0.0118628	0.00527241	PSEN1/TNF	2
GO:1901163	BP	GO:1901163	regulation of trophoblast cell migration	2/117	17/18870	0.00487782	0.0118628	0.00527241	VEGFA/ITGB3	2
GO:1905906	BP	GO:1905906	regulation of amyloid fibril formation	2/117	17/18870	0.00487782	0.0118628	0.00527241	PSEN1/APP	2
GO:0001708	BP	GO:0001708	cell fate specification	4/117	110/18870	0.00489237	0.0118628	0.00527241	AR/FGF2/PSEN1/CTNNB1	4
GO:0008637	BP	GO:0008637	apoptotic mitochondrial changes	4/117	110/18870	0.00489237	0.0118628	0.00527241	AKT1/MMP9/BCL2/TP53	4
GO:0018210	BP	GO:0018210	peptidyl-threonine modification	4/117	110/18870	0.00489237	0.0118628	0.00527241	AKT1/APP/MAPK1/TGFBR1	4
GO:0030038	BP	GO:0030038	contractile actin filament bundle assembly	4/117	110/18870	0.00489237	0.0118628	0.00527241	BRAF/ABL1/TGFBR1/MTOR	4
GO:0043149	BP	GO:0043149	stress fiber assembly	4/117	110/18870	0.00489237	0.0118628	0.00527241	BRAF/ABL1/TGFBR1/MTOR	4
GO:0090263	BP	GO:0090263	positive regulation of canonical Wnt signaling pathway	4/117	110/18870	0.00489237	0.0118628	0.00527241	EGFR/NFKB1/FGF2/VCP	4
GO:0001764	BP	GO:0001764	neuron migration	5/117	177/18870	0.00493788	0.011966	0.00531829	VEGFA/FGFR1/PSEN1/STAT3/CTNNB1	5
GO:0030512	BP	GO:0030512	negative regulation of transforming growth factor beta receptor signaling pathway	4/117	111/18870	0.00505138	0.0122192	0.00543085	ADAM17/PPARA/PPARG/TP53	4
GO:0035249	BP	GO:0035249	synaptic transmission	glutamatergic	4/117	111/18870	0.00505138	0.0122192	0.00543085	PTGS2/PSEN1/TNF/HTR2A	4
GO:0060840	BP	GO:0060840	artery development	4/117	111/18870	0.00505138	0.0122192	0.00543085	VEGFA/GAA/EDNRA/TGFBR1	4
GO:0032956	BP	GO:0032956	regulation of actin cytoskeleton organization	7/117	337/18870	0.00505773	0.0122273	0.00543445	BRAF/HRAS/ABL1/ITGB3/PIK3CA/TGFBR1/MTOR	7
GO:0043370	BP	GO:0043370	regulation of CD4-positive	alpha-beta T cell differentiation	3/117	56/18870	0.00507073	0.0122298	0.00543552	IL2/NLRP3/HLA-DRB1	3
GO:0045912	BP	GO:0045912	negative regulation of carbohydrate metabolic process	3/117	56/18870	0.00507073	0.0122298	0.00543552	PPARA/STAT3/TP53	3
GO:0048168	BP	GO:0048168	regulation of neuronal synaptic plasticity	3/117	56/18870	0.00507073	0.0122298	0.00543552	HRAS/APP/KIT	3
GO:0061097	BP	GO:0061097	regulation of protein tyrosine kinase activity	3/117	56/18870	0.00507073	0.0122298	0.00543552	ADAM17/APP/ACE	3
GO:0090101	BP	GO:0090101	negative regulation of transmembrane receptor protein serine/threonine kinase signaling pathway	5/117	179/18870	0.005176	0.0124689	0.0055418	ADAM17/ABL1/PPARA/PPARG/TP53	5
GO:1990138	BP	GO:1990138	neuron projection extension	5/117	179/18870	0.005176	0.0124689	0.0055418	VEGFA/ABL1/EDNRA/MAPT/CTNNB1	5
GO:0045833	BP	GO:0045833	negative regulation of lipid metabolic process	4/117	112/18870	0.00521383	0.0125526	0.005579	AKT1/NFKB1/TNF/IL1B	4
GO:0006584	BP	GO:0006584	catecholamine metabolic process	3/117	57/18870	0.00532853	0.0128061	0.00569166	ALDH2/EDNRA/COMT	3
GO:0009712	BP	GO:0009712	catechol-containing compound metabolic process	3/117	57/18870	0.00532853	0.0128061	0.00569166	ALDH2/EDNRA/COMT	3
GO:0060612	BP	GO:0060612	adipose tissue development	3/117	57/18870	0.00532853	0.0128061	0.00569166	HRAS/PIK3CA/PPARG	3
GO:0003002	BP	GO:0003002	regionalization	8/117	430/18870	0.00535904	0.0128718	0.00572088	AR/FGF2/PSEN1/HIF1A/TGFBR1/ATM/TP53/CTNNB1	8
GO:0007265	BP	GO:0007265	Ras protein signal transduction	7/117	341/18870	0.00538781	0.0129333	0.0057482	FGF2/HRAS/ABL1/AGTR1/NRAS/RAF1/TP53	7
GO:0006898	BP	GO:0006898	receptor-mediated endocytosis	6/117	258/18870	0.00545393	0.0129895	0.00577319	VEGFA/SERPINE1/ITGB3/SELE/ADRB2/ACE2	6
GO:0009636	BP	GO:0009636	response to toxic substance	6/117	258/18870	0.00545393	0.0129895	0.00577319	PTGS2/PON1/ABCB1/TNF/MPO/BCL2	6
GO:0002830	BP	GO:0002830	positive regulation of type 2 immune response	2/117	18/18870	0.00546541	0.0129895	0.00577319	NLRP3/IL6	2
GO:0006089	BP	GO:0006089	lactate metabolic process	2/117	18/18870	0.00546541	0.0129895	0.00577319	HIF1A/TP53	2
GO:0006977	BP	GO:0006977	DNA damage response	signal transduction by p53 class mediator resulting in cell cycle arrest	2/117	18/18870	0.00546541	0.0129895	0.00577319	ATM/TP53	2
GO:0010755	BP	GO:0010755	regulation of plasminogen activation	2/117	18/18870	0.00546541	0.0129895	0.00577319	SERPINE1/PLAT	2
GO:0035234	BP	GO:0035234	ectopic germ cell programmed cell death	2/117	18/18870	0.00546541	0.0129895	0.00577319	KIT/IL1B	2
GO:0038128	BP	GO:0038128	ERBB2 signaling pathway	2/117	18/18870	0.00546541	0.0129895	0.00577319	ERBB2/EGFR	2
GO:0043117	BP	GO:0043117	positive regulation of vascular permeability	2/117	18/18870	0.00546541	0.0129895	0.00577319	VEGFA/TRPV4	2
GO:0044070	BP	GO:0044070	regulation of monoatomic anion transport	2/117	18/18870	0.00546541	0.0129895	0.00577319	ABCB1/CFTR	2
GO:0045820	BP	GO:0045820	negative regulation of glycolytic process	2/117	18/18870	0.00546541	0.0129895	0.00577319	PPARA/STAT3	2
GO:0045945	BP	GO:0045945	positive regulation of transcription by RNA polymerase III	2/117	18/18870	0.00546541	0.0129895	0.00577319	AR/MTOR	2
GO:0061450	BP	GO:0061450	trophoblast cell migration	2/117	18/18870	0.00546541	0.0129895	0.00577319	VEGFA/ITGB3	2
GO:0071318	BP	GO:0071318	cellular response to ATP	2/117	18/18870	0.00546541	0.0129895	0.00577319	PTGS2/P2RY12	2
GO:0072087	BP	GO:0072087	renal vesicle development	2/117	18/18870	0.00546541	0.0129895	0.00577319	STAT1/CTNNB1	2
GO:0090036	BP	GO:0090036	regulation of protein kinase C signaling	2/117	18/18870	0.00546541	0.0129895	0.00577319	FLT4/VEGFA	2
GO:2000811	BP	GO:2000811	negative regulation of anoikis	2/117	18/18870	0.00546541	0.0129895	0.00577319	PIK3CA/BCL2	2
GO:0018958	BP	GO:0018958	phenol-containing compound metabolic process	4/117	114/18870	0.00554914	0.0131732	0.00585481	ALDH2/EDNRA/BCL2/COMT	4
GO:0042752	BP	GO:0042752	regulation of circadian rhythm	4/117	114/18870	0.00554914	0.0131732	0.00585481	PPARA/PPARG/MTOR/TP53	4
GO:0086065	BP	GO:0086065	cell communication involved in cardiac conduction	3/117	58/18870	0.00559408	0.0132721	0.00589879	KCNA5/SCN5A/KCNQ1	3
GO:0019827	BP	GO:0019827	stem cell population maintenance	5/117	183/18870	0.00567647	0.0134519	0.00597871	BRAF/KIT/RAF1/STAT3/CTNNB1	5
GO:0060759	BP	GO:0060759	regulation of response to cytokine stimulus	5/117	183/18870	0.00567647	0.0134519	0.00597871	ADAM17/PTPN11/HIF1A/PPARG/IL6	5
GO:0043473	BP	GO:0043473	pigmentation	4/117	115/18870	0.00572208	0.0135285	0.00601276	EDNRA/KIT/BCL2/EDNRB	4
GO:0044344	BP	GO:0044344	cellular response to fibroblast growth factor stimulus	4/117	115/18870	0.00572208	0.0135285	0.00601276	FGF2/FGFR1/PTPN11/CTNNB1	4
GO:0048259	BP	GO:0048259	regulation of receptor-mediated endocytosis	4/117	115/18870	0.00572208	0.0135285	0.00601276	VEGFA/SERPINE1/ITGB3/SELE	4
GO:0048640	BP	GO:0048640	negative regulation of developmental growth	4/117	115/18870	0.00572208	0.0135285	0.00601276	G6PD/PPARA/RBP4/ADRB2	4
GO:0006694	BP	GO:0006694	steroid biosynthetic process	5/117	184/18870	0.00580674	0.0137207	0.00609819	NFKB1/CFTR/TNF/HMGCR/G6PD	5
GO:0001755	BP	GO:0001755	neural crest cell migration	3/117	59/18870	0.00586745	0.0138481	0.00615481	EDNRA/HIF1A/EDNRB	3
GO:2000107	BP	GO:2000107	negative regulation of leukocyte apoptotic process	3/117	59/18870	0.00586745	0.0138481	0.00615481	IL2/HIF1A/BCL2	3
GO:0002544	BP	GO:0002544	chronic inflammatory response	2/117	19/18870	0.00608377	0.014235	0.00632676	TNF/VCAM1	2
GO:0007176	BP	GO:0007176	regulation of epidermal growth factor-activated receptor activity	2/117	19/18870	0.00608377	0.014235	0.00632676	ADAM17/APP	2
GO:0010744	BP	GO:0010744	positive regulation of macrophage derived foam cell differentiation	2/117	19/18870	0.00608377	0.014235	0.00632676	NFKB1/AGTR1	2
GO:0010759	BP	GO:0010759	positive regulation of macrophage chemotaxis	2/117	19/18870	0.00608377	0.014235	0.00632676	MAPK1/TRPV4	2
GO:0010885	BP	GO:0010885	regulation of cholesterol storage	2/117	19/18870	0.00608377	0.014235	0.00632676	PPARA/PPARG	2
GO:0030540	BP	GO:0030540	female genitalia development	2/117	19/18870	0.00608377	0.014235	0.00632676	ESR1/RBP4	2
GO:0048266	BP	GO:0048266	behavioral response to pain	2/117	19/18870	0.00608377	0.014235	0.00632676	AKT1/MTOR	2
GO:0060231	BP	GO:0060231	mesenchymal to epithelial transition	2/117	19/18870	0.00608377	0.014235	0.00632676	STAT1/CTNNB1	2
GO:0060716	BP	GO:0060716	labyrinthine layer blood vessel development	2/117	19/18870	0.00608377	0.014235	0.00632676	AKT1/MAPK1	2
GO:0071391	BP	GO:0071391	cellular response to estrogen stimulus	2/117	19/18870	0.00608377	0.014235	0.00632676	ESR1/AR	2
GO:0072376	BP	GO:0072376	protein activation cascade	2/117	19/18870	0.00608377	0.014235	0.00632676	ITGB3/F13A1	2
GO:0097254	BP	GO:0097254	renal tubular secretion	2/117	19/18870	0.00608377	0.014235	0.00632676	AGTR1/EDNRB	2
GO:1903376	BP	GO:1903376	regulation of oxidative stress-induced neuron intrinsic apoptotic signaling pathway	2/117	19/18870	0.00608377	0.014235	0.00632676	HIF1A/CTNNB1	2
GO:2000641	BP	GO:2000641	regulation of early endosome to late endosome transport	2/117	19/18870	0.00608377	0.014235	0.00632676	MAP2K1/MAPK1	2
GO:2001169	BP	GO:2001169	regulation of ATP biosynthetic process	2/117	19/18870	0.00608377	0.014235	0.00632676	PPARA/VCP	2
GO:0006695	BP	GO:0006695	cholesterol biosynthetic process	3/117	60/18870	0.0061487	0.0143622	0.0063833	CFTR/HMGCR/G6PD	3
GO:0097300	BP	GO:0097300	programmed necrotic cell death	3/117	60/18870	0.0061487	0.0143622	0.0063833	TNF/PYGL/TP53	3
GO:1902653	BP	GO:1902653	secondary alcohol biosynthetic process	3/117	60/18870	0.0061487	0.0143622	0.0063833	CFTR/HMGCR/G6PD	3
GO:0008361	BP	GO:0008361	regulation of cell size	5/117	187/18870	0.00621021	0.0144893	0.00643977	VEGFA/ABL1/MAPT/MTOR/TRPV4	5
GO:0098727	BP	GO:0098727	maintenance of cell number	5/117	187/18870	0.00621021	0.0144893	0.00643977	BRAF/KIT/RAF1/STAT3/CTNNB1	5
GO:0050830	BP	GO:0050830	defense response to Gram-positive bacterium	4/117	118/18870	0.00626239	0.0145943	0.00648646	ADAM17/TNF/IL1B/IL6	4
GO:0051928	BP	GO:0051928	positive regulation of calcium ion transport	4/117	118/18870	0.00626239	0.0145943	0.00648646	LGALS3/ABL1/G6PD/F2	4
GO:0010921	BP	GO:0010921	regulation of phosphatase activity	3/117	61/18870	0.00643789	0.0149606	0.00664923	LGALS3/TNF/MTOR	3
GO:0045599	BP	GO:0045599	negative regulation of fat cell differentiation	3/117	61/18870	0.00643789	0.0149606	0.00664923	TNF/TRPV4/IL6	3
GO:0090497	BP	GO:0090497	mesenchymal cell migration	3/117	61/18870	0.00643789	0.0149606	0.00664923	EDNRA/HIF1A/EDNRB	3
GO:1900024	BP	GO:1900024	regulation of substrate adhesion-dependent cell spreading	3/117	61/18870	0.00643789	0.0149606	0.00664923	BRAF/ABL1/ITGB3	3
GO:1904356	BP	GO:1904356	regulation of telomere maintenance via telomere lengthening	3/117	61/18870	0.00643789	0.0149606	0.00664923	MAPK1/ATM/CTNNB1	3
GO:0009308	BP	GO:0009308	amine metabolic process	4/117	119/18870	0.00644977	0.0149796	0.0066577	ALDH2/EDNRA/VCAM1/COMT	4
GO:1990778	BP	GO:1990778	protein localization to cell periphery	7/117	353/18870	0.0064756	0.0150311	0.00668056	ERBB2/EGFR/AKT1/AR/LGALS3/HRAS/TNF	7
GO:0042770	BP	GO:0042770	signal transduction in response to DNA damage	5/117	189/18870	0.0064899	0.0150557	0.0066915	ABL1/MAPK14/PTPN11/ATM/TP53	5
GO:0007517	BP	GO:0007517	muscle organ development	7/117	354/18870	0.00657313	0.0152401	0.00677346	TNNT2/TNNI3/EDNRA/MAPK14/TGFBR1/BCL2/CTNNB1	7
GO:0031053	BP	GO:0031053	primary miRNA processing	2/117	20/18870	0.00673249	0.0154486	0.00686612	STAT3/IL6	2
GO:0031998	BP	GO:0031998	regulation of fatty acid beta-oxidation	2/117	20/18870	0.00673249	0.0154486	0.00686612	AKT1/PPARA	2
GO:0032515	BP	GO:0032515	negative regulation of phosphoprotein phosphatase activity	2/117	20/18870	0.00673249	0.0154486	0.00686612	LGALS3/TNF	2
GO:0042359	BP	GO:0042359	vitamin D metabolic process	2/117	20/18870	0.00673249	0.0154486	0.00686612	NFKB1/TNF	2
GO:0043586	BP	GO:0043586	tongue development	2/117	20/18870	0.00673249	0.0154486	0.00686612	KIT/CTNNB1	2
GO:0043691	BP	GO:0043691	reverse cholesterol transport	2/117	20/18870	0.00673249	0.0154486	0.00686612	CETP/LIPC	2
GO:0048643	BP	GO:0048643	positive regulation of skeletal muscle tissue development	2/117	20/18870	0.00673249	0.0154486	0.00686612	BCL2/CTNNB1	2
GO:0051546	BP	GO:0051546	keratinocyte migration	2/117	20/18870	0.00673249	0.0154486	0.00686612	MMP9/MTOR	2
GO:0051900	BP	GO:0051900	regulation of mitochondrial depolarization	2/117	20/18870	0.00673249	0.0154486	0.00686612	KDR/BCL2	2
GO:0055093	BP	GO:0055093	response to hyperoxia	2/117	20/18870	0.00673249	0.0154486	0.00686612	KCNA5/MMP2	2
GO:0061050	BP	GO:0061050	regulation of cell growth involved in cardiac muscle cell development	2/117	20/18870	0.00673249	0.0154486	0.00686612	G6PD/PPARA	2
GO:0070242	BP	GO:0070242	thymocyte apoptotic process	2/117	20/18870	0.00673249	0.0154486	0.00686612	HIF1A/TP53	2
GO:0097709	BP	GO:0097709	connective tissue replacement	2/117	20/18870	0.00673249	0.0154486	0.00686612	HIF1A/PPARG	2
GO:0140354	BP	GO:0140354	lipid import into cell	2/117	20/18870	0.00673249	0.0154486	0.00686612	AKT1/FABP3	2
GO:1900221	BP	GO:1900221	regulation of amyloid-beta clearance	2/117	20/18870	0.00673249	0.0154486	0.00686612	TNF/HMGCR	2
GO:1902004	BP	GO:1902004	positive regulation of amyloid-beta formation	2/117	20/18870	0.00673249	0.0154486	0.00686612	TNF/CASP3	2
GO:1903978	BP	GO:1903978	regulation of microglial cell activation	2/117	20/18870	0.00673249	0.0154486	0.00686612	ATM/IL6	2
GO:2000269	BP	GO:2000269	regulation of fibroblast apoptotic process	2/117	20/18870	0.00673249	0.0154486	0.00686612	PIK3CA/TP53	2
GO:0097120	BP	GO:0097120	receptor localization to synapse	3/117	62/18870	0.00673506	0.0154486	0.00686612	ERBB2/HRAS/ITGB3	3
GO:0048675	BP	GO:0048675	axon extension	4/117	121/18870	0.00683561	0.0156528	0.00695689	VEGFA/ABL1/EDNRA/MAPT	4
GO:0051100	BP	GO:0051100	negative regulation of binding	4/117	121/18870	0.00683561	0.0156528	0.00695689	AKT1/PSEN1/JAK2/ADRB2	4
GO:0051702	BP	GO:0051702	biological process involved in interaction with symbiont	4/117	121/18870	0.00683561	0.0156528	0.00695689	F2/JAK2/ELANE/PLG	4
GO:0030258	BP	GO:0030258	lipid modification	5/117	192/18870	0.00692586	0.0158505	0.00704478	AKT1/MAPK14/FABP3/PPARA/PLA2G7	5
GO:0002090	BP	GO:0002090	regulation of receptor internalization	3/117	63/18870	0.00704028	0.0160763	0.00714511	VEGFA/ITGB3/SELE	3
GO:0051893	BP	GO:0051893	regulation of focal adhesion assembly	3/117	63/18870	0.00704028	0.0160763	0.00714511	KDR/VEGFA/ABL1	3
GO:0070050	BP	GO:0070050	neuron cellular homeostasis	3/117	63/18870	0.00704028	0.0160763	0.00714511	PSEN1/APP/IL6	3
GO:0090109	BP	GO:0090109	regulation of cell-substrate junction assembly	3/117	63/18870	0.00704028	0.0160763	0.00714511	KDR/VEGFA/ABL1	3
GO:0007613	BP	GO:0007613	memory	4/117	123/18870	0.00723645	0.0164873	0.00732778	PTGS2/PSEN1/MAPT/HTR2A	4
GO:0030282	BP	GO:0030282	bone mineralization	4/117	123/18870	0.00723645	0.0164873	0.00732778	PTGS2/VDR/HIF1A/ADRB2	4
GO:0043244	BP	GO:0043244	regulation of protein-containing complex disassembly	4/117	123/18870	0.00723645	0.0164873	0.00732778	TNF/PIK3CA/ADRB2/TRPV4	4
GO:0071774	BP	GO:0071774	response to fibroblast growth factor	4/117	123/18870	0.00723645	0.0164873	0.00732778	FGF2/FGFR1/PTPN11/CTNNB1	4
GO:0010975	BP	GO:0010975	regulation of neuron projection development	8/117	453/18870	0.00725916	0.0165298	0.00734667	AKT1/BRAF/VEGFA/ABL1/PSEN1/MAPT/MAP2K1/TRPV4	8
GO:0031100	BP	GO:0031100	animal organ regeneration	3/117	64/18870	0.0073536	0.016708	0.00742587	TNF/ACE/IL6	3
GO:0043462	BP	GO:0043462	regulation of ATP-dependent activity	3/117	64/18870	0.0073536	0.016708	0.00742587	TNNT2/TNNI3/TP53	3
GO:0002902	BP	GO:0002902	regulation of B cell apoptotic process	2/117	21/18870	0.0074112	0.016708	0.00742587	IL2/BCL2	2
GO:0010288	BP	GO:0010288	response to lead ion	2/117	21/18870	0.0074112	0.016708	0.00742587	PTGS2/MAPT	2
GO:0032495	BP	GO:0032495	response to muramyl dipeptide	2/117	21/18870	0.0074112	0.016708	0.00742587	MAPK14/PTPN22	2
GO:0034104	BP	GO:0034104	negative regulation of tissue remodeling	2/117	21/18870	0.0074112	0.016708	0.00742587	PPARG/IL6	2
GO:0036480	BP	GO:0036480	neuron intrinsic apoptotic signaling pathway in response to oxidative stress	2/117	21/18870	0.0074112	0.016708	0.00742587	HIF1A/CTNNB1	2
GO:0061318	BP	GO:0061318	renal filtration cell differentiation	2/117	21/18870	0.0074112	0.016708	0.00742587	EDNRA/EDNRB	2
GO:0070166	BP	GO:0070166	enamel mineralization	2/117	21/18870	0.0074112	0.016708	0.00742587	CFTR/PPARA	2
GO:0071498	BP	GO:0071498	cellular response to fluid shear stress	2/117	21/18870	0.0074112	0.016708	0.00742587	PTGS2/MMP2	2
GO:0071605	BP	GO:0071605	monocyte chemotactic protein-1 production	2/117	21/18870	0.0074112	0.016708	0.00742587	IL1B/TRPV4	2
GO:0071637	BP	GO:0071637	regulation of monocyte chemotactic protein-1 production	2/117	21/18870	0.0074112	0.016708	0.00742587	IL1B/TRPV4	2
GO:0072112	BP	GO:0072112	podocyte differentiation	2/117	21/18870	0.0074112	0.016708	0.00742587	EDNRA/EDNRB	2
GO:0090026	BP	GO:0090026	positive regulation of monocyte chemotaxis	2/117	21/18870	0.0074112	0.016708	0.00742587	SERPINE1/PLA2G7	2
GO:1902683	BP	GO:1902683	regulation of receptor localization to synapse	2/117	21/18870	0.0074112	0.016708	0.00742587	HRAS/ITGB3	2
GO:1903429	BP	GO:1903429	regulation of cell maturation	2/117	21/18870	0.0074112	0.016708	0.00742587	BCL2/EDNRB	2
GO:2000010	BP	GO:2000010	positive regulation of protein localization to cell surface	2/117	21/18870	0.0074112	0.016708	0.00742587	AKT1/TNF	2
GO:2000047	BP	GO:2000047	regulation of cell-cell adhesion mediated by cadherin	2/117	21/18870	0.0074112	0.016708	0.00742587	VEGFA/PLG	2
GO:0002761	BP	GO:0002761	regulation of myeloid leukocyte differentiation	4/117	124/18870	0.00744257	0.0167694	0.00745318	TNF/MTOR/HLA-DRB1/CTNNB1	4
GO:0010639	BP	GO:0010639	negative regulation of organelle organization	7/117	363/18870	0.00750089	0.0168915	0.00750743	AKT1/MAPT/PIK3CA/PPARG/MTOR/ATM/TP53	7
GO:0043123	BP	GO:0043123	positive regulation of canonical NF-kappaB signal transduction	5/117	196/18870	0.00753853	0.0169669	0.00754094	ABL1/TNF/IL1B/HLA-DRB1/CTNNB1	5
GO:0001838	BP	GO:0001838	embryonic epithelial tube formation	4/117	125/18870	0.00765252	0.017214	0.00765075	ABL1/CASP3/HIF1A/CTNNB1	4
GO:0032613	BP	GO:0032613	interleukin-10 production	3/117	65/18870	0.00767506	0.0172361	0.0076606	STAT3/HLA-DRB1/IL6	3
GO:0032653	BP	GO:0032653	regulation of interleukin-10 production	3/117	65/18870	0.00767506	0.0172361	0.0076606	STAT3/HLA-DRB1/IL6	3
GO:0098930	BP	GO:0098930	axonal transport	3/117	65/18870	0.00767506	0.0172361	0.0076606	MAPT/HIF1A/UCHL1	3
GO:0045664	BP	GO:0045664	regulation of neuron differentiation	5/117	198/18870	0.00785861	0.0176386	0.00783948	FGF2/FGFR1/APP/BCL2/EDNRB	5
GO:0000077	BP	GO:0000077	DNA damage checkpoint signaling	4/117	126/18870	0.00786634	0.0176462	0.00784287	MAPK14/PTPN11/ATM/TP53	4
GO:0000271	BP	GO:0000271	polysaccharide biosynthetic process	3/117	66/18870	0.00800472	0.0179369	0.00797206	AKT1/NFKB1/GYS1	3
GO:0001756	BP	GO:0001756	somitogenesis	3/117	66/18870	0.00800472	0.0179369	0.00797206	PSEN1/ATM/TP53	3
GO:1902075	BP	GO:1902075	cellular response to salt	5/117	199/18870	0.00802215	0.0179661	0.00798503	BRAF/PTGS2/PIK3CA/SCN5A/P2RY12	5
GO:0002449	BP	GO:0002449	lymphocyte mediated immunity	7/117	368/18870	0.00805651	0.0180331	0.00801482	TNF/IL2/ICAM1/NLRP3/IL1B/HLA-DRB1/IL6	7
GO:0003085	BP	GO:0003085	negative regulation of systemic arterial blood pressure	2/117	22/18870	0.00811949	0.0180551	0.00802461	TNF/ADRB2	2
GO:0030220	BP	GO:0030220	platelet formation	2/117	22/18870	0.00811949	0.0180551	0.00802461	CASP3/PTPN11	2
GO:0032042	BP	GO:0032042	mitochondrial DNA metabolic process	2/117	22/18870	0.00811949	0.0180551	0.00802461	POLG/TP53	2
GO:0033630	BP	GO:0033630	positive regulation of cell adhesion mediated by integrin	2/117	22/18870	0.00811949	0.0180551	0.00802461	ITGB3/P2RY12	2
GO:0035313	BP	GO:0035313	wound healing	spreading of epidermal cells	2/117	22/18870	0.00811949	0.0180551	0.00802461	ADAM17/MTOR	2
GO:0036092	BP	GO:0036092	phosphatidylinositol-3-phosphate biosynthetic process	2/117	22/18870	0.00811949	0.0180551	0.00802461	PIK3CA/ATM	2
GO:0048485	BP	GO:0048485	sympathetic nervous system development	2/117	22/18870	0.00811949	0.0180551	0.00802461	EDNRA/CTNNB1	2
GO:0072111	BP	GO:0072111	cell proliferation involved in kidney development	2/117	22/18870	0.00811949	0.0180551	0.00802461	ITGB3/STAT1	2
GO:0072311	BP	GO:0072311	glomerular epithelial cell differentiation	2/117	22/18870	0.00811949	0.0180551	0.00802461	EDNRA/EDNRB	2
GO:1900273	BP	GO:1900273	positive regulation of long-term synaptic potentiation	2/117	22/18870	0.00811949	0.0180551	0.00802461	MME/APP	2
GO:1902473	BP	GO:1902473	regulation of protein localization to synapse	2/117	22/18870	0.00811949	0.0180551	0.00802461	HRAS/MAPT	2
GO:1903589	BP	GO:1903589	positive regulation of blood vessel endothelial cell proliferation involved in sprouting angiogenesis	2/117	22/18870	0.00811949	0.0180551	0.00802461	VEGFA/AGTR1	2
GO:0031396	BP	GO:0031396	regulation of protein ubiquitination	5/117	200/18870	0.00818804	0.0181976	0.00808794	AKT1/ABL1/PTPN22/TGFBR1/CTNNB1	5
GO:0048706	BP	GO:0048706	embryonic skeletal system development	4/117	128/18870	0.00830569	0.018439	0.00819522	EDNRA/RBP4/TGFBR1/CTNNB1	4
GO:0098773	BP	GO:0098773	skin epidermis development	4/117	128/18870	0.00830569	0.018439	0.00819522	EGFR/TNF/BCL2/CTNNB1	4
GO:0007015	BP	GO:0007015	actin filament organization	8/117	464/18870	0.00833043	0.0184807	0.00821376	BRAF/ABL1/PIK3CA/JAK2/TGFBR1/BCL2/MTOR/TRPV4	8
GO:0010611	BP	GO:0010611	regulation of cardiac muscle hypertrophy	3/117	67/18870	0.00834262	0.0184807	0.00821376	G6PD/PPARA/PPARG	3
GO:0016126	BP	GO:0016126	sterol biosynthetic process	3/117	67/18870	0.00834262	0.0184807	0.00821376	CFTR/HMGCR/G6PD	3
GO:0046888	BP	GO:0046888	negative regulation of hormone secretion	3/117	67/18870	0.00834262	0.0184807	0.00821376	PTPN11/IL1B/KCNJ11	3
GO:0034394	BP	GO:0034394	protein localization to cell surface	3/117	68/18870	0.0086888	0.0192163	0.00854067	AKT1/TNF/CTNNB1	3
GO:0051926	BP	GO:0051926	negative regulation of calcium ion transport	3/117	68/18870	0.0086888	0.0192163	0.00854067	PTGS2/ACE/BCL2	3
GO:0150116	BP	GO:0150116	regulation of cell-substrate junction organization	3/117	68/18870	0.0086888	0.0192163	0.00854067	KDR/VEGFA/ABL1	3
GO:0006470	BP	GO:0006470	protein dephosphorylation	5/117	203/18870	0.0087	0.0192306	0.00854704	LGALS3/TNF/PTPN22/PTPN11/MTOR	5
GO:0071621	BP	GO:0071621	granulocyte chemotaxis	4/117	130/18870	0.00876085	0.0193546	0.00860215	LGALS3/MAPK1/IL1B/TRPV4	4
GO:0035855	BP	GO:0035855	megakaryocyte development	2/117	23/18870	0.00885699	0.0194825	0.008659	KIT/PTPN11	2
GO:0045591	BP	GO:0045591	positive regulation of regulatory T cell differentiation	2/117	23/18870	0.00885699	0.0194825	0.008659	IL2/HLA-DRB1	2
GO:0045932	BP	GO:0045932	negative regulation of muscle contraction	2/117	23/18870	0.00885699	0.0194825	0.008659	PTGS2/ADRB2	2
GO:0060065	BP	GO:0060065	uterus development	2/117	23/18870	0.00885699	0.0194825	0.008659	ESR1/RBP4	2
GO:0072202	BP	GO:0072202	cell differentiation involved in metanephros development	2/117	23/18870	0.00885699	0.0194825	0.008659	STAT1/CTNNB1	2
GO:0072574	BP	GO:0072574	hepatocyte proliferation	2/117	23/18870	0.00885699	0.0194825	0.008659	TNF/IL6	2
GO:0072575	BP	GO:0072575	epithelial cell proliferation involved in liver morphogenesis	2/117	23/18870	0.00885699	0.0194825	0.008659	TNF/IL6	2
GO:2000193	BP	GO:2000193	positive regulation of fatty acid transport	2/117	23/18870	0.00885699	0.0194825	0.008659	FABP3/IL1B	2
GO:0006661	BP	GO:0006661	phosphatidylinositol biosynthetic process	4/117	131/18870	0.00899442	0.0197635	0.00878388	FGF2/PIK3CA/HTR2A/ATM	4
GO:0055007	BP	GO:0055007	cardiac muscle cell differentiation	4/117	131/18870	0.00899442	0.0197635	0.00878388	VEGFA/G6PD/PPARA/MTOR	4
GO:0045670	BP	GO:0045670	regulation of osteoclast differentiation	3/117	69/18870	0.00904331	0.0198602	0.00882687	TNF/MTOR/CTNNB1	3
GO:0014743	BP	GO:0014743	regulation of muscle hypertrophy	3/117	70/18870	0.00940619	0.0206349	0.00917118	G6PD/PPARA/PPARG	3
GO:0032206	BP	GO:0032206	positive regulation of telomere maintenance	3/117	70/18870	0.00940619	0.0206349	0.00917118	MAPK1/ATM/CTNNB1	3
GO:0007389	BP	GO:0007389	pattern specification process	8/117	475/18870	0.00951657	0.0208641	0.00927307	AR/FGF2/PSEN1/HIF1A/TGFBR1/ATM/TP53/CTNNB1	8
GO:0031032	BP	GO:0031032	actomyosin structure organization	5/117	208/18870	0.00960187	0.0208641	0.00927307	BRAF/TNNT2/ABL1/TGFBR1/MTOR	5
GO:0002082	BP	GO:0002082	regulation of oxidative phosphorylation	2/117	24/18870	0.0096233	0.0208641	0.00927307	TNF/VCP	2
GO:0002320	BP	GO:0002320	lymphoid progenitor cell differentiation	2/117	24/18870	0.0096233	0.0208641	0.00927307	KIT/BCL2	2
GO:0002922	BP	GO:0002922	positive regulation of humoral immune response	2/117	24/18870	0.0096233	0.0208641	0.00927307	TNF/IL1B	2
GO:0010923	BP	GO:0010923	negative regulation of phosphatase activity	2/117	24/18870	0.0096233	0.0208641	0.00927307	LGALS3/TNF	2
GO:0014821	BP	GO:0014821	phasic smooth muscle contraction	2/117	24/18870	0.0096233	0.0208641	0.00927307	KIT/EDNRB	2
GO:0030539	BP	GO:0030539	male genitalia development	2/117	24/18870	0.0096233	0.0208641	0.00927307	AR/CTNNB1	2
GO:0032891	BP	GO:0032891	negative regulation of organic acid transport	2/117	24/18870	0.0096233	0.0208641	0.00927307	AKT1/TNF	2
GO:0034114	BP	GO:0034114	regulation of heterotypic cell-cell adhesion	2/117	24/18870	0.0096233	0.0208641	0.00927307	TNF/IL1B	2
GO:0034138	BP	GO:0034138	toll-like receptor 3 signaling pathway	2/117	24/18870	0.0096233	0.0208641	0.00927307	TNF/PTPN22	2
GO:0036344	BP	GO:0036344	platelet morphogenesis	2/117	24/18870	0.0096233	0.0208641	0.00927307	CASP3/PTPN11	2
GO:0045723	BP	GO:0045723	positive regulation of fatty acid biosynthetic process	2/117	24/18870	0.0096233	0.0208641	0.00927307	PTGS2/IL1B	2
GO:0046716	BP	GO:0046716	muscle cell cellular homeostasis	2/117	24/18870	0.0096233	0.0208641	0.00927307	GAA/HIF1A	2
GO:0046885	BP	GO:0046885	regulation of hormone biosynthetic process	2/117	24/18870	0.0096233	0.0208641	0.00927307	NFKB1/HIF1A	2
GO:0051043	BP	GO:0051043	regulation of membrane protein ectodomain proteolysis	2/117	24/18870	0.0096233	0.0208641	0.00927307	TNF/IL1B	2
GO:0051957	BP	GO:0051957	positive regulation of amino acid transport	2/117	24/18870	0.0096233	0.0208641	0.00927307	PSEN1/ACE2	2
GO:0070841	BP	GO:0070841	inclusion body assembly	2/117	24/18870	0.0096233	0.0208641	0.00927307	MAPT/VCP	2
GO:0072273	BP	GO:0072273	metanephric nephron morphogenesis	2/117	24/18870	0.0096233	0.0208641	0.00927307	STAT1/CTNNB1	2
GO:1901863	BP	GO:1901863	positive regulation of muscle tissue development	2/117	24/18870	0.0096233	0.0208641	0.00927307	BCL2/CTNNB1	2
GO:1903578	BP	GO:1903578	regulation of ATP metabolic process	2/117	24/18870	0.0096233	0.0208641	0.00927307	PPARA/VCP	2
GO:2000209	BP	GO:2000209	regulation of anoikis	2/117	24/18870	0.0096233	0.0208641	0.00927307	PIK3CA/BCL2	2
GO:0042698	BP	GO:0042698	ovulation cycle	3/117	71/18870	0.00977748	0.0211646	0.00940663	ESR1/MMP2/CASP3	3
GO:1900076	BP	GO:1900076	regulation of cellular response to insulin stimulus	3/117	71/18870	0.00977748	0.0211646	0.00940663	PTPN11/PPARG/IL1B	3
GO:1902475	BP	GO:1902475	L-alpha-amino acid transmembrane transport	3/117	71/18870	0.00977748	0.0211646	0.00940663	PSEN1/TNF/ACE2	3
GO:0031570	BP	GO:0031570	DNA integrity checkpoint signaling	4/117	135/18870	0.0099693	0.0215684	0.00958608	MAPK14/PTPN11/ATM/TP53	4
GO:0045732	BP	GO:0045732	positive regulation of protein catabolic process	5/117	210/18870	0.00998001	0.0215687	0.0095862	AKT1/PSEN1/TNF/IL1B/VCP	5
GO:0046474	BP	GO:0046474	glycerophospholipid biosynthetic process	5/117	210/18870	0.00998001	0.0215687	0.0095862	FGF2/PIK3CA/FABP3/HTR2A/ATM	5
GO:0006801	BP	GO:0006801	superoxide metabolic process	3/117	72/18870	0.0101572	0.0218936	0.00973061	NOS2/MAPT/MPO	3
GO:0032481	BP	GO:0032481	positive regulation of type I interferon production	3/117	72/18870	0.0101572	0.0218936	0.00973061	PTPN22/PTPN11/STAT1	3
GO:0042130	BP	GO:0042130	negative regulation of T cell proliferation	3/117	72/18870	0.0101572	0.0218936	0.00973061	ERBB2/CASP3/HLA-DRB1	3
GO:0061035	BP	GO:0061035	regulation of cartilage development	3/117	72/18870	0.0101572	0.0218936	0.00973061	PTPN11/TGFBR1/CTNNB1	3
GO:1904888	BP	GO:1904888	cranial skeletal system development	3/117	72/18870	0.0101572	0.0218936	0.00973061	EDNRA/TGFBR1/CTNNB1	3
GO:0001919	BP	GO:0001919	regulation of receptor recycling	2/117	25/18870	0.0104181	0.0222441	0.00988639	PSEN1/ECE1	2
GO:0009110	BP	GO:0009110	vitamin biosynthetic process	2/117	25/18870	0.0104181	0.0222441	0.00988639	NFKB1/TNF	2
GO:0010878	BP	GO:0010878	cholesterol storage	2/117	25/18870	0.0104181	0.0222441	0.00988639	PPARA/PPARG	2
GO:0014856	BP	GO:0014856	skeletal muscle cell proliferation	2/117	25/18870	0.0104181	0.0222441	0.00988639	FGF2/JAK2	2
GO:0046641	BP	GO:0046641	positive regulation of alpha-beta T cell proliferation	2/117	25/18870	0.0104181	0.0222441	0.00988639	PTPN22/JAK2	2
GO:0046697	BP	GO:0046697	decidualization	2/117	25/18870	0.0104181	0.0222441	0.00988639	PTGS2/VDR	2
GO:0050860	BP	GO:0050860	negative regulation of T cell receptor signaling pathway	2/117	25/18870	0.0104181	0.0222441	0.00988639	LGALS3/PTPN22	2
GO:0060396	BP	GO:0060396	growth hormone receptor signaling pathway	2/117	25/18870	0.0104181	0.0222441	0.00988639	JAK2/STAT3	2
GO:0070233	BP	GO:0070233	negative regulation of T cell apoptotic process	2/117	25/18870	0.0104181	0.0222441	0.00988639	HIF1A/BCL2	2
GO:0072010	BP	GO:0072010	glomerular epithelium development	2/117	25/18870	0.0104181	0.0222441	0.00988639	EDNRA/EDNRB	2
GO:0072576	BP	GO:0072576	liver morphogenesis	2/117	25/18870	0.0104181	0.0222441	0.00988639	TNF/IL6	2
GO:0090200	BP	GO:0090200	positive regulation of release of cytochrome c from mitochondria	2/117	25/18870	0.0104181	0.0222441	0.00988639	MMP9/TP53	2
GO:0099633	BP	GO:0099633	protein localization to postsynaptic specialization membrane	2/117	25/18870	0.0104181	0.0222441	0.00988639	ERBB2/HRAS	2
GO:0099645	BP	GO:0099645	neurotransmitter receptor localization to postsynaptic specialization membrane	2/117	25/18870	0.0104181	0.0222441	0.00988639	ERBB2/HRAS	2
GO:1902993	BP	GO:1902993	positive regulation of amyloid precursor protein catabolic process	2/117	25/18870	0.0104181	0.0222441	0.00988639	TNF/CASP3	2
GO:1905563	BP	GO:1905563	negative regulation of vascular endothelial cell proliferation	2/117	25/18870	0.0104181	0.0222441	0.00988639	PPARG/FLT1	2
GO:2000291	BP	GO:2000291	regulation of myoblast proliferation	2/117	25/18870	0.0104181	0.0222441	0.00988639	KCNA5/CTNNB1	2
GO:2000773	BP	GO:2000773	negative regulation of cellular senescence	2/117	25/18870	0.0104181	0.0222441	0.00988639	TERT/ABL1	2
GO:0033344	BP	GO:0033344	cholesterol efflux	3/117	73/18870	0.0105454	0.0225043	0.010002	PON1/PPARG/CETP	3
GO:0007585	BP	GO:0007585	respiratory gaseous exchange by respiratory system	3/117	74/18870	0.0109422	0.0233143	0.010362	FLT4/GAA/EDNRA	3
GO:0045669	BP	GO:0045669	positive regulation of osteoblast differentiation	3/117	74/18870	0.0109422	0.0233143	0.010362	FGF2/CTNNB1/IL6	3
GO:0046637	BP	GO:0046637	regulation of alpha-beta T cell differentiation	3/117	74/18870	0.0109422	0.0233143	0.010362	IL2/NLRP3/HLA-DRB1	3
GO:0021697	BP	GO:0021697	cerebellar cortex formation	2/117	26/18870	0.0112409	0.0238014	0.0105786	PTPN11/MAP2K1	2
GO:0031954	BP	GO:0031954	positive regulation of protein autophosphorylation	2/117	26/18870	0.0112409	0.0238014	0.0105786	VEGFA/ACE	2
GO:0033598	BP	GO:0033598	mammary gland epithelial cell proliferation	2/117	26/18870	0.0112409	0.0238014	0.0105786	ESR1/MAPK1	2
GO:0033622	BP	GO:0033622	integrin activation	2/117	26/18870	0.0112409	0.0238014	0.0105786	SELP/P2RY12	2
GO:0042659	BP	GO:0042659	regulation of cell fate specification	2/117	26/18870	0.0112409	0.0238014	0.0105786	AR/FGF2	2
GO:0048015	BP	GO:0048015	phosphatidylinositol-mediated signaling	2/117	26/18870	0.0112409	0.0238014	0.0105786	FGFR1/PIK3CA	2
GO:0048641	BP	GO:0048641	regulation of skeletal muscle tissue development	2/117	26/18870	0.0112409	0.0238014	0.0105786	BCL2/CTNNB1	2
GO:0060343	BP	GO:0060343	trabecula formation	2/117	26/18870	0.0112409	0.0238014	0.0105786	MMP2/RBP4	2
GO:0062149	BP	GO:0062149	detection of stimulus involved in sensory perception of pain	2/117	26/18870	0.0112409	0.0238014	0.0105786	TNF/HTR2A	2
GO:0071378	BP	GO:0071378	cellular response to growth hormone stimulus	2/117	26/18870	0.0112409	0.0238014	0.0105786	JAK2/STAT3	2
GO:0097186	BP	GO:0097186	amelogenesis	2/117	26/18870	0.0112409	0.0238014	0.0105786	CFTR/PPARA	2
GO:1904353	BP	GO:1904353	regulation of telomere capping	2/117	26/18870	0.0112409	0.0238014	0.0105786	MAPK1/ATM	2
GO:0008360	BP	GO:0008360	regulation of cell shape	4/117	140/18870	0.0112812	0.0238744	0.010611	KDR/VEGFA/KIT/F2	4
GO:0016239	BP	GO:0016239	positive regulation of macroautophagy	3/117	75/18870	0.0113474	0.0239897	0.0106622	KDR/HIF1A/ADRB2	3
GO:0090559	BP	GO:0090559	regulation of membrane permeability	3/117	75/18870	0.0113474	0.0239897	0.0106622	BCL2/MTOR/TP53	3
GO:0071805	BP	GO:0071805	potassium ion transmembrane transport	5/117	217/18870	0.011384	0.0240546	0.0106911	KCNA5/KCNH2/KCNJ11/KCNE1/KCNQ1	5
GO:0045727	BP	GO:0045727	positive regulation of translation	4/117	141/18870	0.0115562	0.0244058	0.0108472	ERBB2/TNF/MTOR/IL6	4
GO:0072521	BP	GO:0072521	purine-containing compound metabolic process	8/117	493/18870	0.011724	0.0247473	0.0109989	TTR/NOS2/HMGCR/G6PD/PPARA/MTOR/TP53/VCP	8
GO:0009952	BP	GO:0009952	anterior/posterior pattern specification	5/117	219/18870	0.0118087	0.0249131	0.0110726	PSEN1/TGFBR1/ATM/TP53/CTNNB1	5
GO:0001783	BP	GO:0001783	B cell apoptotic process	2/117	27/18870	0.0120914	0.0253782	0.0112793	IL2/BCL2	2
GO:0002092	BP	GO:0002092	positive regulation of receptor internalization	2/117	27/18870	0.0120914	0.0253782	0.0112793	VEGFA/SELE	2
GO:0006817	BP	GO:0006817	phosphate ion transport	2/117	27/18870	0.0120914	0.0253782	0.0112793	VDR/SLC37A4	2
GO:0010875	BP	GO:0010875	positive regulation of cholesterol efflux	2/117	27/18870	0.0120914	0.0253782	0.0112793	PON1/PPARG	2
GO:0021801	BP	GO:0021801	cerebral cortex radial glia-guided migration	2/117	27/18870	0.0120914	0.0253782	0.0112793	P2RY12/CTNNB1	2
GO:0022030	BP	GO:0022030	telencephalon glial cell migration	2/117	27/18870	0.0120914	0.0253782	0.0112793	P2RY12/CTNNB1	2
GO:0036296	BP	GO:0036296	response to increased oxygen levels	2/117	27/18870	0.0120914	0.0253782	0.0112793	KCNA5/MMP2	2
GO:0045745	BP	GO:0045745	positive regulation of G protein-coupled receptor signaling pathway	2/117	27/18870	0.0120914	0.0253782	0.0112793	ITGB3/F2	2
GO:0050996	BP	GO:0050996	positive regulation of lipid catabolic process	2/117	27/18870	0.0120914	0.0253782	0.0112793	PPARA/IL1B	2
GO:0090330	BP	GO:0090330	regulation of platelet aggregation	2/117	27/18870	0.0120914	0.0253782	0.0112793	JAK2/IL6	2
GO:0035304	BP	GO:0035304	regulation of protein dephosphorylation	3/117	77/18870	0.0121837	0.0255589	0.0113597	LGALS3/TNF/MTOR	3
GO:0019233	BP	GO:0019233	sensory perception of pain	3/117	78/18870	0.0126148	0.0264089	0.0117374	MME/TNF/HTR2A	3
GO:0035418	BP	GO:0035418	protein localization to synapse	3/117	78/18870	0.0126148	0.0264089	0.0117374	ERBB2/HRAS/MAPT	3
GO:2000514	BP	GO:2000514	regulation of CD4-positive	alpha-beta T cell activation	3/117	78/18870	0.0126148	0.0264089	0.0117374	IL2/NLRP3/HLA-DRB1	3
GO:2000736	BP	GO:2000736	regulation of stem cell differentiation	3/117	78/18870	0.0126148	0.0264089	0.0117374	FGF2/ABL1/STAT3	3
GO:0001906	BP	GO:0001906	cell killing	5/117	223/18870	0.0126901	0.0265453	0.0117981	NOS2/ICAM1/F2/ELANE/HLA-DRB1	5
GO:0030534	BP	GO:0030534	adult behavior	4/117	145/18870	0.0126995	0.0265453	0.0117981	APP/PPARA/UCHL1/HTR2A	4
GO:2001235	BP	GO:2001235	positive regulation of apoptotic signaling pathway	4/117	145/18870	0.0126995	0.0265453	0.0117981	TNF/JAK2/TGFBR1/TP53	4
GO:0010592	BP	GO:0010592	positive regulation of lamellipodium assembly	2/117	28/18870	0.0129692	0.0269431	0.0119749	PIK3CA/MTOR	2
GO:0010758	BP	GO:0010758	regulation of macrophage chemotaxis	2/117	28/18870	0.0129692	0.0269431	0.0119749	MAPK1/TRPV4	2
GO:0035308	BP	GO:0035308	negative regulation of protein dephosphorylation	2/117	28/18870	0.0129692	0.0269431	0.0119749	LGALS3/TNF	2
GO:0042634	BP	GO:0042634	regulation of hair cycle	2/117	28/18870	0.0129692	0.0269431	0.0119749	TERT/TNF	2
GO:0044342	BP	GO:0044342	type B pancreatic cell proliferation	2/117	28/18870	0.0129692	0.0269431	0.0119749	MAP2K1/RAF1	2
GO:0045606	BP	GO:0045606	positive regulation of epidermal cell differentiation	2/117	28/18870	0.0129692	0.0269431	0.0119749	FGF2/VDR	2
GO:0045686	BP	GO:0045686	negative regulation of glial cell differentiation	2/117	28/18870	0.0129692	0.0269431	0.0119749	F2/CTNNB1	2
GO:0051873	BP	GO:0051873	killing by host of symbiont cells	2/117	28/18870	0.0129692	0.0269431	0.0119749	F2/ELANE	2
GO:0086010	BP	GO:0086010	membrane depolarization during action potential	2/117	28/18870	0.0129692	0.0269431	0.0119749	KCNH2/SCN5A	2
GO:0090314	BP	GO:0090314	positive regulation of protein targeting to membrane	2/117	28/18870	0.0129692	0.0269431	0.0119749	ERBB2/HRAS	2
GO:1903672	BP	GO:1903672	positive regulation of sprouting angiogenesis	2/117	28/18870	0.0129692	0.0269431	0.0119749	VEGFA/FGF2	2
GO:2000647	BP	GO:2000647	negative regulation of stem cell proliferation	2/117	28/18870	0.0129692	0.0269431	0.0119749	FGF2/TP53	2
GO:0046434	BP	GO:0046434	organophosphate catabolic process	4/117	146/18870	0.0129962	0.0269856	0.0119937	PON1/PLA2G7/LIPC/VCP	4
GO:0031016	BP	GO:0031016	pancreas development	3/117	79/18870	0.0130546	0.0270791	0.0120353	AKT1/CTNNB1/IL6	3
GO:1903533	BP	GO:1903533	regulation of protein targeting	3/117	79/18870	0.0130546	0.0270791	0.0120353	ERBB2/HRAS/KCNE1	3
GO:0032006	BP	GO:0032006	regulation of TOR signaling	4/117	147/18870	0.0132973	0.0275687	0.0122529	AKT1/PIK3CA/HIF1A/ATM	4
GO:0007193	BP	GO:0007193	adenylate cyclase-inhibiting G protein-coupled receptor signaling pathway	3/117	80/18870	0.013503	0.0279524	0.0124235	EDNRA/ITGB3/P2RY12	3
GO:0043537	BP	GO:0043537	negative regulation of blood vessel endothelial cell migration	3/117	80/18870	0.013503	0.0279524	0.0124235	FGF2/TNF/PPARG	3
GO:0048844	BP	GO:0048844	artery morphogenesis	3/117	80/18870	0.013503	0.0279524	0.0124235	VEGFA/EDNRA/TGFBR1	3
GO:0007588	BP	GO:0007588	excretion	2/117	29/18870	0.013874	0.0285752	0.0127003	AGTR1/EDNRB	2
GO:0010800	BP	GO:0010800	positive regulation of peptidyl-threonine phosphorylation	2/117	29/18870	0.013874	0.0285752	0.0127003	APP/MAPK1	2
GO:0015813	BP	GO:0015813	L-glutamate transmembrane transport	2/117	29/18870	0.013874	0.0285752	0.0127003	PSEN1/TNF	2
GO:0031571	BP	GO:0031571	mitotic G1 DNA damage checkpoint signaling	2/117	29/18870	0.013874	0.0285752	0.0127003	ATM/TP53	2
GO:0036037	BP	GO:0036037	CD8-positive	alpha-beta T cell activation	2/117	29/18870	0.013874	0.0285752	0.0127003	PTPN22/BCL2	2
GO:0044819	BP	GO:0044819	mitotic G1/S transition checkpoint signaling	2/117	29/18870	0.013874	0.0285752	0.0127003	ATM/TP53	2
GO:0072012	BP	GO:0072012	glomerulus vasculature development	2/117	29/18870	0.013874	0.0285752	0.0127003	EDNRA/ITGB3	2
GO:0090025	BP	GO:0090025	regulation of monocyte chemotaxis	2/117	29/18870	0.013874	0.0285752	0.0127003	SERPINE1/PLA2G7	2
GO:0097066	BP	GO:0097066	response to thyroid hormone	2/117	29/18870	0.013874	0.0285752	0.0127003	KIT/ACE	2
GO:0097421	BP	GO:0097421	liver regeneration	2/117	29/18870	0.013874	0.0285752	0.0127003	TNF/IL6	2
GO:0007422	BP	GO:0007422	peripheral nervous system development	3/117	81/18870	0.0139602	0.0287237	0.0127663	ERBB2/AKT1/EDNRB	3
GO:0030500	BP	GO:0030500	regulation of bone mineralization	3/117	81/18870	0.0139602	0.0287237	0.0127663	VDR/HIF1A/ADRB2	3
GO:0120161	BP	GO:0120161	regulation of cold-induced thermogenesis	4/117	150/18870	0.0142273	0.0292585	0.0130039	VEGFA/ADAM17/JAK2/ADRB2	4
GO:0000079	BP	GO:0000079	regulation of cyclin-dependent protein serine/threonine kinase activity	3/117	82/18870	0.0144261	0.0296524	0.013179	EGFR/AKT1/ADAM17	3
GO:0106106	BP	GO:0106106	cold-induced thermogenesis	4/117	151/18870	0.0145462	0.0298841	0.013282	VEGFA/ADAM17/JAK2/ADRB2	4
GO:0000002	BP	GO:0000002	mitochondrial genome maintenance	2/117	30/18870	0.0148053	0.0302035	0.013424	POLG/TP53	2
GO:0003298	BP	GO:0003298	physiological muscle hypertrophy	2/117	30/18870	0.0148053	0.0302035	0.013424	G6PD/PPARA	2
GO:0003301	BP	GO:0003301	physiological cardiac muscle hypertrophy	2/117	30/18870	0.0148053	0.0302035	0.013424	G6PD/PPARA	2
GO:0006359	BP	GO:0006359	regulation of transcription by RNA polymerase III	2/117	30/18870	0.0148053	0.0302035	0.013424	AR/MTOR	2
GO:0010955	BP	GO:0010955	negative regulation of protein processing	2/117	30/18870	0.0148053	0.0302035	0.013424	SERPINE1/PLAT	2
GO:0045948	BP	GO:0045948	positive regulation of translational initiation	2/117	30/18870	0.0148053	0.0302035	0.013424	TNF/MTOR	2
GO:0045987	BP	GO:0045987	positive regulation of smooth muscle contraction	2/117	30/18870	0.0148053	0.0302035	0.013424	PTGS2/KIT	2
GO:0048679	BP	GO:0048679	regulation of axon regeneration	2/117	30/18870	0.0148053	0.0302035	0.013424	BRAF/MAP2K1	2
GO:0060045	BP	GO:0060045	positive regulation of cardiac muscle cell proliferation	2/117	30/18870	0.0148053	0.0302035	0.013424	FGF2/MAPK14	2
GO:0060441	BP	GO:0060441	epithelial tube branching involved in lung morphogenesis	2/117	30/18870	0.0148053	0.0302035	0.013424	TNF/CTNNB1	2
GO:0061049	BP	GO:0061049	cell growth involved in cardiac muscle cell development	2/117	30/18870	0.0148053	0.0302035	0.013424	G6PD/PPARA	2
GO:0061098	BP	GO:0061098	positive regulation of protein tyrosine kinase activity	2/117	30/18870	0.0148053	0.0302035	0.013424	ADAM17/ACE	2
GO:1901380	BP	GO:1901380	negative regulation of potassium ion transmembrane transport	2/117	30/18870	0.0148053	0.0302035	0.013424	KCNH2/KCNE1	2
GO:1903318	BP	GO:1903318	negative regulation of protein maturation	2/117	30/18870	0.0148053	0.0302035	0.013424	SERPINE1/PLAT	2
GO:0050848	BP	GO:0050848	regulation of calcium-mediated signaling	3/117	83/18870	0.0149007	0.0303676	0.0134969	MAPT/TNF/MTOR	3
[truncated: 408 more rows]
[truncated: 3 more columns]

## Sheet: Supplementary Table S6
category	subcategory	ID	Description	GeneRatio	BgRatio	pvalue	p.adjust	qvalue	geneID	Count
Human Diseases	Endocrine and metabolic disease	hsa04933	AGE-RAGE signaling pathway in diabetic complications	24/110	100/8659	8.22e-25	2.02e-22	7.53e-23	AKT1/NFKB1/VEGFA/SERPINE1/HRAS/AGTR1/MMP2/TNF/MAPK14/CASP3/PIK3CA/ICAM1/NRAS/F3/JAK2/MAPK1/STAT3/SELE/TGFBR1/BCL2/IL1B/VCAM1/STAT1/IL6	24
Human Diseases	Cancer: overview	hsa05205	Proteoglycans in cancer	27/110	205/8659	1.54e-20	1.89e-18	7.04e-19	ERBB2/EGFR/KDR/AKT1/BRAF/ESR1/VEGFA/FGF2/HRAS/MMP9/FGFR1/MMP2/TNF/MAPK14/CASP3/ITGB3/PIK3CA/PTPN11/HIF1A/NRAS/MAP2K1/RAF1/MAPK1/STAT3/MTOR/TP53/CTNNB1	27
Human Diseases	Cancer: specific types	hsa05215	Prostate cancer	20/110	97/8659	2.45e-19	2.01e-17	7.49e-18	ERBB2/EGFR/AKT1/BRAF/NFKB1/AR/HRAS/MMP3/MMP9/FGFR1/PIK3CA/NRAS/MAP2K1/RAF1/MAPK1/BCL2/MTOR/TP53/CTNNB1/PLAT	20
Human Diseases	Drug resistance: antineoplastic	hsa01521	EGFR tyrosine kinase inhibitor resistance	18/110	79/8659	2.57e-18	1.58e-16	5.88e-17	ERBB2/EGFR/KDR/AKT1/BRAF/VEGFA/FGF2/HRAS/PIK3CA/NRAS/MAP2K1/RAF1/JAK2/MAPK1/STAT3/BCL2/MTOR/IL6	18
Human Diseases	Cardiovascular disease	hsa05417	Lipid and atherosclerosis	24/110	215/8659	1.36e-16	6.7e-15	2.49e-15	AKT1/NFKB1/HRAS/MMP1/MMP3/MMP9/TNF/MAPK14/CASP3/SELP/PIK3CA/PPARG/ICAM1/NRAS/NLRP3/JAK2/MAPK1/STAT3/SELE/BCL2/IL1B/VCAM1/TP53/IL6	24
Human Diseases	Cancer: specific types	hsa05219	Bladder cancer	13/110	41/8659	1.42e-15	5.83e-14	2.17e-14	ERBB2/EGFR/BRAF/VEGFA/HRAS/MMP1/MMP9/MMP2/NRAS/MAP2K1/RAF1/MAPK1/TP53	13
Human Diseases	Infectious disease: viral	hsa05167	Kaposi sarcoma-associated herpesvirus infection	22/110	194/8659	2.12e-15	7.45e-14	2.77e-14	AKT1/PTGS2/NFKB1/VEGFA/FGF2/HRAS/MAPK14/CASP3/PIK3CA/HIF1A/ICAM1/NRAS/MAP2K1/RAF1/JAK2/MAPK1/STAT3/MTOR/STAT1/TP53/CTNNB1/IL6	22
Human Diseases	Drug resistance: antineoplastic	hsa01522	Endocrine resistance	17/110	98/8659	3.21e-15	9.89e-14	3.68e-14	ERBB2/EGFR/AKT1/BRAF/ESR1/HRAS/MMP9/MMP2/MAPK14/PIK3CA/NRAS/MAP2K1/RAF1/MAPK1/BCL2/MTOR/TP53	17
Human Diseases	Cancer: overview	hsa05230	Central carbon metabolism in cancer	15/110	70/8659	5.5e-15	1.5e-13	5.6e-14	ERBB2/EGFR/AKT1/HRAS/FGFR1/KIT/PIK3CA/G6PD/HIF1A/NRAS/MAP2K1/RAF1/MAPK1/MTOR/TP53	15
Human Diseases	Cardiovascular disease	hsa05418	Fluid shear stress and atherosclerosis	19/110	139/8659	6.49e-15	1.6e-13	5.95e-14	KDR/AKT1/NFKB1/VEGFA/MMP9/MMP2/TNF/MAPK14/ITGB3/PIK3CA/ICAM1/SELE/BCL2/IL1B/VCAM1/TRPV4/TP53/CTNNB1/PLAT	19
Human Diseases	Infectious disease: viral	hsa05161	Hepatitis B	20/110	162/8659	8.78e-15	1.96e-13	7.31e-14	AKT1/BRAF/NFKB1/HRAS/MMP9/TNF/MAPK14/CASP3/PIK3CA/NRAS/MAP2K1/RAF1/JAK2/MAPK1/STAT3/TGFBR1/BCL2/STAT1/TP53/IL6	20
Human Diseases	Cancer: overview	hsa05235	PD-L1 expression and PD-1 checkpoint pathway in cancer	16/110	89/8659	1.23e-14	2.53e-13	9.41e-14	EGFR/AKT1/NFKB1/HRAS/MAPK14/PIK3CA/PTPN11/HIF1A/NRAS/MAP2K1/RAF1/JAK2/MAPK1/STAT3/MTOR/STAT1	16
Human Diseases	Cancer: specific types	hsa05212	Pancreatic cancer	15/110	76/8659	2.04e-14	3.85e-13	1.43e-13	ERBB2/EGFR/AKT1/BRAF/NFKB1/VEGFA/PIK3CA/MAP2K1/RAF1/MAPK1/STAT3/TGFBR1/MTOR/STAT1/TP53	15
Human Diseases	Cancer: specific types	hsa05210	Colorectal cancer	15/110	86/8659	1.41e-13	2.47e-12	9.2e-13	EGFR/AKT1/BRAF/HRAS/CASP3/PIK3CA/NRAS/MAP2K1/RAF1/MAPK1/TGFBR1/BCL2/MTOR/TP53/CTNNB1	15
Organismal Systems	Immune system	hsa04625	C-type lectin receptor signaling pathway	16/110	104/8659	1.59e-13	2.6e-12	9.69e-13	AKT1/PTGS2/NFKB1/HRAS/TNF/IL2/MAPK14/PIK3CA/PTPN11/NRAS/NLRP3/RAF1/MAPK1/IL1B/STAT1/IL6	16
Human Diseases	Cancer: specific types	hsa05224	Breast cancer	18/110	147/8659	2.53e-13	3.89e-12	1.45e-12	ERBB2/FLT4/EGFR/AKT1/BRAF/ESR1/FGF2/HRAS/FGFR1/KIT/PIK3CA/NRAS/MAP2K1/RAF1/MAPK1/MTOR/TP53/CTNNB1	18
Environmental Information Processing	Signal transduction	hsa04010	MAPK signaling pathway	24/110	301/8659	2.78e-13	4.02e-12	1.5e-12	ERBB2/FLT4/EGFR/KDR/AKT1/BRAF/NFKB1/VEGFA/FGF2/HRAS/FGFR1/KIT/MAPT/TNF/MAPK14/CASP3/NRAS/MAP2K1/RAF1/FLT1/MAPK1/TGFBR1/IL1B/TP53	24
Human Diseases	Cancer: specific types	hsa05226	Gastric cancer	18/110	149/8659	3.21e-13	4.38e-12	1.63e-12	ERBB2/EGFR/AKT1/BRAF/TERT/ABCB1/FGF2/HRAS/PIK3CA/NRAS/MAP2K1/RAF1/MAPK1/TGFBR1/BCL2/MTOR/TP53/CTNNB1	18
Environmental Information Processing	Signal transduction	hsa04066	HIF-1 signaling pathway	16/110	109/8659	3.39e-13	4.39e-12	1.63e-12	ERBB2/EGFR/AKT1/NFKB1/VEGFA/SERPINE1/NOS2/PIK3CA/HIF1A/MAP2K1/FLT1/MAPK1/STAT3/BCL2/MTOR/IL6	16
Organismal Systems	Endocrine system	hsa04926	Relaxin signaling pathway	17/110	129/8659	3.62e-13	4.45e-12	1.66e-12	EGFR/AKT1/NFKB1/VEGFA/HRAS/MMP1/MMP9/NOS2/MMP2/MAPK14/PIK3CA/NRAS/MAP2K1/RAF1/MAPK1/TGFBR1/EDNRB	17
Human Diseases	Infectious disease: viral	hsa05163	Human cytomegalovirus infection	21/110	225/8659	4.93e-13	5.77e-12	2.15e-12	EGFR/AKT1/PTGS2/NFKB1/VEGFA/HRAS/TNF/MAPK14/CASP3/ITGB3/PIK3CA/NRAS/MAP2K1/RAF1/MAPK1/STAT3/MTOR/IL1B/TP53/CTNNB1/IL6	21
Environmental Information Processing	Signal transduction	hsa04668	TNF signaling pathway	16/110	114/8659	6.95e-13	7.77e-12	2.89e-12	AKT1/PTGS2/NFKB1/MMP3/MMP9/TNF/MAPK14/CASP3/PIK3CA/ICAM1/MAP2K1/MAPK1/SELE/IL1B/VCAM1/IL6	16
Human Diseases	Infectious disease: viral	hsa05171	Coronavirus disease - COVID-19	21/110	232/8659	9e-13	9.63e-12	3.58e-12	EGFR/NFKB1/MMP1/MMP3/ADAM17/AGTR1/TNF/IL2/MAPK14/SELP/PIK3CA/NLRP3/F2/MAPK1/STAT3/F13A1/ACE/IL1B/STAT1/ACE2/IL6	21
Organismal Systems	Nervous system	hsa04722	Neurotrophin signaling pathway	16/110	119/8659	1.38e-12	1.41e-11	5.25e-12	AKT1/BRAF/NFKB1/HRAS/ABL1/PSEN2/PSEN1/MAPK14/PIK3CA/PTPN11/NRAS/MAP2K1/RAF1/MAPK1/BCL2/TP53	16
Human Diseases	Cancer: overview	hsa05207	Chemical carcinogenesis - receptor activation	20/110	212/8659	1.55e-12	1.48e-11	5.49e-12	EGFR/AKT1/ESR1/NFKB1/AR/VEGFA/FGF2/HRAS/PIK3CA/VDR/PPARA/NRAS/MAP2K1/RAF1/JAK2/MAPK1/STAT3/BCL2/ADRB2/MTOR	20
Human Diseases	Cancer: specific types	hsa05221	Acute myeloid leukemia	13/110	67/8659	1.56e-12	1.48e-11	5.49e-12	AKT1/BRAF/NFKB1/HRAS/KIT/PIK3CA/NRAS/MAP2K1/RAF1/MAPK1/STAT3/MPO/MTOR	13
Environmental Information Processing	Signal transduction	hsa04151	PI3K-Akt signaling pathway	25/110	359/8659	1.75e-12	1.59e-11	5.93e-12	ERBB2/FLT4/EGFR/KDR/AKT1/NFKB1/VEGFA/FGF2/HRAS/FGFR1/KIT/IL2/ITGB3/PIK3CA/NRAS/MAP2K1/RAF1/FLT1/JAK2/MAPK1/GYS1/BCL2/MTOR/TP53/IL6	25
Organismal Systems	Endocrine system	hsa04917	Prolactin signaling pathway	13/110	70/8659	2.83e-12	2.48e-11	9.25e-12	AKT1/ESR1/NFKB1/HRAS/MAPK14/PIK3CA/NRAS/MAP2K1/RAF1/JAK2/MAPK1/STAT3/STAT1	13
Human Diseases	Cancer: specific types	hsa05213	Endometrial cancer	12/110	58/8659	5.25e-12	4.45e-11	1.66e-11	ERBB2/EGFR/AKT1/BRAF/HRAS/PIK3CA/NRAS/MAP2K1/RAF1/MAPK1/TP53/CTNNB1	12
Human Diseases	Cancer: specific types	hsa05220	Chronic myeloid leukemia	13/110	76/8659	8.54e-12	7e-11	2.61e-11	AKT1/BRAF/NFKB1/HRAS/ABL1/PIK3CA/PTPN11/NRAS/MAP2K1/RAF1/MAPK1/TGFBR1/TP53	13
Human Diseases	Infectious disease: viral	hsa05160	Hepatitis C	17/110	158/8659	1.04e-11	8.26e-11	3.07e-11	EGFR/AKT1/BRAF/NFKB1/HRAS/TNF/CASP3/PIK3CA/PPARA/NRAS/MAP2K1/RAF1/MAPK1/STAT3/STAT1/TP53/CTNNB1	17
Environmental Information Processing	Signal transduction	hsa04015	Rap1 signaling pathway	19/110	210/8659	1.25e-11	9.64e-11	3.59e-11	FLT4/EGFR/KDR/AKT1/BRAF/VEGFA/FGF2/HRAS/FGFR1/KIT/MAPK14/ITGB3/PIK3CA/NRAS/MAP2K1/RAF1/FLT1/MAPK1/CTNNB1	19
Human Diseases	Infectious disease: parasitic	hsa05142	Chagas disease	14/110	102/8659	2.88e-11	2.15e-10	8e-11	AKT1/NFKB1/SERPINE1/NOS2/TNF/IL2/MAPK14/PIK3CA/MAPK1/ACE/TGFBR1/IL1B/KNG1/IL6	14
Human Diseases	Cancer: specific types	hsa05218	Melanoma	12/110	72/8659	7.8e-11	5.49e-10	2.04e-10	EGFR/AKT1/BRAF/FGF2/HRAS/FGFR1/PIK3CA/NRAS/MAP2K1/RAF1/MAPK1/TP53	12
Human Diseases	Cancer: specific types	hsa05223	Non-small cell lung cancer	12/110	72/8659	7.8e-11	5.49e-10	2.04e-10	ERBB2/EGFR/AKT1/BRAF/HRAS/PIK3CA/NRAS/MAP2K1/RAF1/MAPK1/STAT3/TP53	12
Cellular Processes	Cell growth and death	hsa04218	Cellular senescence	16/110	156/8659	9.25e-11	6.32e-10	2.35e-10	AKT1/NFKB1/SERPINE1/HRAS/MAPK14/PIK3CA/NRAS/MAP2K1/RAF1/MAPK1/TGFBR1/MTOR/ATM/TRPV4/TP53/IL6	16
Environmental Information Processing	Signal transduction	hsa04370	VEGF signaling pathway	11/110	59/8659	1.41e-10	9.36e-10	3.48e-10	KDR/AKT1/PTGS2/VEGFA/HRAS/MAPK14/PIK3CA/NRAS/MAP2K1/RAF1/MAPK1	11
Human Diseases	Cancer: overview	hsa05206	MicroRNAs in cancer	21/110	310/8659	2.29e-10	1.48e-09	5.52e-10	ERBB2/EGFR/PTGS2/NFKB1/ABCB1/VEGFA/HRAS/MMP9/ABL1/CASP3/ITGB3/PIK3CA/NRAS/MAP2K1/RAF1/MAPK1/STAT3/BCL2/MTOR/ATM/TP53	21
Organismal Systems	Endocrine system	hsa04919	Thyroid hormone signaling pathway	14/110	121/8659	3.01e-10	1.9e-09	7.06e-10	AKT1/ESR1/HRAS/ITGB3/PIK3CA/HIF1A/NRAS/MAP2K1/RAF1/MAPK1/MTOR/STAT1/TP53/CTNNB1	14
Human Diseases	Neurodegenerative disease	hsa05010	Alzheimer disease	23/110	384/8659	3.28e-10	2.02e-09	7.52e-10	AKT1/BRAF/PTGS2/NFKB1/HRAS/ADAM17/MME/PSEN2/PSEN1/APP/NOS2/MAPT/TNF/CASP3/PIK3CA/NRAS/MAP2K1/RAF1/MAPK1/MTOR/IL1B/CTNNB1/IL6	23
Human Diseases	Infectious disease: viral	hsa05164	Influenza A	16/110	171/8659	3.69e-10	2.22e-09	8.25e-10	AKT1/NFKB1/TNF/CASP3/PIK3CA/ICAM1/MAP2K1/NLRP3/RAF1/JAK2/MAPK1/IL1B/HLA-DRB1/PLG/STAT1/IL6	16
Environmental Information Processing	Signal transduction	hsa04012	ErbB signaling pathway	12/110	85/8659	5.83e-10	3.41e-09	1.27e-09	ERBB2/EGFR/AKT1/BRAF/HRAS/ABL1/PIK3CA/NRAS/MAP2K1/RAF1/MAPK1/MTOR	12
Human Diseases	Infectious disease: viral	hsa05165	Human papillomavirus infection	21/110	331/8659	7.66e-10	4.33e-09	1.61e-09	EGFR/AKT1/PTGS2/NFKB1/TERT/VEGFA/HRAS/PSEN1/TNF/CASP3/ITGB3/PIK3CA/NRAS/MAP2K1/RAF1/MAPK1/MTOR/ATM/STAT1/TP53/CTNNB1	21
Environmental Information Processing	Signal transduction	hsa04014	Ras signaling pathway	18/110	236/8659	7.74e-10	4.33e-09	1.61e-09	FLT4/EGFR/KDR/AKT1/NFKB1/VEGFA/FGF2/HRAS/ABL1/FGFR1/KIT/PIK3CA/PTPN11/NRAS/MAP2K1/RAF1/FLT1/MAPK1	18
Organismal Systems	Immune system	hsa04659	Th17 cell differentiation	13/110	108/8659	8.23e-10	4.41e-09	1.64e-09	NFKB1/IL2/MAPK14/HIF1A/JAK2/MAPK1/STAT3/TGFBR1/MTOR/IL1B/HLA-DRB1/STAT1/IL6	13
Human Diseases	Cancer: specific types	hsa05211	Renal cell carcinoma	11/110	69/8659	8.25e-10	4.41e-09	1.64e-09	AKT1/BRAF/VEGFA/HRAS/PIK3CA/PTPN11/HIF1A/NRAS/MAP2K1/RAF1/MAPK1	11
Environmental Information Processing	Signal transduction	hsa04068	FoxO signaling pathway	14/110	131/8659	8.75e-10	4.58e-09	1.71e-09	EGFR/AKT1/BRAF/HRAS/MAPK14/PIK3CA/NRAS/MAP2K1/RAF1/MAPK1/STAT3/TGFBR1/ATM/IL6	14
Human Diseases	Cancer: specific types	hsa05214	Glioma	11/110	75/8659	2.08e-09	1.07e-08	3.97e-09	EGFR/AKT1/BRAF/HRAS/PIK3CA/NRAS/MAP2K1/RAF1/MAPK1/MTOR/TP53	11
Environmental Information Processing	Signal transduction	hsa04071	Sphingolipid signaling pathway	13/110	121/8659	3.42e-09	1.72e-08	6.39e-09	AKT1/NFKB1/HRAS/TNF/MAPK14/PIK3CA/NRAS/MAP2K1/RAF1/MAPK1/BCL2/KNG1/TP53	13
Cellular Processes	Cellular community - eukaryotes	hsa04510	Focal adhesion	16/110	203/8659	4.63e-09	2.28e-08	8.48e-09	ERBB2/FLT4/EGFR/KDR/AKT1/BRAF/VEGFA/HRAS/ITGB3/PIK3CA/MAP2K1/RAF1/FLT1/MAPK1/BCL2/CTNNB1	16
Human Diseases	Infectious disease: bacterial	hsa05152	Tuberculosis	15/110	180/8659	6.86e-09	3.31e-08	1.23e-08	AKT1/NFKB1/NOS2/TNF/MAPK14/CASP3/VDR/RAF1/JAK2/MAPK1/BCL2/IL1B/HLA-DRB1/STAT1/IL6	15
Human Diseases	Endocrine and metabolic disease	hsa04931	Insulin resistance	12/110	108/8659	9.69e-09	4.58e-08	1.71e-08	AKT1/NFKB1/TNF/PIK3CA/PTPN11/PPARA/PYGL/STAT3/PYGM/GYS1/MTOR/IL6	12
Human Diseases	Infectious disease: parasitic	hsa05145	Toxoplasmosis	12/110	111/8659	1.33e-08	6.16e-08	2.29e-08	AKT1/NFKB1/NOS2/TNF/MAPK14/CASP3/JAK2/MAPK1/STAT3/BCL2/HLA-DRB1/STAT1	12
Cellular Processes	Cell growth and death	hsa04210	Apoptosis	13/110	136/8659	1.44e-08	6.56e-08	2.44e-08	AKT1/NFKB1/HRAS/TNF/CASP3/PIK3CA/NRAS/MAP2K1/RAF1/MAPK1/BCL2/ATM/TP53	13
Human Diseases	Cancer: specific types	hsa05216	Thyroid cancer	8/110	37/8659	1.49e-08	6.67e-08	2.48e-08	BRAF/HRAS/PPARG/NRAS/MAP2K1/MAPK1/TP53/CTNNB1	8
Human Diseases	Infectious disease: viral	hsa05166	Human T-cell leukemia virus 1 infection	16/110	222/8659	1.68e-08	7.37e-08	2.74e-08	AKT1/NFKB1/TERT/HRAS/TNF/IL2/PIK3CA/ICAM1/NRAS/MAP2K1/MAPK1/TGFBR1/HLA-DRB1/ATM/TP53/IL6	16
Human Diseases	Neurodegenerative disease	hsa05022	Pathways of neurodegeneration - multiple diseases	23/110	476/8659	2.07e-08	8.95e-08	3.33e-08	BRAF/PTGS2/NFKB1/HRAS/PSEN2/PSEN1/APP/NOS2/MAPT/TNF/MAPK14/CASP3/NRAS/MAP2K1/RAF1/MAPK1/UCHL1/BCL2/MTOR/IL1B/CTNNB1/VCP/IL6	23
Human Diseases	Cancer: specific types	hsa05225	Hepatocellular carcinoma	14/110	168/8659	2.27e-08	9.64e-08	3.59e-08	EGFR/AKT1/BRAF/TERT/HRAS/PIK3CA/NRAS/MAP2K1/RAF1/MAPK1/TGFBR1/MTOR/TP53/CTNNB1	14
Organismal Systems	Immune system	hsa04657	IL-17 signaling pathway	11/110	94/8659	2.4e-08	1e-07	3.72e-08	PTGS2/NFKB1/MMP1/MMP3/MMP9/TNF/MAPK14/CASP3/MAPK1/IL1B/IL6	11
Cellular Processes	Cellular community - eukaryotes	hsa04550	Signaling pathways regulating pluripotency of stem cells	13/110	143/8659	2.64e-08	1.08e-07	4.04e-08	AKT1/FGF2/HRAS/FGFR1/MAPK14/PIK3CA/NRAS/MAP2K1/RAF1/JAK2/MAPK1/STAT3/CTNNB1	13
Organismal Systems	Endocrine system	hsa04935	Growth hormone synthesis, secretion and action	12/110	120/8659	3.23e-08	1.3e-07	4.85e-08	AKT1/HRAS/MAPK14/PIK3CA/NRAS/MAP2K1/RAF1/JAK2/MAPK1/STAT3/MTOR/STAT1	12
Human Diseases	Cardiovascular disease	hsa05415	Diabetic cardiomyopathy	15/110	203/8659	3.51e-08	1.38e-07	5.15e-08	AKT1/TNNI3/NFKB1/MMP9/AGTR1/MMP2/MAPK14/PIK3CA/G6PD/PPARA/GYS1/ACE/TGFBR1/MTOR/REN	15
Organismal Systems	Immune system	hsa04660	T cell receptor signaling pathway	12/110	121/8659	3.55e-08	1.38e-07	5.15e-08	AKT1/NFKB1/HRAS/TNF/IL2/MAPK14/PIK3CA/PTPN11/NRAS/MAP2K1/RAF1/MAPK1	12
Human Diseases	Infectious disease: parasitic	hsa05140	Leishmaniasis	10/110	77/8659	3.9e-08	1.5e-07	5.58e-08	PTGS2/NFKB1/NOS2/TNF/MAPK14/JAK2/MAPK1/IL1B/HLA-DRB1/STAT1	10
Environmental Information Processing	Signal transduction	hsa04072	Phospholipase D signaling pathway	13/110	148/8659	4e-08	1.51e-07	5.64e-08	EGFR/AKT1/HRAS/AGTR1/KIT/PIK3CA/PTPN11/NRAS/MAP2K1/F2/RAF1/MAPK1/MTOR	13
Organismal Systems	Immune system	hsa04610	Complement and coagulation cascades	10/110	86/8659	1.14e-07	4.27e-07	1.59e-07	F10/SERPINE1/F11/F3/F2/F13A1/KNG1/F9/PLG/PLAT	10
Organismal Systems	Development and regeneration	hsa04380	Osteoclast differentiation	12/110	135/8659	1.21e-07	4.42e-07	1.65e-07	AKT1/NFKB1/TNF/MAPK14/ITGB3/PIK3CA/PPARG/MAP2K1/MAPK1/TGFBR1/IL1B/STAT1	12
Human Diseases	Cancer: overview	hsa05208	Chemical carcinogenesis - reactive oxygen species	15/110	223/8659	1.22e-07	4.42e-07	1.65e-07	EGFR/AKT1/BRAF/NFKB1/VEGFA/HRAS/ABL1/MAPK14/PIK3CA/PTPN11/HIF1A/NRAS/MAP2K1/RAF1/MAPK1	15
Organismal Systems	Endocrine system	hsa04910	Insulin signaling pathway	12/110	137/8659	1.42e-07	5e-07	1.86e-07	AKT1/BRAF/HRAS/PIK3CA/PYGL/NRAS/MAP2K1/RAF1/MAPK1/PYGM/GYS1/MTOR	12
Organismal Systems	Endocrine system	hsa04915	Estrogen signaling pathway	12/110	137/8659	1.42e-07	5e-07	1.86e-07	EGFR/AKT1/ESR1/HRAS/MMP9/MMP2/PIK3CA/NRAS/MAP2K1/RAF1/MAPK1/BCL2	12
Environmental Information Processing	Signal transduction	hsa04630	JAK-STAT signaling pathway	13/110	166/8659	1.56e-07	5.41e-07	2.02e-07	EGFR/AKT1/HRAS/IL2/PIK3CA/PTPN11/RAF1/JAK2/STAT3/BCL2/MTOR/STAT1/IL6	13
Organismal Systems	Immune system	hsa04664	Fc epsilon RI signaling pathway	9/110	68/8659	1.63e-07	5.58e-07	2.08e-07	AKT1/HRAS/TNF/MAPK14/PIK3CA/NRAS/MAP2K1/RAF1/MAPK1	9
Environmental Information Processing	Signal transduction	hsa04371	Apelin signaling pathway	12/110	139/8659	1.67e-07	5.62e-07	2.09e-07	AKT1/SERPINE1/HRAS/AGTR1/NOS2/NRAS/MAP2K1/RAF1/MAPK1/TGFBR1/MTOR/PLAT	12
Organismal Systems	Nervous system	hsa04726	Serotonergic synapse	11/110	115/8659	1.98e-07	6.58e-07	2.45e-07	BRAF/PTGS2/HRAS/APP/CASP3/CYP2C19/NRAS/MAP2K1/RAF1/MAPK1/HTR2A	11
Human Diseases	Infectious disease: parasitic	hsa05143	African trypanosomiasis	7/110	37/8659	3.31e-07	1.09e-06	4.05e-07	TNF/ICAM1/SELE/IL1B/KNG1/VCAM1/IL6	7
Human Diseases	Cancer: overview	hsa05231	Choline metabolism in cancer	10/110	98/8659	3.99e-07	1.29e-06	4.81e-07	EGFR/AKT1/HRAS/PIK3CA/HIF1A/NRAS/MAP2K1/RAF1/MAPK1/MTOR	10
Human Diseases	Infectious disease: viral	hsa05170	Human immunodeficiency virus 1 infection	14/110	212/8659	4.18e-07	1.34e-06	4.97e-07	AKT1/NFKB1/HRAS/TNF/MAPK14/CASP3/PIK3CA/NRAS/MAP2K1/RAF1/MAPK1/BCL2/MTOR/ATM	14
Human Diseases	Infectious disease: bacterial	hsa05133	Pertussis	9/110	76/8659	4.34e-07	1.37e-06	5.1e-07	NFKB1/NOS2/TNF/MAPK14/CASP3/NLRP3/MAPK1/IL1B/IL6	9
Human Diseases	Infectious disease: bacterial	hsa05132	Salmonella infection	15/110	249/8659	5.12e-07	1.59e-06	5.94e-07	AKT1/NFKB1/HRAS/TNF/MAPK14/CASP3/PIK3CA/MAP2K1/NLRP3/RAF1/MAPK1/BCL2/IL1B/CTNNB1/IL6	15
NA	NA	hsa04148	Efferocytosis	12/110	156/8659	5.88e-07	1.81e-06	6.73e-07	PTGS2/ADAM17/MAPK14/CASP3/ITGB3/PTPN11/HIF1A/PPARG/MAP2K1/JAK2/MAPK1/P2RY12	12
Organismal Systems	Immune system	hsa04650	Natural killer cell mediated cytotoxicity	11/110	132/8659	8.04e-07	2.44e-06	9.09e-07	BRAF/HRAS/TNF/CASP3/PIK3CA/PTPN11/ICAM1/NRAS/MAP2K1/RAF1/MAPK1	11
Organismal Systems	Immune system	hsa04620	Toll-like receptor signaling pathway	10/110	108/8659	9.92e-07	2.98e-06	1.11e-06	AKT1/NFKB1/TNF/MAPK14/PIK3CA/MAP2K1/MAPK1/IL1B/STAT1/IL6	10
Cellular Processes	Cell motility	hsa04810	Regulation of actin cytoskeleton	14/110	229/8659	1.06e-06	3.15e-06	1.17e-06	EGFR/AKT1/BRAF/FGF2/HRAS/FGFR1/ITGB3/PIK3CA/NRAS/MAP2K1/F2/RAF1/MAPK1/KNG1	14
Human Diseases	Infectious disease: bacterial	hsa05135	Yersinia infection	11/110	137/8659	1.17e-06	3.42e-06	1.27e-06	AKT1/NFKB1/TNF/IL2/MAPK14/PIK3CA/MAP2K1/NLRP3/MAPK1/IL1B/IL6	11
Human Diseases	Infectious disease: viral	hsa05162	Measles	11/110	138/8659	1.25e-06	3.63e-06	1.35e-06	AKT1/NFKB1/IL2/CASP3/PIK3CA/STAT3/BCL2/IL1B/STAT1/TP53/IL6	11
Organismal Systems	Endocrine system	hsa04929	GnRH secretion	8/110	64/8659	1.29e-06	3.68e-06	1.37e-06	AKT1/HRAS/PIK3CA/NRAS/MAP2K1/RAF1/MAPK1/KCNJ11	8
Human Diseases	Immune disease	hsa05321	Inflammatory bowel disease	8/110	65/8659	1.45e-06	4.11e-06	1.53e-06	NFKB1/TNF/IL2/STAT3/IL1B/HLA-DRB1/STAT1/IL6	8
Human Diseases	Infectious disease: viral	hsa05169	Epstein-Barr virus infection	13/110	202/8659	1.5e-06	4.18e-06	1.56e-06	AKT1/NFKB1/TNF/MAPK14/CASP3/PIK3CA/ICAM1/STAT3/BCL2/HLA-DRB1/STAT1/TP53/IL6	13
Human Diseases	Immune disease	hsa05323	Rheumatoid arthritis	9/110	93/8659	2.45e-06	6.77e-06	2.52e-06	VEGFA/MMP1/MMP3/TNF/ICAM1/FLT1/IL1B/HLA-DRB1/IL6	9
Organismal Systems	Endocrine system	hsa04920	Adipocytokine signaling pathway	8/110	70/8659	2.58e-06	7.05e-06	2.62e-06	AKT1/NFKB1/TNF/PTPN11/PPARA/JAK2/STAT3/MTOR	8
Human Diseases	Infectious disease: parasitic	hsa05144	Malaria	7/110	50/8659	2.81e-06	7.59e-06	2.82e-06	TNF/SELP/ICAM1/SELE/IL1B/VCAM1/IL6	7
Environmental Information Processing	Signal transduction	hsa04020	Calcium signaling pathway	14/110	253/8659	3.47e-06	9.27e-06	3.45e-06	ERBB2/FLT4/EGFR/KDR/VEGFA/FGF2/FGFR1/AGTR1/EDNRA/NOS2/FLT1/ADRB2/HTR2A/EDNRB	14
Human Diseases	Drug resistance: antineoplastic	hsa01524	Platinum drug resistance	8/110	73/8659	3.56e-06	9.41e-06	3.5e-06	ERBB2/AKT1/CASP3/PIK3CA/MAPK1/BCL2/ATM/TP53	8
Organismal Systems	Circulatory system	hsa04261	Adrenergic signaling in cardiomyocytes	11/110	154/8659	3.7e-06	9.68e-06	3.6e-06	AKT1/TNNT2/TNNI3/AGTR1/MAPK14/MAPK1/BCL2/ADRB2/SCN5A/KCNE1/KCNQ1	11
Organismal Systems	Immune system	hsa04613	Neutrophil extracellular trap formation	12/110	191/8659	5e-06	1.29e-05	4.82e-06	AKT1/NFKB1/MAPK14/SELP/ITGB3/PIK3CA/MAP2K1/RAF1/MAPK1/ELANE/MPO/MTOR	12
Organismal Systems	Immune system	hsa04062	Chemokine signaling pathway	12/110	192/8659	5.28e-06	1.35e-05	5.03e-06	AKT1/BRAF/NFKB1/HRAS/PIK3CA/NRAS/MAP2K1/RAF1/JAK2/MAPK1/STAT3/STAT1	12
Organismal Systems	Endocrine system	hsa04614	Renin-angiotensin system	5/110	23/8659	8.47e-06	2.15e-05	7.99e-06	MME/AGTR1/ACE/ACE2/REN	5
Organismal Systems	Immune system	hsa04662	B cell receptor signaling pathway	8/110	84/8659	1.03e-05	2.58e-05	9.6e-06	AKT1/NFKB1/HRAS/PIK3CA/NRAS/MAP2K1/RAF1/MAPK1	8
Human Diseases	Endocrine and metabolic disease	hsa04936	Alcoholic liver disease	10/110	142/8659	1.19e-05	2.95e-05	1.1e-05	AKT1/ALDH2/NFKB1/TNF/MAPK14/CASP3/PPARA/IL1B/CTNNB1/IL6	10
Organismal Systems	Nervous system	hsa04725	Cholinergic synapse	9/110	113/8659	1.23e-05	3.03e-05	1.13e-05	AKT1/HRAS/PIK3CA/NRAS/MAP2K1/JAK2/MAPK1/BCL2/KCNQ1	9
Human Diseases	Infectious disease: bacterial	hsa05131	Shigellosis	13/110	247/8659	1.37e-05	3.33e-05	1.24e-05	EGFR/AKT1/NFKB1/TNF/MAPK14/PIK3CA/NLRP3/MAPK1/BCL2/MTOR/IL1B/ATM/TP53	13
Organismal Systems	Aging	hsa04211	Longevity regulating pathway	8/110	89/8659	1.58e-05	3.81e-05	1.42e-05	AKT1/NFKB1/HRAS/PIK3CA/PPARG/NRAS/MTOR/TP53	8
Human Diseases	Cancer: specific types	hsa05222	Small cell lung cancer	8/110	92/8659	2.02e-05	4.82e-05	1.79e-05	AKT1/PTGS2/NFKB1/NOS2/CASP3/PIK3CA/BCL2/TP53	8
Organismal Systems	Endocrine system	hsa04912	GnRH signaling pathway	8/110	93/8659	2.18e-05	5.17e-05	1.92e-05	EGFR/HRAS/MMP2/MAPK14/NRAS/MAP2K1/RAF1/MAPK1	8
Human Diseases	Endocrine and metabolic disease	hsa04932	Non-alcoholic fatty liver disease	10/110	155/8659	2.56e-05	5.99e-05	2.23e-05	AKT1/NFKB1/TNF/MAPK14/CASP3/PIK3CA/PPARA/PPARG/IL1B/IL6	10
Environmental Information Processing	Signal transduction	hsa04024	cAMP signaling pathway	12/110	225/8659	2.63e-05	6.1e-05	2.27e-05	AKT1/BRAF/TNNI3/NFKB1/EDNRA/CFTR/PIK3CA/PPARA/MAP2K1/RAF1/MAPK1/ADRB2	12
Environmental Information Processing	Signal transduction	hsa04150	mTOR signaling pathway	10/110	156/8659	2.7e-05	6.21e-05	2.31e-05	AKT1/BRAF/HRAS/TNF/PIK3CA/NRAS/MAP2K1/RAF1/MAPK1/MTOR	10
Human Diseases	Cancer: overview	hsa05202	Transcriptional misregulation in cancer	11/110	193/8659	3.16e-05	7.2e-05	2.68e-05	NFKB1/MMP3/MMP9/PPARG/FLT1/ELANE/MPO/ATM/TP53/PLAT/IL6	11
Organismal Systems	Endocrine system	hsa04916	Melanogenesis	8/110	101/8659	3.98e-05	8.95e-05	3.33e-05	HRAS/KIT/NRAS/MAP2K1/RAF1/MAPK1/EDNRB/CTNNB1	8
Human Diseases	Infectious disease: bacterial	hsa05130	Pathogenic Escherichia coli infection	11/110	198/8659	4e-05	8.95e-05	3.33e-05	NFKB1/ABL1/TNF/MAPK14/CASP3/PTPN11/NLRP3/F2/MAPK1/IL1B/IL6	11
Cellular Processes	Transport and catabolism	hsa04140	Autophagy - animal	10/110	165/8659	4.38e-05	9.7e-05	3.61e-05	AKT1/HRAS/PIK3CA/HIF1A/NRAS/MAP2K1/RAF1/MAPK1/BCL2/MTOR	10
Environmental Information Processing	Signal transduction	hsa04064	NF-kappa B signaling pathway	8/110	104/8659	4.92e-05	0.000108095	4.02e-05	PTGS2/NFKB1/TNF/ICAM1/BCL2/IL1B/VCAM1/ATM	8
Organismal Systems	Endocrine system	hsa04928	Parathyroid hormone synthesis, secretion and action	8/110	106/8659	5.64e-05	0.000122837	4.57e-05	EGFR/BRAF/FGFR1/VDR/MAP2K1/RAF1/MAPK1/BCL2	8
Human Diseases	Infectious disease: bacterial	hsa05134	Legionellosis	6/110	56/8659	7.1e-05	0.000153244	5.7e-05	NFKB1/TNF/CASP3/IL1B/VCP/IL6	6
Organismal Systems	Immune system	hsa04670	Leukocyte transendothelial migration	8/110	115/8659	0.000100698	0.000215405	8.02e-05	MMP9/MMP2/MAPK14/PIK3CA/PTPN11/ICAM1/VCAM1/CTNNB1	8
Organismal Systems	Nervous system	hsa04730	Long-term depression	6/110	60/8659	0.000105087	0.000222856	8.3e-05	BRAF/HRAS/NRAS/MAP2K1/RAF1/MAPK1	6
Cellular Processes	Cellular community - eukaryotes	hsa04540	Gap junction	7/110	88/8659	0.000120045	0.000252403	9.4e-05	EGFR/HRAS/NRAS/MAP2K1/RAF1/MAPK1/HTR2A	7
Organismal Systems	Immune system	hsa04658	Th1 and Th2 cell differentiation	7/110	92/8659	0.000158909	0.000331284	0.000123328	NFKB1/IL2/MAPK14/JAK2/MAPK1/HLA-DRB1/STAT1	7
Human Diseases	Immune disease	hsa05332	Graft-versus-host disease	5/110	42/8659	0.000176666	0.000365209	0.000135957	TNF/IL2/IL1B/HLA-DRB1/IL6	5
Cellular Processes	Cell growth and death	hsa04217	Necroptosis	9/110	159/8659	0.000180455	0.000369932	0.000137716	TNF/PYGL/NLRP3/JAK2/STAT3/PYGM/BCL2/IL1B/STAT1	9
Organismal Systems	Nervous system	hsa04720	Long-term potentiation	6/110	67/8659	0.000194935	0.000396315	0.000147537	BRAF/HRAS/NRAS/MAP2K1/RAF1/MAPK1	6
Human Diseases	Infectious disease: bacterial	hsa05120	Epithelial cell signaling in Helicobacter pylori infection	6/110	70/8659	0.000248344	0.000500759	0.000186419	EGFR/NFKB1/ADAM17/MAPK14/CASP3/PTPN11	6
Organismal Systems	Immune system	hsa04640	Hematopoietic cell lineage	7/110	99/8659	0.000251085	0.000502171	0.000186944	MME/KIT/TNF/ITGB3/IL1B/HLA-DRB1/IL6	7
Environmental Information Processing	Signal transduction	hsa04022	cGMP-PKG signaling pathway	9/110	167/8659	0.000260937	0.000517665	0.000192712	AKT1/AGTR1/EDNRA/MAP2K1/RAF1/MAPK1/ADRB2/KNG1/EDNRB	9
Human Diseases	Endocrine and metabolic disease	hsa04930	Type II diabetes mellitus	5/110	46/8659	0.000273426	0.000538102	0.000200321	TNF/PIK3CA/MAPK1/MTOR/KCNJ11	5
Organismal Systems	Endocrine system	hsa04914	Progesterone-mediated oocyte maturation	7/110	102/8659	0.000301906	0.000584794	0.000217702	AKT1/BRAF/MAPK14/PIK3CA/MAP2K1/RAF1/MAPK1	7
Human Diseases	Infectious disease: parasitic	hsa05146	Amoebiasis	7/110	102/8659	0.000301906	0.000584794	0.000217702	NFKB1/NOS2/TNF/CASP3/PIK3CA/IL1B/IL6	7
Human Diseases	Drug resistance: antineoplastic	hsa01523	Antifolate resistance	4/110	30/8659	0.000523795	0.00100667	0.000374754	NFKB1/TNF/IL1B/IL6	4
Organismal Systems	Immune system	hsa04621	NOD-like receptor signaling pathway	9/110	186/8659	0.00057642	0.00109922	0.000409209	NFKB1/TNF/MAPK14/NLRP3/MAPK1/BCL2/IL1B/STAT1/IL6	9
Environmental Information Processing	Signal transduction	hsa04152	AMPK signaling pathway	7/110	121/8659	0.00084752	0.00160377	0.000597038	AKT1/CFTR/PIK3CA/HMGCR/PPARG/GYS1/MTOR	7
Organismal Systems	Immune system	hsa04611	Platelet activation	7/110	124/8659	0.000979468	0.00183931	0.000684723	AKT1/MAPK14/ITGB3/PIK3CA/F2/MAPK1/P2RY12	7
Organismal Systems	Aging	hsa04213	Longevity regulating pathway - multiple species	5/110	61/8659	0.00102048	0.00190181	0.000707991	AKT1/HRAS/PIK3CA/NRAS/MTOR	5
Metabolism	Carbohydrate metabolism	hsa00500	Starch and sucrose metabolism	4/110	36/8659	0.00106187	0.00196405	0.000731163	GAA/PYGL/PYGM/GYS1	4
Cellular Processes	Cellular community - eukaryotes	hsa04520	Adherens junction	6/110	93/8659	0.00114056	0.00209386	0.000779486	ERBB2/EGFR/FGFR1/MAPK1/TGFBR1/CTNNB1	6
Human Diseases	Cardiovascular disease	hsa05410	Hypertrophic cardiomyopathy	6/110	97/8659	0.00141935	0.00258638	0.000962836	TNNT2/TNNI3/TNF/ITGB3/ACE/IL6	6
Organismal Systems	Sensory system	hsa04750	Inflammatory mediator regulation of TRP channels	6/110	98/8659	0.00149654	0.00270698	0.00100773	MAPK14/PIK3CA/IL1B/KNG1/HTR2A/TRPV4	6
Organismal Systems	Endocrine system	hsa04924	Renin secretion	5/110	69/8659	0.00177913	0.00319464	0.00118927	AGTR1/EDNRA/ACE/ADRB2/REN	5
Human Diseases	Endocrine and metabolic disease	hsa04940	Type I diabetes mellitus	4/110	43/8659	0.0020782	0.00370462	0.00137913	TNF/IL2/IL1B/HLA-DRB1	4
Cellular Processes	Cell growth and death	hsa04115	p53 signaling pathway	5/110	74/8659	0.00242556	0.00429271	0.00159806	SERPINE1/CASP3/BCL2/ATM/TP53	5
Organismal Systems	Endocrine system	hsa04921	Oxytocin signaling pathway	7/110	154/8659	0.00338614	0.00594994	0.00221499	EGFR/PTGS2/HRAS/NRAS/MAP2K1/RAF1/MAPK1	7
Organismal Systems	Immune system	hsa04623	Cytosolic DNA-sensing pathway	5/110	83/8659	0.00399562	0.00697108	0.00259514	NFKB1/CASP3/NLRP3/IL1B/IL6	5
Human Diseases	Cancer: overview	hsa05203	Viral carcinogenesis	8/110	204/8659	0.00434789	0.00753225	0.00280405	NFKB1/HRAS/CASP3/PIK3CA/NRAS/MAPK1/STAT3/TP53	8
Organismal Systems	Endocrine system	hsa04923	Regulation of lipolysis in adipocytes	4/110	58/8659	0.00617801	0.0106279	0.00395647	AKT1/PTGS2/PIK3CA/ADRB2	4
Organismal Systems	Circulatory system	hsa04270	Vascular smooth muscle contraction	6/110	134/8659	0.00707181	0.012081	0.00449742	BRAF/AGTR1/EDNRA/MAP2K1/RAF1/MAPK1	6
Organismal Systems	Immune system	hsa04666	Fc gamma R-mediated phagocytosis	5/110	97/8659	0.00771366	0.0130866	0.00487179	AKT1/PIK3CA/MAP2K1/RAF1/MAPK1	5
Organismal Systems	Development and regeneration	hsa04360	Axon guidance	7/110	182/8659	0.00834843	0.0140665	0.00523658	HRAS/ABL1/PIK3CA/PTPN11/NRAS/RAF1/MAPK1	7
Cellular Processes	Transport and catabolism	hsa04137	Mitophagy - animal	5/110	103/8659	0.00987128	0.0165193	0.00614967	HRAS/HIF1A/NRAS/TP53/VCP	5
Human Diseases	Cardiovascular disease	hsa05416	Viral myocarditis	4/110	67/8659	0.010233	0.0170088	0.00633192	ABL1/CASP3/ICAM1/HLA-DRB1	4
Organismal Systems	Excretory system	hsa04960	Aldosterone-regulated sodium reabsorption	3/110	37/8659	0.0113273	0.0187015	0.00696204	PIK3CA/NR3C2/MAPK1	3
Organismal Systems	Endocrine system	hsa04922	Glucagon signaling pathway	5/110	107/8659	0.0115208	0.0188941	0.00703377	AKT1/PPARA/PYGL/PYGM/GYS1	5
Human Diseases	Immune disease	hsa05330	Allograft rejection	3/110	38/8659	0.0121864	0.0198533	0.00739083	TNF/IL2/HLA-DRB1	3
Human Diseases	Endocrine and metabolic disease	hsa04934	Cushing syndrome	6/110	155/8659	0.0139073	0.0225078	0.00837902	EGFR/BRAF/AGTR1/MAP2K1/MAPK1/CTNNB1	6
Organismal Systems	Endocrine system	hsa03320	PPAR signaling pathway	4/110	75/8659	0.0150257	0.0241589	0.00899369	MMP1/FABP3/PPARA/PPARG	4
Organismal Systems	Digestive system	hsa04973	Carbohydrate digestion and absorption	3/110	47/8659	0.0215799	0.0344718	0.0128329	AKT1/PIK3CA/SLC37A4	3
Organismal Systems	Immune system	hsa04672	Intestinal immune network for IgA production	3/110	49/8659	0.0240786	0.0382151	0.0142264	IL2/HLA-DRB1/IL6	3

## Sheet: Supplementary Table S7
	SNP	effect_allele.exposure	other_allele.exposure	effect_allele.outcome	other_allele.outcome	beta.exposure	beta.outcome	eaf.exposure	eaf.outcome	remove	palindromic	ambiguous	id.outcome	chr	pos	se.outcome	samplesize.outcome	pval.outcome	outcome	originalname.outcome	outcome.deprecated	mr_keep.outcome	data_source.outcome	proxy.outcome	target_snp.outcome	proxy_snp.outcome	target_a1.outcome	target_a2.outcome	proxy_a1.outcome	proxy_a2.outcome	chr.exposure	pval.exposure	se.exposure	pos.exposure	samplesize.exposure	id.exposure	exposure	mr_keep.exposure	pval_origin.exposure	data_source.exposure	action	SNP_index	mr_keep
1	rs10062027	A	C	A	C	-0.0930456	0.008404	0.101934	0.107797	FALSE	FALSE	FALSE	ieu-a-7	5	180099856	0.0183983	184305	0.647828	Coronary heart disease || id:ieu-a-7	Coronary heart disease	Coronary heart disease || ||	TRUE	igd	NA	NA	NA	NA	NA	NA	NA	5	2.20348e-06	0.0196556	180099856	22845	eqtl-a-ENSG00000037280	|| id:eqtl-a-ENSG00000037280	TRUE	reported	igd	2	1	TRUE
2	rs2387281	T	C	T	C	-0.417708	0.002451	0.891347	0.867847	FALSE	FALSE	FALSE	ieu-a-7	5	179988283	0.0171827	184305	0.886572	Coronary heart disease || id:ieu-a-7	Coronary heart disease	Coronary heart disease || ||	TRUE	igd	NA	NA	NA	NA	NA	NA	NA	5	2.2182e-109	0.018799	179988283	24875	eqtl-a-ENSG00000037280	|| id:eqtl-a-ENSG00000037280	TRUE	reported	igd	2	1	TRUE
3	rs35987647	A	G	A	G	-0.161291	-0.010309	0.090181	0.117458	FALSE	FALSE	FALSE	ieu-a-7	5	180081196	0.0170752	184305	0.546016	Coronary heart disease || id:ieu-a-7	Coronary heart disease	Coronary heart disease || ||	TRUE	igd	NA	NA	NA	NA	NA	NA	NA	5	7.29794e-15	0.0207339	180081196	19014	eqtl-a-ENSG00000037280	|| id:eqtl-a-ENSG00000037280	TRUE	reported	igd	2	1	TRUE
4	rs10098310	A	G	A	G	-0.0685909	0.004098	0.575007	0.57525	FALSE	FALSE	FALSE	ieu-a-7	8	130613614	0.0093322	184305	0.660572	Coronary heart disease || id:ieu-a-7	Coronary heart disease	Coronary heart disease || ||	TRUE	igd	NA	NA	NA	NA	NA	NA	NA	8	1.17441e-08	0.0120259	130613614	31569	eqtl-a-ENSG00000162711	|| id:eqtl-a-ENSG00000162711	TRUE	reported	igd	2	1	TRUE
5	rs11189181	G	A	G	A	-0.0658274	0.014022	0.297492	0.30516	FALSE	FALSE	FALSE	ieu-a-7	10	99144154	0.010148	184305	0.167049	Coronary heart disease || id:ieu-a-7	Coronary heart disease	Coronary heart disease || ||	TRUE	igd	NA	NA	NA	NA	NA	NA	NA	10	4.17503e-07	0.0130073	99144154	31569	eqtl-a-ENSG00000162711	|| id:eqtl-a-ENSG00000162711	TRUE	reported	igd	2	1	TRUE
6	rs115836196	A	G	A	G	-0.162	0.042489	0.0315752	0.028568	FALSE	FALSE	FALSE	ieu-a-7	1	246791380	0.0317248	184305	0.180472	Coronary heart disease || id:ieu-a-7	Coronary heart disease	Coronary heart disease || ||	TRUE	igd	NA	NA	NA	NA	NA	NA	NA	1	1.90169e-06	0.0340087	246791380	29002	eqtl-a-ENSG00000162711	|| id:eqtl-a-ENSG00000162711	TRUE	reported	igd	2	1	TRUE
7	rs116731816	A	G	A	G	-0.197669	0.136529	0.0252261	0.02014	FALSE	FALSE	FALSE	ieu-a-7	1	247868074	0.0401293	184305	0.000668405	Coronary heart disease || id:ieu-a-7	Coronary heart disease	Coronary heart disease || ||	TRUE	igd	NA	NA	NA	NA	NA	NA	NA	1	1.85609e-07	0.0379184	247868074	28959	eqtl-a-ENSG00000162711	|| id:eqtl-a-ENSG00000162711	TRUE	reported	igd	2	1	TRUE
8	rs12485444	A	T	A	T	0.0557815	0.006442	0.509196	0.509586	FALSE	TRUE	TRUE	ieu-a-7	3	188135783	0.0102664	184305	0.530343	Coronary heart disease || id:ieu-a-7	Coronary heart disease	Coronary heart disease || ||	TRUE	igd	NA	NA	NA	NA	NA	NA	NA	3	2.74543e-06	0.0118962	188135783	31240	eqtl-a-ENSG00000162711	|| id:eqtl-a-ENSG00000162711	TRUE	reported	igd	2	1	FALSE
9	rs1375493	A	G	A	G	0.0825788	-0.013077	0.565077	0.542357	FALSE	FALSE	FALSE	ieu-a-7	2	182323766	0.009606	184305	0.173406	Coronary heart disease || id:ieu-a-7	Coronary heart disease	Coronary heart disease || ||	TRUE	igd	NA	NA	NA	NA	NA	NA	NA	2	5.57956e-12	0.0119855	182323766	31569	eqtl-a-ENSG00000162711	|| id:eqtl-a-ENSG00000162711	TRUE	reported	igd	2	1	TRUE
10	rs142518196	G	A	G	A	0.214395	-0.028633	0.0261966	0.022558	FALSE	FALSE	FALSE	ieu-a-7	1	248025390	0.0400793	184305	0.474974	Coronary heart disease || id:ieu-a-7	Coronary heart disease	Coronary heart disease || ||	TRUE	igd	NA	NA	NA	NA	NA	NA	NA	1	8.40137e-09	0.03722	248025390	25173	eqtl-a-ENSG00000162711	|| id:eqtl-a-ENSG00000162711	TRUE	reported	igd	2	1	TRUE
11	rs149007767	T	C	T	C	-0.168874	-0.017501	0.149708	0.154802	FALSE	FALSE	FALSE	ieu-a-7	7	50370254	0.0144584	184305	0.22611	Coronary heart disease || id:ieu-a-7	Coronary heart disease	Coronary heart disease || ||	TRUE	igd	NA	NA	NA	NA	NA	NA	NA	7	2.97852e-24	0.0166209	50370254	30077	eqtl-a-ENSG00000162711	|| id:eqtl-a-ENSG00000162711	TRUE	reported	igd	2	1	TRUE
12	rs149110519	T	C	T	C	-0.250225	-0.064574	0.0526158	0.048796	FALSE	FALSE	FALSE	ieu-a-7	6	144385777	0.029487	184305	0.0285305	Coronary heart disease || id:ieu-a-7	Coronary heart disease	Coronary heart disease || ||	TRUE	igd	NA	NA	NA	NA	NA	NA	NA	6	4.67735e-21	0.0265744	144385777	25735	eqtl-a-ENSG00000162711	|| id:eqtl-a-ENSG00000162711	TRUE	reported	igd	2	1	TRUE
13	rs184398832	G	A	G	A	-0.231958	-0.018917	0.0230943	0.019269	FALSE	FALSE	FALSE	ieu-a-7	1	247096636	0.0377167	184305	0.615981	Coronary heart disease || id:ieu-a-7	Coronary heart disease	Coronary heart disease || ||	TRUE	igd	NA	NA	NA	NA	NA	NA	NA	1	4.60087e-09	0.0395765	247096636	27613	eqtl-a-ENSG00000162711	|| id:eqtl-a-ENSG00000162711	TRUE	reported	igd	2	1	TRUE
14	rs2239630	G	A	G	A	0.0548635	-0.00915	0.519173	0.50613	FALSE	FALSE	FALSE	ieu-a-7	14	23589349	0.0099438	184305	0.357483	Coronary heart disease || id:ieu-a-7	Coronary heart disease	Coronary heart disease || ||	TRUE	igd	NA	NA	NA	NA	NA	NA	NA	14	4.04222e-06	0.0119033	23589349	31569	eqtl-a-ENSG00000162711	|| id:eqtl-a-ENSG00000162711	TRUE	reported	igd	2	1	TRUE
[truncated: 623 more rows]
